# Supplementary material for: High Throughput Identification of Antihypertensive Peptides from Fish Proteome Datasets
Source: Mar Drugs. 2018 Oct 2;16(10):365. doi: 10.3390/md16100365 (PMC6212880; doi:10.3390/md16100365)
Supplement: Supplementary file 1 [file marinedrugs-16-00365-s001.zip]

Archive with 11 entries (10 files):
- Supplementary_revised/
- Supplementary_revised/Table S1.xlsx
- Supplementary_revised/Table S10.docx
- Supplementary_revised/Table S2.docx
- Supplementary_revised/Table S3.xlsx
- Supplementary_revised/Table S4.xlsx
- Supplementary_revised/Table S5.xlsx
- Supplementary_revised/Table S6.xlsx
- Supplementary_revised/Table S7.docx
- Supplementary_revised/Table S8.xlsx
- Supplementary_revised/Table S9.xlsx
