# Supplementary material for: High Throughput Identification of Antihypertensive Peptides from Fish Proteome Datasets
Source: Mar Drugs. 2018 Oct 2;16(10):365. doi: 10.3390/md16100365 (PMC6212880; doi:10.3390/md16100365)
Supplement: Supplementary file 1 [file marinedrugs-16-00365-s001.zip › Supplementary_revised/Table S3.xlsx]

## Sheet: A.mexicanus
Protein ID	Protein start	Protein end	AHTP sequences	AHTP start	AHTP end
ENSAMXP00000000013.1 pep scaffold:AstMex102:KB876127.1:5004:12113:-1 gene:ENSAMXG00000000002.1 transcript:ENSAMXT00000000013.1 gene_biotype:protein_coding transcript_biotype:protein_coding	1	915	VSV	186	188
ENSAMXP00000000013.1 pep scaffold:AstMex102:KB876127.1:5004:12113:-1 gene:ENSAMXG00000000002.1 transcript:ENSAMXT00000000013.1 gene_biotype:protein_coding transcript_biotype:protein_coding	1	915	LRW	780	782
ENSAMXP00000000004.1 pep scaffold:AstMex102:KB876386.1:21:7278:-1 gene:ENSAMXG00000000005.1 transcript:ENSAMXT00000000004.1 gene_biotype:protein_coding transcript_biotype:protein_coding	1	224	LGP	6	8
ENSAMXP00000000009.1 pep scaffold:AstMex102:KB871812.1:241693:282193:1 gene:ENSAMXG00000000007.1 transcript:ENSAMXT00000000009.1 gene_biotype:protein_coding transcript_biotype:protein_coding gene_symbol:oprd1a description:opioid receptor, delta 1a [Source:ZFIN;Acc:ZDB-GENE-990415-199]	1	377	VSV	363	365
ENSAMXP00000000009.1 pep scaffold:AstMex102:KB871812.1:241693:282193:1 gene:ENSAMXG00000000007.1 transcript:ENSAMXT00000000009.1 gene_biotype:protein_coding transcript_biotype:protein_coding gene_symbol:oprd1a description:opioid receptor, delta 1a [Source:ZFIN;Acc:ZDB-GENE-990415-199]	1	377	GLP	8	10
ENSAMXP00000000017.1 pep scaffold:AstMex102:KB876045.1:1204:10193:-1 gene:ENSAMXG00000000008.1 transcript:ENSAMXT00000000017.1 gene_biotype:protein_coding transcript_biotype:protein_coding gene_symbol:slc1a3b description:solute carrier family 1 (glial high affinity glutamate transporter), member 3b [Source:ZFIN;Acc:ZDB-GENE-090708-3]	1	432	GLP	346	348
ENSAMXP00000000021.1 pep scaffold:AstMex102:KB872684.1:20898:26252:1 gene:ENSAMXG00000000010.1 transcript:ENSAMXT00000000021.1 gene_biotype:protein_coding transcript_biotype:protein_coding	1	577	VSV	394	396
ENSAMXP00000000021.1 pep scaffold:AstMex102:KB872684.1:20898:26252:1 gene:ENSAMXG00000000010.1 transcript:ENSAMXT00000000021.1 gene_biotype:protein_coding transcript_biotype:protein_coding	1	577	GLP	315	317
ENSAMXP00000000014.1 pep scaffold:AstMex102:KB876094.1:669:12220:1 gene:ENSAMXG00000000012.1 transcript:ENSAMXT00000000014.1 gene_biotype:protein_coding transcript_biotype:protein_coding gene_symbol:myoz3a description:myozenin 3a [Source:ZFIN;Acc:ZDB-GENE-111012-4]	1	267	VSV	27	29
ENSAMXP00000000014.1 pep scaffold:AstMex102:KB876094.1:669:12220:1 gene:ENSAMXG00000000012.1 transcript:ENSAMXT00000000014.1 gene_biotype:protein_coding transcript_biotype:protein_coding gene_symbol:myoz3a description:myozenin 3a [Source:ZFIN;Acc:ZDB-GENE-111012-4]	1	267	GPL	148	150
ENSAMXP00000000014.1 pep scaffold:AstMex102:KB876094.1:669:12220:1 gene:ENSAMXG00000000012.1 transcript:ENSAMXT00000000014.1 gene_biotype:protein_coding transcript_biotype:protein_coding gene_symbol:myoz3a description:myozenin 3a [Source:ZFIN;Acc:ZDB-GENE-111012-4]	1	267	AKK	134	136
ENSAMXP00000000014.1 pep scaffold:AstMex102:KB876094.1:669:12220:1 gene:ENSAMXG00000000012.1 transcript:ENSAMXT00000000014.1 gene_biotype:protein_coding transcript_biotype:protein_coding gene_symbol:myoz3a description:myozenin 3a [Source:ZFIN;Acc:ZDB-GENE-111012-4]	1	267	LPG	234	236
ENSAMXP00000000010.1 pep scaffold:AstMex102:KB872850.1:43822:52867:-1 gene:ENSAMXG00000000014.1 transcript:ENSAMXT00000000010.1 gene_biotype:protein_coding transcript_biotype:protein_coding	1	223	PLG	189	191
ENSAMXP00000000012.1 pep scaffold:AstMex102:KB873171.1:14366:15777:1 gene:ENSAMXG00000000015.1 transcript:ENSAMXT00000000012.1 gene_biotype:protein_coding transcript_biotype:protein_coding	1	440	MKP	317	319
ENSAMXP00000000020.1 pep scaffold:AstMex102:KB871604.1:64741:91253:1 gene:ENSAMXG00000000016.1 transcript:ENSAMXT00000000020.1 gene_biotype:protein_coding transcript_biotype:protein_coding gene_symbol:WSCD1 description:WSC domain containing 1 [Source:HGNC Symbol;Acc:HGNC:29060]	1	576	GLP	567	569
ENSAMXP00000000032.1 pep scaffold:AstMex102:KB871862.1:34673:84037:-1 gene:ENSAMXG00000000017.1 transcript:ENSAMXT00000000032.1 gene_biotype:protein_coding transcript_biotype:protein_coding gene_symbol:epas1a description:endothelial PAS domain protein 1a [Source:ZFIN;Acc:ZDB-GENE-030131-4490]	1	828	LRP	168	170
ENSAMXP00000000032.1 pep scaffold:AstMex102:KB871862.1:34673:84037:-1 gene:ENSAMXG00000000017.1 transcript:ENSAMXT00000000032.1 gene_biotype:protein_coding transcript_biotype:protein_coding gene_symbol:epas1a description:endothelial PAS domain protein 1a [Source:ZFIN;Acc:ZDB-GENE-030131-4490]	1	828	GLP	444	446
ENSAMXP00000000019.1 pep scaffold:AstMex102:KB871812.1:415388:457101:-1 gene:ENSAMXG00000000019.1 transcript:ENSAMXT00000000019.1 gene_biotype:protein_coding transcript_biotype:protein_coding gene_symbol:phactr4a description:phosphatase and actin regulator 4a [Source:ZFIN;Acc:ZDB-GENE-051030-69]	1	883	LRP	647	649
ENSAMXP00000000019.1 pep scaffold:AstMex102:KB871812.1:415388:457101:-1 gene:ENSAMXG00000000019.1 transcript:ENSAMXT00000000019.1 gene_biotype:protein_coding transcript_biotype:protein_coding gene_symbol:phactr4a description:phosphatase and actin regulator 4a [Source:ZFIN;Acc:ZDB-GENE-051030-69]	1	883	IRP	263	265
ENSAMXP00000000019.1 pep scaffold:AstMex102:KB871812.1:415388:457101:-1 gene:ENSAMXG00000000019.1 transcript:ENSAMXT00000000019.1 gene_biotype:protein_coding transcript_biotype:protein_coding gene_symbol:phactr4a description:phosphatase and actin regulator 4a [Source:ZFIN;Acc:ZDB-GENE-051030-69]	1	883	VRP	240	242
ENSAMXP00000000015.1 pep scaffold:AstMex102:KB873316.1:12782:14301:-1 gene:ENSAMXG00000000020.1 transcript:ENSAMXT00000000015.1 gene_biotype:protein_coding transcript_biotype:protein_coding	1	157	VSV	18	20
ENSAMXP00000000026.1 pep scaffold:AstMex102:KB871913.1:382415:444781:1 gene:ENSAMXG00000000023.1 transcript:ENSAMXT00000000026.1 gene_biotype:protein_coding transcript_biotype:protein_coding gene_symbol:slc16a1b description:solute carrier family 16 (monocarboxylate transporter), member 1b [Source:ZFIN;Acc:ZDB-GENE-030515-5]	1	481	VRP	303	305
ENSAMXP00000000029.1 pep scaffold:AstMex102:KB876155.1:5917:10167:-1 gene:ENSAMXG00000000025.1 transcript:ENSAMXT00000000029.1 gene_biotype:protein_coding transcript_biotype:protein_coding gene_symbol:lzts3a description:leucine zipper, putative tumor suppressor family member 3a [Source:ZFIN;Acc:ZDB-GENE-060313-2]	1	612	VSV	375	377
ENSAMXP00000000029.1 pep scaffold:AstMex102:KB876155.1:5917:10167:-1 gene:ENSAMXG00000000025.1 transcript:ENSAMXT00000000029.1 gene_biotype:protein_coding transcript_biotype:protein_coding gene_symbol:lzts3a description:leucine zipper, putative tumor suppressor family member 3a [Source:ZFIN;Acc:ZDB-GENE-060313-2]	1	612	VSV	572	574
ENSAMXP00000000029.1 pep scaffold:AstMex102:KB876155.1:5917:10167:-1 gene:ENSAMXG00000000025.1 transcript:ENSAMXT00000000029.1 gene_biotype:protein_coding transcript_biotype:protein_coding gene_symbol:lzts3a description:leucine zipper, putative tumor suppressor family member 3a [Source:ZFIN;Acc:ZDB-GENE-060313-2]	1	612	LGP	107	109
ENSAMXP00000000029.1 pep scaffold:AstMex102:KB876155.1:5917:10167:-1 gene:ENSAMXG00000000025.1 transcript:ENSAMXT00000000029.1 gene_biotype:protein_coding transcript_biotype:protein_coding gene_symbol:lzts3a description:leucine zipper, putative tumor suppressor family member 3a [Source:ZFIN;Acc:ZDB-GENE-060313-2]	1	612	LRP	167	169
ENSAMXP00000000029.1 pep scaffold:AstMex102:KB876155.1:5917:10167:-1 gene:ENSAMXG00000000025.1 transcript:ENSAMXT00000000029.1 gene_biotype:protein_coding transcript_biotype:protein_coding gene_symbol:lzts3a description:leucine zipper, putative tumor suppressor family member 3a [Source:ZFIN;Acc:ZDB-GENE-060313-2]	1	612	VRP	4	6
ENSAMXP00000000029.1 pep scaffold:AstMex102:KB876155.1:5917:10167:-1 gene:ENSAMXG00000000025.1 transcript:ENSAMXT00000000029.1 gene_biotype:protein_coding transcript_biotype:protein_coding gene_symbol:lzts3a description:leucine zipper, putative tumor suppressor family member 3a [Source:ZFIN;Acc:ZDB-GENE-060313-2]	1	612	GPL	108	110
ENSAMXP00000000029.1 pep scaffold:AstMex102:KB876155.1:5917:10167:-1 gene:ENSAMXG00000000025.1 transcript:ENSAMXT00000000029.1 gene_biotype:protein_coding transcript_biotype:protein_coding gene_symbol:lzts3a description:leucine zipper, putative tumor suppressor family member 3a [Source:ZFIN;Acc:ZDB-GENE-060313-2]	1	612	LPG	446	448
ENSAMXP00000000023.1 pep scaffold:AstMex102:KB874033.1:9254:9949:-1 gene:ENSAMXG00000000026.1 transcript:ENSAMXT00000000023.1 gene_biotype:protein_coding transcript_biotype:protein_coding	1	112	VRP	28	30
ENSAMXP00000000023.1 pep scaffold:AstMex102:KB874033.1:9254:9949:-1 gene:ENSAMXG00000000026.1 transcript:ENSAMXT00000000023.1 gene_biotype:protein_coding transcript_biotype:protein_coding	1	112	LPG	19	21
ENSAMXP00000000024.1 pep scaffold:AstMex102:KB871812.1:622289:670952:1 gene:ENSAMXG00000000027.1 transcript:ENSAMXT00000000024.1 gene_biotype:protein_coding transcript_biotype:protein_coding gene_symbol:zgc:100829 description:zgc:100829 [Source:ZFIN;Acc:ZDB-GENE-040801-54]	1	319	LGP	212	214
ENSAMXP00000000024.1 pep scaffold:AstMex102:KB871812.1:622289:670952:1 gene:ENSAMXG00000000027.1 transcript:ENSAMXT00000000024.1 gene_biotype:protein_coding transcript_biotype:protein_coding gene_symbol:zgc:100829 description:zgc:100829 [Source:ZFIN;Acc:ZDB-GENE-040801-54]	1	319	LRP	309	311
ENSAMXP00000000027.1 pep scaffold:AstMex102:KB871812.1:622289:670952:1 gene:ENSAMXG00000000027.1 transcript:ENSAMXT00000000027.1 gene_biotype:protein_coding transcript_biotype:protein_coding gene_symbol:zgc:100829 description:zgc:100829 [Source:ZFIN;Acc:ZDB-GENE-040801-54]	1	306	LRP	296	298
ENSAMXP00000000025.1 pep scaffold:AstMex102:KB874033.1:14851:16778:-1 gene:ENSAMXG00000000028.1 transcript:ENSAMXT00000000025.1 gene_biotype:protein_coding transcript_biotype:protein_coding	1	144	MKP	20	22
ENSAMXP00000000028.1 pep scaffold:AstMex102:KB878889.1:292:1825:1 gene:ENSAMXG00000000029.1 transcript:ENSAMXT00000000028.1 gene_biotype:protein_coding transcript_biotype:protein_coding	1	130	AKK	73	75
ENSAMXP00000000052.1 pep scaffold:AstMex102:KB871604.1:189174:219998:1 gene:ENSAMXG00000000032.1 transcript:ENSAMXT00000000052.1 gene_biotype:protein_coding transcript_biotype:protein_coding gene_symbol:gucy2f description:guanylate cyclase 2F, retinal [Source:ZFIN;Acc:ZDB-GENE-011128-7]	1	1106	LGP	129	131
ENSAMXP00000000052.1 pep scaffold:AstMex102:KB871604.1:189174:219998:1 gene:ENSAMXG00000000032.1 transcript:ENSAMXT00000000052.1 gene_biotype:protein_coding transcript_biotype:protein_coding gene_symbol:gucy2f description:guanylate cyclase 2F, retinal [Source:ZFIN;Acc:ZDB-GENE-011128-7]	1	1106	GLP	218	220
ENSAMXP00000000052.1 pep scaffold:AstMex102:KB871604.1:189174:219998:1 gene:ENSAMXG00000000032.1 transcript:ENSAMXT00000000052.1 gene_biotype:protein_coding transcript_biotype:protein_coding gene_symbol:gucy2f description:guanylate cyclase 2F, retinal [Source:ZFIN;Acc:ZDB-GENE-011128-7]	1	1106	GLP	939	941
ENSAMXP00000000052.1 pep scaffold:AstMex102:KB871604.1:189174:219998:1 gene:ENSAMXG00000000032.1 transcript:ENSAMXT00000000052.1 gene_biotype:protein_coding transcript_biotype:protein_coding gene_symbol:gucy2f description:guanylate cyclase 2F, retinal [Source:ZFIN;Acc:ZDB-GENE-011128-7]	1	1106	GLP	1016	1018
ENSAMXP00000000033.1 pep scaffold:AstMex102:KB882211.1:75745:100456:1 gene:ENSAMXG00000000033.1 transcript:ENSAMXT00000000033.1 gene_biotype:protein_coding transcript_biotype:protein_coding	1	194	LRP	69	71
ENSAMXP00000000034.1 pep scaffold:AstMex102:KB871913.1:471951:521336:-1 gene:ENSAMXG00000000034.1 transcript:ENSAMXT00000000034.1 gene_biotype:protein_coding transcript_biotype:protein_coding gene_symbol:rimkla description:ribosomal modification protein rimK-like family member A [Source:ZFIN;Acc:ZDB-GENE-040912-20]	1	391	PLG	151	153
ENSAMXP00000000034.1 pep scaffold:AstMex102:KB871913.1:471951:521336:-1 gene:ENSAMXG00000000034.1 transcript:ENSAMXT00000000034.1 gene_biotype:protein_coding transcript_biotype:protein_coding gene_symbol:rimkla description:ribosomal modification protein rimK-like family member A [Source:ZFIN;Acc:ZDB-GENE-040912-20]	1	391	LPG	306	308
ENSAMXP00000000036.1 pep scaffold:AstMex102:KB882211.1:108291:127326:-1 gene:ENSAMXG00000000035.1 transcript:ENSAMXT00000000036.1 gene_biotype:protein_coding transcript_biotype:protein_coding gene_symbol:mov10b.1 description:Moloney leukemia virus 10b, tandem duplicate 1 [Source:ZFIN;Acc:ZDB-GENE-030131-9089]	1	700	LGP	391	393
ENSAMXP00000000036.1 pep scaffold:AstMex102:KB882211.1:108291:127326:-1 gene:ENSAMXG00000000035.1 transcript:ENSAMXT00000000036.1 gene_biotype:protein_coding transcript_biotype:protein_coding gene_symbol:mov10b.1 description:Moloney leukemia virus 10b, tandem duplicate 1 [Source:ZFIN;Acc:ZDB-GENE-030131-9089]	1	700	GLP	345	347
ENSAMXP00000000035.1 pep scaffold:AstMex102:KB871913.1:534839:538837:-1 gene:ENSAMXG00000000036.1 transcript:ENSAMXT00000000035.1 gene_biotype:protein_coding transcript_biotype:protein_coding gene_symbol:prdm2a description:PR domain containing 2, with ZNF domain a [Source:ZFIN;Acc:ZDB-GENE-081104-139]	1	1292	MKP	1194	1196
ENSAMXP00000000035.1 pep scaffold:AstMex102:KB871913.1:534839:538837:-1 gene:ENSAMXG00000000036.1 transcript:ENSAMXT00000000035.1 gene_biotype:protein_coding transcript_biotype:protein_coding gene_symbol:prdm2a description:PR domain containing 2, with ZNF domain a [Source:ZFIN;Acc:ZDB-GENE-081104-139]	1	1292	LRP	943	945
ENSAMXP00000000035.1 pep scaffold:AstMex102:KB871913.1:534839:538837:-1 gene:ENSAMXG00000000036.1 transcript:ENSAMXT00000000035.1 gene_biotype:protein_coding transcript_biotype:protein_coding gene_symbol:prdm2a description:PR domain containing 2, with ZNF domain a [Source:ZFIN;Acc:ZDB-GENE-081104-139]	1	1292	LPG	162	164
ENSAMXP00000000035.1 pep scaffold:AstMex102:KB871913.1:534839:538837:-1 gene:ENSAMXG00000000036.1 transcript:ENSAMXT00000000035.1 gene_biotype:protein_coding transcript_biotype:protein_coding gene_symbol:prdm2a description:PR domain containing 2, with ZNF domain a [Source:ZFIN;Acc:ZDB-GENE-081104-139]	1	1292	IKP	498	500
ENSAMXP00000000041.1 pep scaffold:AstMex102:KB871961.1:3436:27858:-1 gene:ENSAMXG00000000037.1 transcript:ENSAMXT00000000041.1 gene_biotype:protein_coding transcript_biotype:protein_coding gene_symbol:pogzb description:pogo transposable element derived with ZNF domain b [Source:ZFIN;Acc:ZDB-GENE-100609-3]	1	1324	VRP	118	120
ENSAMXP00000000041.1 pep scaffold:AstMex102:KB871961.1:3436:27858:-1 gene:ENSAMXG00000000037.1 transcript:ENSAMXT00000000041.1 gene_biotype:protein_coding transcript_biotype:protein_coding gene_symbol:pogzb description:pogo transposable element derived with ZNF domain b [Source:ZFIN;Acc:ZDB-GENE-100609-3]	1	1324	GPL	613	615
ENSAMXP00000000041.1 pep scaffold:AstMex102:KB871961.1:3436:27858:-1 gene:ENSAMXG00000000037.1 transcript:ENSAMXT00000000041.1 gene_biotype:protein_coding transcript_biotype:protein_coding gene_symbol:pogzb description:pogo transposable element derived with ZNF domain b [Source:ZFIN;Acc:ZDB-GENE-100609-3]	1	1324	AKK	608	610
ENSAMXP00000000041.1 pep scaffold:AstMex102:KB871961.1:3436:27858:-1 gene:ENSAMXG00000000037.1 transcript:ENSAMXT00000000041.1 gene_biotype:protein_coding transcript_biotype:protein_coding gene_symbol:pogzb description:pogo transposable element derived with ZNF domain b [Source:ZFIN;Acc:ZDB-GENE-100609-3]	1	1324	LPG	76	78
ENSAMXP00000000041.1 pep scaffold:AstMex102:KB871961.1:3436:27858:-1 gene:ENSAMXG00000000037.1 transcript:ENSAMXT00000000041.1 gene_biotype:protein_coding transcript_biotype:protein_coding gene_symbol:pogzb description:pogo transposable element derived with ZNF domain b [Source:ZFIN;Acc:ZDB-GENE-100609-3]	1	1324	LPG	256	258
ENSAMXP00000000037.1 pep scaffold:AstMex102:KB872036.1:31147:151333:-1 gene:ENSAMXG00000000039.1 transcript:ENSAMXT00000000037.1 gene_biotype:protein_coding transcript_biotype:protein_coding gene_symbol:atp2b2 description:ATPase, Ca++ transporting, plasma membrane 2 [Source:ZFIN;Acc:ZDB-GENE-061016-1]	1	1213	GLP	471	473
ENSAMXP00000000037.1 pep scaffold:AstMex102:KB872036.1:31147:151333:-1 gene:ENSAMXG00000000039.1 transcript:ENSAMXT00000000037.1 gene_biotype:protein_coding transcript_biotype:protein_coding gene_symbol:atp2b2 description:ATPase, Ca++ transporting, plasma membrane 2 [Source:ZFIN;Acc:ZDB-GENE-061016-1]	1	1213	GLP	573	575
ENSAMXP00000000037.1 pep scaffold:AstMex102:KB872036.1:31147:151333:-1 gene:ENSAMXG00000000039.1 transcript:ENSAMXT00000000037.1 gene_biotype:protein_coding transcript_biotype:protein_coding gene_symbol:atp2b2 description:ATPase, Ca++ transporting, plasma membrane 2 [Source:ZFIN;Acc:ZDB-GENE-061016-1]	1	1213	VRP	722	724
ENSAMXP00000000065.1 pep scaffold:AstMex102:KB871862.1:133498:289898:-1 gene:ENSAMXG00000000041.1 transcript:ENSAMXT00000000065.1 gene_biotype:protein_coding transcript_biotype:protein_coding gene_symbol:prkcea description:protein kinase C, epsilon a [Source:ZFIN;Acc:ZDB-GENE-030131-8191]	1	748	VSV	525	527
ENSAMXP00000000065.1 pep scaffold:AstMex102:KB871862.1:133498:289898:-1 gene:ENSAMXG00000000041.1 transcript:ENSAMXT00000000065.1 gene_biotype:protein_coding transcript_biotype:protein_coding gene_symbol:prkcea description:protein kinase C, epsilon a [Source:ZFIN;Acc:ZDB-GENE-030131-8191]	1	748	IKP	691	693
ENSAMXP00000000038.1 pep scaffold:AstMex102:KB872036.1:275556:320975:-1 gene:ENSAMXG00000000042.1 transcript:ENSAMXT00000000038.1 gene_biotype:protein_coding transcript_biotype:protein_coding gene_symbol:iars description:isoleucyl-tRNA synthetase [Source:ZFIN;Acc:ZDB-GENE-030131-6325]	1	493	LRP	263	265
ENSAMXP00000000042.1 pep scaffold:AstMex102:KB882211.1:272597:326582:-1 gene:ENSAMXG00000000044.1 transcript:ENSAMXT00000000042.1 gene_biotype:protein_coding transcript_biotype:protein_coding gene_symbol:cttnbp2nlb description:CTTNBP2 N-terminal like b [Source:ZFIN;Acc:ZDB-GENE-040724-65]	1	596	GPL	526	528
ENSAMXP00000000051.1 pep scaffold:AstMex102:KB871961.1:30735:40794:1 gene:ENSAMXG00000000046.1 transcript:ENSAMXT00000000051.1 gene_biotype:protein_coding transcript_biotype:protein_coding	1	329	GLP	323	325
ENSAMXP00000000045.1 pep scaffold:AstMex102:KB882186.1:298363:306971:1 gene:ENSAMXG00000000047.1 transcript:ENSAMXT00000000045.1 gene_biotype:protein_coding transcript_biotype:protein_coding gene_symbol:f9a description:coagulation factor IXa [Source:ZFIN;Acc:ZDB-GENE-030714-2]	1	511	LGP	374	376
ENSAMXP00000000045.1 pep scaffold:AstMex102:KB882186.1:298363:306971:1 gene:ENSAMXG00000000047.1 transcript:ENSAMXT00000000045.1 gene_biotype:protein_coding transcript_biotype:protein_coding gene_symbol:f9a description:coagulation factor IXa [Source:ZFIN;Acc:ZDB-GENE-030714-2]	1	511	VRP	369	371
ENSAMXP00000000045.1 pep scaffold:AstMex102:KB882186.1:298363:306971:1 gene:ENSAMXG00000000047.1 transcript:ENSAMXT00000000045.1 gene_biotype:protein_coding transcript_biotype:protein_coding gene_symbol:f9a description:coagulation factor IXa [Source:ZFIN;Acc:ZDB-GENE-030714-2]	1	511	AKK	475	477
ENSAMXP00000000046.1 pep scaffold:AstMex102:KB882211.1:863693:879713:-1 gene:ENSAMXG00000000048.1 transcript:ENSAMXT00000000046.1 gene_biotype:protein_coding transcript_biotype:protein_coding gene_symbol:ddx20 description:DEAD (Asp-Glu-Ala-Asp) box polypeptide 20 [Source:ZFIN;Acc:ZDB-GENE-030131-202]	1	262	GLP	183	185
ENSAMXP00000000047.1 pep scaffold:AstMex102:KB882186.1:317357:366798:-1 gene:ENSAMXG00000000049.1 transcript:ENSAMXT00000000047.1 gene_biotype:protein_coding transcript_biotype:protein_coding gene_symbol:mcf2a description:MCF.2 cell line derived transforming sequence a [Source:ZFIN;Acc:ZDB-GENE-030616-52]	1	954	LRP	136	138
ENSAMXP00000000047.1 pep scaffold:AstMex102:KB882186.1:317357:366798:-1 gene:ENSAMXG00000000049.1 transcript:ENSAMXT00000000047.1 gene_biotype:protein_coding transcript_biotype:protein_coding gene_symbol:mcf2a description:MCF.2 cell line derived transforming sequence a [Source:ZFIN;Acc:ZDB-GENE-030616-52]	1	954	VRP	531	533
ENSAMXP00000000047.1 pep scaffold:AstMex102:KB882186.1:317357:366798:-1 gene:ENSAMXG00000000049.1 transcript:ENSAMXT00000000047.1 gene_biotype:protein_coding transcript_biotype:protein_coding gene_symbol:mcf2a description:MCF.2 cell line derived transforming sequence a [Source:ZFIN;Acc:ZDB-GENE-030616-52]	1	954	LPG	570	572
ENSAMXP00000000048.1 pep scaffold:AstMex102:KB882211.1:901539:902654:1 gene:ENSAMXG00000000050.1 transcript:ENSAMXT00000000048.1 gene_biotype:protein_coding transcript_biotype:protein_coding gene_symbol:FAM212B description:family with sequence similarity 212 member B [Source:HGNC Symbol;Acc:HGNC:28045]	1	335	IRP	288	290
ENSAMXP00000000054.1 pep scaffold:AstMex102:KB882211.1:1056262:1069603:-1 gene:ENSAMXG00000000054.1 transcript:ENSAMXT00000000054.1 gene_biotype:protein_coding transcript_biotype:protein_coding gene_symbol:rpe65b description:retinal pigment epithelium-specific protein 65b [Source:ZFIN;Acc:ZDB-GENE-050410-16]	1	565	LGP	76	78
ENSAMXP00000000054.1 pep scaffold:AstMex102:KB882211.1:1056262:1069603:-1 gene:ENSAMXG00000000054.1 transcript:ENSAMXT00000000054.1 gene_biotype:protein_coding transcript_biotype:protein_coding gene_symbol:rpe65b description:retinal pigment epithelium-specific protein 65b [Source:ZFIN;Acc:ZDB-GENE-050410-16]	1	565	GLP	7	9
ENSAMXP00000000063.1 pep scaffold:AstMex102:KB882133.1:8803:15879:-1 gene:ENSAMXG00000000055.1 transcript:ENSAMXT00000000063.1 gene_biotype:protein_coding transcript_biotype:protein_coding gene_symbol:vim description:vimentin [Source:ZFIN;Acc:ZDB-GENE-011212-3]	1	470	VSV	69	71
ENSAMXP00000000058.1 pep scaffold:AstMex102:KB871604.1:223363:229678:-1 gene:ENSAMXG00000000056.1 transcript:ENSAMXT00000000058.1 gene_biotype:protein_coding transcript_biotype:protein_coding gene_symbol:serpinh1b description:serpin peptidase inhibitor, clade H (heat shock protein 47), member 1b [Source:ZFIN;Acc:ZDB-GENE-990415-93]	1	409	VSV	222	224
ENSAMXP00000000058.1 pep scaffold:AstMex102:KB871604.1:223363:229678:-1 gene:ENSAMXG00000000056.1 transcript:ENSAMXT00000000058.1 gene_biotype:protein_coding transcript_biotype:protein_coding gene_symbol:serpinh1b description:serpin peptidase inhibitor, clade H (heat shock protein 47), member 1b [Source:ZFIN;Acc:ZDB-GENE-990415-93]	1	409	AKK	23	25
ENSAMXP00000000055.1 pep scaffold:AstMex102:KB882211.1:1070605:1081089:-1 gene:ENSAMXG00000000058.1 transcript:ENSAMXT00000000055.1 gene_biotype:protein_coding transcript_biotype:protein_coding gene_symbol:depdc1a description:DEP domain containing 1a [Source:ZFIN;Acc:ZDB-GENE-030131-9827]	1	814	LRP	384	386
ENSAMXP00000000055.1 pep scaffold:AstMex102:KB882211.1:1070605:1081089:-1 gene:ENSAMXG00000000058.1 transcript:ENSAMXT00000000055.1 gene_biotype:protein_coding transcript_biotype:protein_coding gene_symbol:depdc1a description:DEP domain containing 1a [Source:ZFIN;Acc:ZDB-GENE-030131-9827]	1	814	GLP	196	198
ENSAMXP00000000055.1 pep scaffold:AstMex102:KB882211.1:1070605:1081089:-1 gene:ENSAMXG00000000058.1 transcript:ENSAMXT00000000055.1 gene_biotype:protein_coding transcript_biotype:protein_coding gene_symbol:depdc1a description:DEP domain containing 1a [Source:ZFIN;Acc:ZDB-GENE-030131-9827]	1	814	IKP	795	797
ENSAMXP00000000057.1 pep scaffold:AstMex102:KB882211.1:1157060:1165022:-1 gene:ENSAMXG00000000059.1 transcript:ENSAMXT00000000057.1 gene_biotype:protein_coding transcript_biotype:protein_coding	1	534	AKK	239	241
ENSAMXP00000000059.1 pep scaffold:AstMex102:KB882211.1:1167614:1179024:-1 gene:ENSAMXG00000000060.1 transcript:ENSAMXT00000000059.1 gene_biotype:protein_coding transcript_biotype:protein_coding	1	465	LRP	229	231
ENSAMXP00000000060.1 pep scaffold:AstMex102:KB871604.1:315874:381340:1 gene:ENSAMXG00000000061.1 transcript:ENSAMXT00000000060.1 gene_biotype:protein_coding transcript_biotype:protein_coding gene_symbol:gdpd5b description:glycerophosphodiester phosphodiesterase domain containing 5b [Source:ZFIN;Acc:ZDB-GENE-030131-6028]	1	584	IRW	524	526
ENSAMXP00000000062.1 pep scaffold:AstMex102:KB871961.1:189036:248864:-1 gene:ENSAMXG00000000062.1 transcript:ENSAMXT00000000062.1 gene_biotype:protein_coding transcript_biotype:protein_coding gene_symbol:cep162 description:centrosomal protein 162 [Source:ZFIN;Acc:ZDB-GENE-100922-266]	1	1475	VSV	55	57
ENSAMXP00000000062.1 pep scaffold:AstMex102:KB871961.1:189036:248864:-1 gene:ENSAMXG00000000062.1 transcript:ENSAMXT00000000062.1 gene_biotype:protein_coding transcript_biotype:protein_coding gene_symbol:cep162 description:centrosomal protein 162 [Source:ZFIN;Acc:ZDB-GENE-100922-266]	1	1475	VSV	192	194
ENSAMXP00000000062.1 pep scaffold:AstMex102:KB871961.1:189036:248864:-1 gene:ENSAMXG00000000062.1 transcript:ENSAMXT00000000062.1 gene_biotype:protein_coding transcript_biotype:protein_coding gene_symbol:cep162 description:centrosomal protein 162 [Source:ZFIN;Acc:ZDB-GENE-100922-266]	1	1475	MKP	495	497
ENSAMXP00000000062.1 pep scaffold:AstMex102:KB871961.1:189036:248864:-1 gene:ENSAMXG00000000062.1 transcript:ENSAMXT00000000062.1 gene_biotype:protein_coding transcript_biotype:protein_coding gene_symbol:cep162 description:centrosomal protein 162 [Source:ZFIN;Acc:ZDB-GENE-100922-266]	1	1475	PLG	244	246
ENSAMXP00000000062.1 pep scaffold:AstMex102:KB871961.1:189036:248864:-1 gene:ENSAMXG00000000062.1 transcript:ENSAMXT00000000062.1 gene_biotype:protein_coding transcript_biotype:protein_coding gene_symbol:cep162 description:centrosomal protein 162 [Source:ZFIN;Acc:ZDB-GENE-100922-266]	1	1475	PLG	297	299
ENSAMXP00000000067.1 pep scaffold:AstMex102:KB882211.1:1179950:1192020:-1 gene:ENSAMXG00000000064.1 transcript:ENSAMXT00000000067.1 gene_biotype:protein_coding transcript_biotype:protein_coding gene_symbol:aldh9a1a.1 description:aldehyde dehydrogenase 9 family, member A1a, tandem duplicate 1 [Source:ZFIN;Acc:ZDB-GENE-030131-1257]	1	511	MKP	316	318
ENSAMXP00000000067.1 pep scaffold:AstMex102:KB882211.1:1179950:1192020:-1 gene:ENSAMXG00000000064.1 transcript:ENSAMXT00000000067.1 gene_biotype:protein_coding transcript_biotype:protein_coding gene_symbol:aldh9a1a.1 description:aldehyde dehydrogenase 9 family, member A1a, tandem duplicate 1 [Source:ZFIN;Acc:ZDB-GENE-030131-1257]	1	511	PLG	161	163
ENSAMXP00000000067.1 pep scaffold:AstMex102:KB882211.1:1179950:1192020:-1 gene:ENSAMXG00000000064.1 transcript:ENSAMXT00000000067.1 gene_biotype:protein_coding transcript_biotype:protein_coding gene_symbol:aldh9a1a.1 description:aldehyde dehydrogenase 9 family, member A1a, tandem duplicate 1 [Source:ZFIN;Acc:ZDB-GENE-030131-1257]	1	511	LPG	149	151
ENSAMXP00000000098.1 pep scaffold:AstMex102:KB882186.1:386424:444603:-1 gene:ENSAMXG00000000067.1 transcript:ENSAMXT00000000098.1 gene_biotype:protein_coding transcript_biotype:protein_coding gene_symbol:atp11c description:ATPase, Class VI, type 11C [Source:ZFIN;Acc:ZDB-GENE-030616-51]	1	1112	LGP	238	240
ENSAMXP00000000098.1 pep scaffold:AstMex102:KB882186.1:386424:444603:-1 gene:ENSAMXG00000000067.1 transcript:ENSAMXT00000000098.1 gene_biotype:protein_coding transcript_biotype:protein_coding gene_symbol:atp11c description:ATPase, Class VI, type 11C [Source:ZFIN;Acc:ZDB-GENE-030616-51]	1	1112	GLP	97	99
ENSAMXP00000000069.1 pep scaffold:AstMex102:KB871604.1:409665:444909:-1 gene:ENSAMXG00000000068.1 transcript:ENSAMXT00000000069.1 gene_biotype:protein_coding transcript_biotype:protein_coding gene_symbol:samsn1a description:SAM domain, SH3 domain and nuclear localisation signals 1a [Source:ZFIN;Acc:ZDB-GENE-030131-8639]	1	653	VSV	80	82
ENSAMXP00000000069.1 pep scaffold:AstMex102:KB871604.1:409665:444909:-1 gene:ENSAMXG00000000068.1 transcript:ENSAMXT00000000069.1 gene_biotype:protein_coding transcript_biotype:protein_coding gene_symbol:samsn1a description:SAM domain, SH3 domain and nuclear localisation signals 1a [Source:ZFIN;Acc:ZDB-GENE-030131-8639]	1	653	IRP	532	534
ENSAMXP00000000070.1 pep scaffold:AstMex102:KB871604.1:409665:421354:-1 gene:ENSAMXG00000000068.1 transcript:ENSAMXT00000000070.1 gene_biotype:protein_coding transcript_biotype:protein_coding gene_symbol:samsn1a description:SAM domain, SH3 domain and nuclear localisation signals 1a [Source:ZFIN;Acc:ZDB-GENE-030131-8639]	1	345	IRP	224	226
ENSAMXP00000000070.1 pep scaffold:AstMex102:KB871604.1:409665:421354:-1 gene:ENSAMXG00000000068.1 transcript:ENSAMXT00000000070.1 gene_biotype:protein_coding transcript_biotype:protein_coding gene_symbol:samsn1a description:SAM domain, SH3 domain and nuclear localisation signals 1a [Source:ZFIN;Acc:ZDB-GENE-030131-8639]	1	345	IKP	16	18
ENSAMXP00000000066.1 pep scaffold:AstMex102:KB871862.1:330535:342707:1 gene:ENSAMXG00000000069.1 transcript:ENSAMXT00000000066.1 gene_biotype:protein_coding transcript_biotype:protein_coding gene_symbol:six2b description:SIX homeobox 2b [Source:ZFIN;Acc:ZDB-GENE-080723-23]	1	306	PLG	102	104
ENSAMXP00000000068.1 pep scaffold:AstMex102:KB871862.1:349425:352808:-1 gene:ENSAMXG00000000070.1 transcript:ENSAMXT00000000068.1 gene_biotype:protein_coding transcript_biotype:protein_coding	1	301	LGP	161	163
ENSAMXP00000000068.1 pep scaffold:AstMex102:KB871862.1:349425:352808:-1 gene:ENSAMXG00000000070.1 transcript:ENSAMXT00000000068.1 gene_biotype:protein_coding transcript_biotype:protein_coding	1	301	PLG	160	162
ENSAMXP00000000074.1 pep scaffold:AstMex102:KB882211.1:1193972:1198022:-1 gene:ENSAMXG00000000071.1 transcript:ENSAMXT00000000074.1 gene_biotype:protein_coding transcript_biotype:protein_coding gene_symbol:tmco1 description:transmembrane and coiled-coil domains 1 [Source:ZFIN;Acc:ZDB-GENE-050417-344]	1	189	LGP	178	180
ENSAMXP00000000071.1 pep scaffold:AstMex102:KB871862.1:507640:580758:-1 gene:ENSAMXG00000000072.1 transcript:ENSAMXT00000000071.1 gene_biotype:protein_coding transcript_biotype:protein_coding gene_symbol:ppm1bb description:protein phosphatase, Mg2+/Mn2+ dependent, 1Bb [Source:ZFIN;Acc:ZDB-GENE-041114-185]	1	383	GLP	45	47
ENSAMXP00000000073.1 pep scaffold:AstMex102:KB871862.1:607210:618876:1 gene:ENSAMXG00000000073.1 transcript:ENSAMXT00000000073.1 gene_biotype:protein_coding transcript_biotype:protein_coding gene_symbol:zfp36l2 description:zinc finger protein 36, C3H type-like 2 [Source:ZFIN;Acc:ZDB-GENE-030131-5873]	1	378	LRP	316	318
ENSAMXP00000000073.1 pep scaffold:AstMex102:KB871862.1:607210:618876:1 gene:ENSAMXG00000000073.1 transcript:ENSAMXT00000000073.1 gene_biotype:protein_coding transcript_biotype:protein_coding gene_symbol:zfp36l2 description:zinc finger protein 36, C3H type-like 2 [Source:ZFIN;Acc:ZDB-GENE-030131-5873]	1	378	GLP	40	42
ENSAMXP00000000075.1 pep scaffold:AstMex102:KB882133.1:38181:91134:1 gene:ENSAMXG00000000074.1 transcript:ENSAMXT00000000075.1 gene_biotype:protein_coding transcript_biotype:protein_coding gene_symbol:cubn description:cubilin (intrinsic factor-cobalamin receptor) [Source:ZFIN;Acc:ZDB-GENE-060228-6]	1	3627	VSV	2147	2149
ENSAMXP00000000075.1 pep scaffold:AstMex102:KB882133.1:38181:91134:1 gene:ENSAMXG00000000074.1 transcript:ENSAMXT00000000075.1 gene_biotype:protein_coding transcript_biotype:protein_coding gene_symbol:cubn description:cubilin (intrinsic factor-cobalamin receptor) [Source:ZFIN;Acc:ZDB-GENE-060228-6]	1	3627	LGP	3155	3157
ENSAMXP00000000075.1 pep scaffold:AstMex102:KB882133.1:38181:91134:1 gene:ENSAMXG00000000074.1 transcript:ENSAMXT00000000075.1 gene_biotype:protein_coding transcript_biotype:protein_coding gene_symbol:cubn description:cubilin (intrinsic factor-cobalamin receptor) [Source:ZFIN;Acc:ZDB-GENE-060228-6]	1	3627	GPL	1985	1987
ENSAMXP00000000075.1 pep scaffold:AstMex102:KB882133.1:38181:91134:1 gene:ENSAMXG00000000074.1 transcript:ENSAMXT00000000075.1 gene_biotype:protein_coding transcript_biotype:protein_coding gene_symbol:cubn description:cubilin (intrinsic factor-cobalamin receptor) [Source:ZFIN;Acc:ZDB-GENE-060228-6]	1	3627	PLG	1939	1941
ENSAMXP00000000075.1 pep scaffold:AstMex102:KB882133.1:38181:91134:1 gene:ENSAMXG00000000074.1 transcript:ENSAMXT00000000075.1 gene_biotype:protein_coding transcript_biotype:protein_coding gene_symbol:cubn description:cubilin (intrinsic factor-cobalamin receptor) [Source:ZFIN;Acc:ZDB-GENE-060228-6]	1	3627	LPG	1392	1394
ENSAMXP00000000075.1 pep scaffold:AstMex102:KB882133.1:38181:91134:1 gene:ENSAMXG00000000074.1 transcript:ENSAMXT00000000075.1 gene_biotype:protein_coding transcript_biotype:protein_coding gene_symbol:cubn description:cubilin (intrinsic factor-cobalamin receptor) [Source:ZFIN;Acc:ZDB-GENE-060228-6]	1	3627	LPG	1948	1950
ENSAMXP00000000075.1 pep scaffold:AstMex102:KB882133.1:38181:91134:1 gene:ENSAMXG00000000074.1 transcript:ENSAMXT00000000075.1 gene_biotype:protein_coding transcript_biotype:protein_coding gene_symbol:cubn description:cubilin (intrinsic factor-cobalamin receptor) [Source:ZFIN;Acc:ZDB-GENE-060228-6]	1	3627	LPG	2075	2077
ENSAMXP00000000077.1 pep scaffold:AstMex102:KB871604.1:632084:644016:1 gene:ENSAMXG00000000075.1 transcript:ENSAMXT00000000077.1 gene_biotype:protein_coding transcript_biotype:protein_coding gene_symbol:zgc:153372 description:zgc:153372 [Source:ZFIN;Acc:ZDB-GENE-060929-680]	1	374	IKP	162	164
ENSAMXP00000000076.1 pep scaffold:AstMex102:KB882133.1:93690:138605:1 gene:ENSAMXG00000000077.1 transcript:ENSAMXT00000000076.1 gene_biotype:protein_coding transcript_biotype:protein_coding gene_symbol:rsu1 description:Ras suppressor protein 1 [Source:ZFIN;Acc:ZDB-GENE-030616-518]	1	285	LPG	133	135
ENSAMXP00000000081.1 pep scaffold:AstMex102:KB882211.1:1219070:1223328:1 gene:ENSAMXG00000000080.1 transcript:ENSAMXT00000000081.1 gene_biotype:protein_coding transcript_biotype:protein_coding gene_symbol:magoh description:mago homolog, exon junction complex core component [Source:ZFIN;Acc:ZDB-GENE-041216-1]	1	148	IKP	144	146
ENSAMXP00000000082.1 pep scaffold:AstMex102:KB882133.1:261061:267364:1 gene:ENSAMXG00000000081.1 transcript:ENSAMXT00000000082.1 gene_biotype:protein_coding transcript_biotype:protein_coding gene_symbol:STEAP1 description:STEAP family member 1 [Source:HGNC Symbol;Acc:HGNC:11378]	1	345	LPG	137	139
ENSAMXP00000000083.1 pep scaffold:AstMex102:KB882291.1:57547:58743:1 gene:ENSAMXG00000000082.1 transcript:ENSAMXT00000000083.1 gene_biotype:protein_coding transcript_biotype:protein_coding	1	360	VSV	256	258
ENSAMXP00000000083.1 pep scaffold:AstMex102:KB882291.1:57547:58743:1 gene:ENSAMXG00000000082.1 transcript:ENSAMXT00000000083.1 gene_biotype:protein_coding transcript_biotype:protein_coding	1	360	LGP	265	267
ENSAMXP00000000086.1 pep scaffold:AstMex102:KB882211.1:1221445:1227532:-1 gene:ENSAMXG00000000085.1 transcript:ENSAMXT00000000086.1 gene_biotype:protein_coding transcript_biotype:protein_coding gene_symbol:cpt2 description:carnitine palmitoyltransferase 2 [Source:ZFIN;Acc:ZDB-GENE-030131-6719]	1	673	IRW	207	209
ENSAMXP00000000086.1 pep scaffold:AstMex102:KB882211.1:1221445:1227532:-1 gene:ENSAMXG00000000085.1 transcript:ENSAMXT00000000086.1 gene_biotype:protein_coding transcript_biotype:protein_coding gene_symbol:cpt2 description:carnitine palmitoyltransferase 2 [Source:ZFIN;Acc:ZDB-GENE-030131-6719]	1	673	IRP	517	519
ENSAMXP00000000086.1 pep scaffold:AstMex102:KB882211.1:1221445:1227532:-1 gene:ENSAMXG00000000085.1 transcript:ENSAMXT00000000086.1 gene_biotype:protein_coding transcript_biotype:protein_coding gene_symbol:cpt2 description:carnitine palmitoyltransferase 2 [Source:ZFIN;Acc:ZDB-GENE-030131-6719]	1	673	VRP	279	281
ENSAMXP00000000086.1 pep scaffold:AstMex102:KB882211.1:1221445:1227532:-1 gene:ENSAMXG00000000085.1 transcript:ENSAMXT00000000086.1 gene_biotype:protein_coding transcript_biotype:protein_coding gene_symbol:cpt2 description:carnitine palmitoyltransferase 2 [Source:ZFIN;Acc:ZDB-GENE-030131-6719]	1	673	PLG	302	304
ENSAMXP00000000092.1 pep scaffold:AstMex102:KB871604.1:892859:926753:-1 gene:ENSAMXG00000000087.1 transcript:ENSAMXT00000000092.1 gene_biotype:protein_coding transcript_biotype:protein_coding gene_symbol:rap1gap2a description:RAP1 GTPase activating protein 2a [Source:ZFIN;Acc:ZDB-GENE-061013-179]	1	682	VSV	355	357
ENSAMXP00000000092.1 pep scaffold:AstMex102:KB871604.1:892859:926753:-1 gene:ENSAMXG00000000087.1 transcript:ENSAMXT00000000092.1 gene_biotype:protein_coding transcript_biotype:protein_coding gene_symbol:rap1gap2a description:RAP1 GTPase activating protein 2a [Source:ZFIN;Acc:ZDB-GENE-061013-179]	1	682	LGP	89	91
ENSAMXP00000000092.1 pep scaffold:AstMex102:KB871604.1:892859:926753:-1 gene:ENSAMXG00000000087.1 transcript:ENSAMXT00000000092.1 gene_biotype:protein_coding transcript_biotype:protein_coding gene_symbol:rap1gap2a description:RAP1 GTPase activating protein 2a [Source:ZFIN;Acc:ZDB-GENE-061013-179]	1	682	GLP	167	169
ENSAMXP00000000090.1 pep scaffold:AstMex102:KB882291.1:1011365:1107189:1 gene:ENSAMXG00000000090.1 transcript:ENSAMXT00000000090.1 gene_biotype:protein_coding transcript_biotype:protein_coding gene_symbol:gfra1a description:gdnf family receptor alpha 1a [Source:ZFIN;Acc:ZDB-GENE-010226-2]	1	289	VSV	211	213
ENSAMXP00000000094.1 pep scaffold:AstMex102:KB871604.1:1112527:1126214:1 gene:ENSAMXG00000000093.1 transcript:ENSAMXT00000000094.1 gene_biotype:protein_coding transcript_biotype:protein_coding gene_symbol:xaf1 description:XIAP associated factor 1 [Source:ZFIN;Acc:ZDB-GENE-060929-840]	1	250	MKP	157	159
ENSAMXP00000000103.1 pep scaffold:AstMex102:KB882133.1:414149:483157:1 gene:ENSAMXG00000000095.1 transcript:ENSAMXT00000000103.1 gene_biotype:protein_coding transcript_biotype:protein_coding gene_symbol:MMP16 description:matrix metallopeptidase 16 [Source:HGNC Symbol;Acc:HGNC:7162]	1	621	GLP	402	404
ENSAMXP00000000097.1 pep scaffold:AstMex102:KB882211.1:1240230:1270711:-1 gene:ENSAMXG00000000097.1 transcript:ENSAMXT00000000097.1 gene_biotype:protein_coding transcript_biotype:protein_coding gene_symbol:gls2a description:glutaminase 2a (liver, mitochondrial) [Source:ZFIN;Acc:ZDB-GENE-081105-57]	1	612	GLP	408	410
ENSAMXP00000000097.1 pep scaffold:AstMex102:KB882211.1:1240230:1270711:-1 gene:ENSAMXG00000000097.1 transcript:ENSAMXT00000000097.1 gene_biotype:protein_coding transcript_biotype:protein_coding gene_symbol:gls2a description:glutaminase 2a (liver, mitochondrial) [Source:ZFIN;Acc:ZDB-GENE-081105-57]	1	612	AKK	468	470
ENSAMXP00000000097.1 pep scaffold:AstMex102:KB882211.1:1240230:1270711:-1 gene:ENSAMXG00000000097.1 transcript:ENSAMXT00000000097.1 gene_biotype:protein_coding transcript_biotype:protein_coding gene_symbol:gls2a description:glutaminase 2a (liver, mitochondrial) [Source:ZFIN;Acc:ZDB-GENE-081105-57]	1	612	IKP	276	278
ENSAMXP00000000104.1 pep scaffold:AstMex102:KB871604.1:1152293:1170707:-1 gene:ENSAMXG00000000098.1 transcript:ENSAMXT00000000104.1 gene_biotype:protein_coding transcript_biotype:protein_coding gene_symbol:inpp5ka description:inositol polyphosphate-5-phosphatase Ka [Source:ZFIN;Acc:ZDB-GENE-070410-101]	1	516	VSV	254	256
ENSAMXP00000000104.1 pep scaffold:AstMex102:KB871604.1:1152293:1170707:-1 gene:ENSAMXG00000000098.1 transcript:ENSAMXT00000000104.1 gene_biotype:protein_coding transcript_biotype:protein_coding gene_symbol:inpp5ka description:inositol polyphosphate-5-phosphatase Ka [Source:ZFIN;Acc:ZDB-GENE-070410-101]	1	516	GPL	314	316
ENSAMXP00000000104.1 pep scaffold:AstMex102:KB871604.1:1152293:1170707:-1 gene:ENSAMXG00000000098.1 transcript:ENSAMXT00000000104.1 gene_biotype:protein_coding transcript_biotype:protein_coding gene_symbol:inpp5ka description:inositol polyphosphate-5-phosphatase Ka [Source:ZFIN;Acc:ZDB-GENE-070410-101]	1	516	PLG	157	159
ENSAMXP00000000104.1 pep scaffold:AstMex102:KB871604.1:1152293:1170707:-1 gene:ENSAMXG00000000098.1 transcript:ENSAMXT00000000104.1 gene_biotype:protein_coding transcript_biotype:protein_coding gene_symbol:inpp5ka description:inositol polyphosphate-5-phosphatase Ka [Source:ZFIN;Acc:ZDB-GENE-070410-101]	1	516	IKP	350	352
ENSAMXP00000000099.1 pep scaffold:AstMex102:KB871858.1:11520:37350:-1 gene:ENSAMXG00000000099.1 transcript:ENSAMXT00000000099.1 gene_biotype:protein_coding transcript_biotype:protein_coding gene_symbol:wnt10a description:wingless-type MMTV integration site family, member 10a [Source:ZFIN;Acc:ZDB-GENE-990415-278]	1	385	VSV	380	382
ENSAMXP00000000099.1 pep scaffold:AstMex102:KB871858.1:11520:37350:-1 gene:ENSAMXG00000000099.1 transcript:ENSAMXT00000000099.1 gene_biotype:protein_coding transcript_biotype:protein_coding gene_symbol:wnt10a description:wingless-type MMTV integration site family, member 10a [Source:ZFIN;Acc:ZDB-GENE-990415-278]	1	385	LGP	180	182
ENSAMXP00000000099.1 pep scaffold:AstMex102:KB871858.1:11520:37350:-1 gene:ENSAMXG00000000099.1 transcript:ENSAMXT00000000099.1 gene_biotype:protein_coding transcript_biotype:protein_coding gene_symbol:wnt10a description:wingless-type MMTV integration site family, member 10a [Source:ZFIN;Acc:ZDB-GENE-990415-278]	1	385	PLG	179	181
ENSAMXP00000000099.1 pep scaffold:AstMex102:KB871858.1:11520:37350:-1 gene:ENSAMXG00000000099.1 transcript:ENSAMXT00000000099.1 gene_biotype:protein_coding transcript_biotype:protein_coding gene_symbol:wnt10a description:wingless-type MMTV integration site family, member 10a [Source:ZFIN;Acc:ZDB-GENE-990415-278]	1	385	LPG	43	45
ENSAMXP00000000111.1 pep scaffold:AstMex102:KB882186.1:672497:732810:-1 gene:ENSAMXG00000000100.1 transcript:ENSAMXT00000000111.1 gene_biotype:protein_coding transcript_biotype:protein_coding gene_symbol:inppl1b description:inositol polyphosphate phosphatase-like 1b [Source:ZFIN;Acc:ZDB-GENE-030616-75]	1	1242	VSV	129	131
ENSAMXP00000000111.1 pep scaffold:AstMex102:KB882186.1:672497:732810:-1 gene:ENSAMXG00000000100.1 transcript:ENSAMXT00000000111.1 gene_biotype:protein_coding transcript_biotype:protein_coding gene_symbol:inppl1b description:inositol polyphosphate phosphatase-like 1b [Source:ZFIN;Acc:ZDB-GENE-030616-75]	1	1242	VSV	327	329
ENSAMXP00000000111.1 pep scaffold:AstMex102:KB882186.1:672497:732810:-1 gene:ENSAMXG00000000100.1 transcript:ENSAMXT00000000111.1 gene_biotype:protein_coding transcript_biotype:protein_coding gene_symbol:inppl1b description:inositol polyphosphate phosphatase-like 1b [Source:ZFIN;Acc:ZDB-GENE-030616-75]	1	1242	VSV	1173	1175
ENSAMXP00000000111.1 pep scaffold:AstMex102:KB882186.1:672497:732810:-1 gene:ENSAMXG00000000100.1 transcript:ENSAMXT00000000111.1 gene_biotype:protein_coding transcript_biotype:protein_coding gene_symbol:inppl1b description:inositol polyphosphate phosphatase-like 1b [Source:ZFIN;Acc:ZDB-GENE-030616-75]	1	1242	AKK	1043	1045
ENSAMXP00000000100.1 pep scaffold:AstMex102:KB871858.1:87166:92923:1 gene:ENSAMXG00000000101.1 transcript:ENSAMXT00000000100.1 gene_biotype:protein_coding transcript_biotype:protein_coding gene_symbol:cdk5r2b description:cyclin-dependent kinase 5, regulatory subunit 2b (p39) [Source:ZFIN;Acc:ZDB-GENE-040801-251]	1	286	AKK	48	50
ENSAMXP00000000101.1 pep scaffold:AstMex102:KB871858.1:102557:122540:-1 gene:ENSAMXG00000000102.1 transcript:ENSAMXT00000000101.1 gene_biotype:protein_coding transcript_biotype:protein_coding	1	233	LGP	175	177
ENSAMXP00000000102.1 pep scaffold:AstMex102:KB871858.1:146038:153525:-1 gene:ENSAMXG00000000103.1 transcript:ENSAMXT00000000102.1 gene_biotype:protein_coding transcript_biotype:protein_coding gene_symbol:umps description:uridine monophosphate synthetase [Source:ZFIN;Acc:ZDB-GENE-040426-785]	1	479	LGP	269	271
ENSAMXP00000000102.1 pep scaffold:AstMex102:KB871858.1:146038:153525:-1 gene:ENSAMXG00000000103.1 transcript:ENSAMXT00000000102.1 gene_biotype:protein_coding transcript_biotype:protein_coding gene_symbol:umps description:uridine monophosphate synthetase [Source:ZFIN;Acc:ZDB-GENE-040426-785]	1	479	IRP	110	112
ENSAMXP00000000102.1 pep scaffold:AstMex102:KB871858.1:146038:153525:-1 gene:ENSAMXG00000000103.1 transcript:ENSAMXT00000000102.1 gene_biotype:protein_coding transcript_biotype:protein_coding gene_symbol:umps description:uridine monophosphate synthetase [Source:ZFIN;Acc:ZDB-GENE-040426-785]	1	479	GPL	270	272
ENSAMXP00000000102.1 pep scaffold:AstMex102:KB871858.1:146038:153525:-1 gene:ENSAMXG00000000103.1 transcript:ENSAMXT00000000102.1 gene_biotype:protein_coding transcript_biotype:protein_coding gene_symbol:umps description:uridine monophosphate synthetase [Source:ZFIN;Acc:ZDB-GENE-040426-785]	1	479	LPG	229	231
ENSAMXP00000000106.1 pep scaffold:AstMex102:KB882133.1:482900:554333:-1 gene:ENSAMXG00000000105.1 transcript:ENSAMXT00000000106.1 gene_biotype:protein_coding transcript_biotype:protein_coding gene_symbol:cnbd1 description:cyclic nucleotide binding domain containing 1 [Source:ZFIN;Acc:ZDB-GENE-130530-1022]	1	402	VSV	281	283
ENSAMXP00000000106.1 pep scaffold:AstMex102:KB882133.1:482900:554333:-1 gene:ENSAMXG00000000105.1 transcript:ENSAMXT00000000106.1 gene_biotype:protein_coding transcript_biotype:protein_coding gene_symbol:cnbd1 description:cyclic nucleotide binding domain containing 1 [Source:ZFIN;Acc:ZDB-GENE-130530-1022]	1	402	AKK	257	259
ENSAMXP00000000146.1 pep scaffold:AstMex102:KB882211.1:1297130:1334219:1 gene:ENSAMXG00000000106.1 transcript:ENSAMXT00000000146.1 gene_biotype:protein_coding transcript_biotype:protein_coding gene_symbol:col2a1a description:collagen, type II, alpha 1a [Source:ZFIN;Acc:ZDB-GENE-980526-192]	1	1495	LGP	456	458
ENSAMXP00000000146.1 pep scaffold:AstMex102:KB882211.1:1297130:1334219:1 gene:ENSAMXG00000000106.1 transcript:ENSAMXT00000000146.1 gene_biotype:protein_coding transcript_biotype:protein_coding gene_symbol:col2a1a description:collagen, type II, alpha 1a [Source:ZFIN;Acc:ZDB-GENE-980526-192]	1	1495	LGP	510	512
ENSAMXP00000000146.1 pep scaffold:AstMex102:KB882211.1:1297130:1334219:1 gene:ENSAMXG00000000106.1 transcript:ENSAMXT00000000146.1 gene_biotype:protein_coding transcript_biotype:protein_coding gene_symbol:col2a1a description:collagen, type II, alpha 1a [Source:ZFIN;Acc:ZDB-GENE-980526-192]	1	1495	GLP	289	291
ENSAMXP00000000146.1 pep scaffold:AstMex102:KB882211.1:1297130:1334219:1 gene:ENSAMXG00000000106.1 transcript:ENSAMXT00000000146.1 gene_biotype:protein_coding transcript_biotype:protein_coding gene_symbol:col2a1a description:collagen, type II, alpha 1a [Source:ZFIN;Acc:ZDB-GENE-980526-192]	1	1495	GLP	334	336
ENSAMXP00000000146.1 pep scaffold:AstMex102:KB882211.1:1297130:1334219:1 gene:ENSAMXG00000000106.1 transcript:ENSAMXT00000000146.1 gene_biotype:protein_coding transcript_biotype:protein_coding gene_symbol:col2a1a description:collagen, type II, alpha 1a [Source:ZFIN;Acc:ZDB-GENE-980526-192]	1	1495	GLP	355	357
ENSAMXP00000000146.1 pep scaffold:AstMex102:KB882211.1:1297130:1334219:1 gene:ENSAMXG00000000106.1 transcript:ENSAMXT00000000146.1 gene_biotype:protein_coding transcript_biotype:protein_coding gene_symbol:col2a1a description:collagen, type II, alpha 1a [Source:ZFIN;Acc:ZDB-GENE-980526-192]	1	1495	GLP	562	564
ENSAMXP00000000146.1 pep scaffold:AstMex102:KB882211.1:1297130:1334219:1 gene:ENSAMXG00000000106.1 transcript:ENSAMXT00000000146.1 gene_biotype:protein_coding transcript_biotype:protein_coding gene_symbol:col2a1a description:collagen, type II, alpha 1a [Source:ZFIN;Acc:ZDB-GENE-980526-192]	1	1495	GLP	637	639
ENSAMXP00000000146.1 pep scaffold:AstMex102:KB882211.1:1297130:1334219:1 gene:ENSAMXG00000000106.1 transcript:ENSAMXT00000000146.1 gene_biotype:protein_coding transcript_biotype:protein_coding gene_symbol:col2a1a description:collagen, type II, alpha 1a [Source:ZFIN;Acc:ZDB-GENE-980526-192]	1	1495	GLP	673	675
ENSAMXP00000000146.1 pep scaffold:AstMex102:KB882211.1:1297130:1334219:1 gene:ENSAMXG00000000106.1 transcript:ENSAMXT00000000146.1 gene_biotype:protein_coding transcript_biotype:protein_coding gene_symbol:col2a1a description:collagen, type II, alpha 1a [Source:ZFIN;Acc:ZDB-GENE-980526-192]	1	1495	GLP	727	729
ENSAMXP00000000146.1 pep scaffold:AstMex102:KB882211.1:1297130:1334219:1 gene:ENSAMXG00000000106.1 transcript:ENSAMXT00000000146.1 gene_biotype:protein_coding transcript_biotype:protein_coding gene_symbol:col2a1a description:collagen, type II, alpha 1a [Source:ZFIN;Acc:ZDB-GENE-980526-192]	1	1495	GLP	991	993
ENSAMXP00000000146.1 pep scaffold:AstMex102:KB882211.1:1297130:1334219:1 gene:ENSAMXG00000000106.1 transcript:ENSAMXT00000000146.1 gene_biotype:protein_coding transcript_biotype:protein_coding gene_symbol:col2a1a description:collagen, type II, alpha 1a [Source:ZFIN;Acc:ZDB-GENE-980526-192]	1	1495	GLP	1003	1005
ENSAMXP00000000146.1 pep scaffold:AstMex102:KB882211.1:1297130:1334219:1 gene:ENSAMXG00000000106.1 transcript:ENSAMXT00000000146.1 gene_biotype:protein_coding transcript_biotype:protein_coding gene_symbol:col2a1a description:collagen, type II, alpha 1a [Source:ZFIN;Acc:ZDB-GENE-980526-192]	1	1495	GLP	1147	1149
ENSAMXP00000000146.1 pep scaffold:AstMex102:KB882211.1:1297130:1334219:1 gene:ENSAMXG00000000106.1 transcript:ENSAMXT00000000146.1 gene_biotype:protein_coding transcript_biotype:protein_coding gene_symbol:col2a1a description:collagen, type II, alpha 1a [Source:ZFIN;Acc:ZDB-GENE-980526-192]	1	1495	GLP	1186	1188
ENSAMXP00000000146.1 pep scaffold:AstMex102:KB882211.1:1297130:1334219:1 gene:ENSAMXG00000000106.1 transcript:ENSAMXT00000000146.1 gene_biotype:protein_coding transcript_biotype:protein_coding gene_symbol:col2a1a description:collagen, type II, alpha 1a [Source:ZFIN;Acc:ZDB-GENE-980526-192]	1	1495	GPL	454	456
ENSAMXP00000000146.1 pep scaffold:AstMex102:KB882211.1:1297130:1334219:1 gene:ENSAMXG00000000106.1 transcript:ENSAMXT00000000146.1 gene_biotype:protein_coding transcript_biotype:protein_coding gene_symbol:col2a1a description:collagen, type II, alpha 1a [Source:ZFIN;Acc:ZDB-GENE-980526-192]	1	1495	GPL	508	510
ENSAMXP00000000146.1 pep scaffold:AstMex102:KB882211.1:1297130:1334219:1 gene:ENSAMXG00000000106.1 transcript:ENSAMXT00000000146.1 gene_biotype:protein_coding transcript_biotype:protein_coding gene_symbol:col2a1a description:collagen, type II, alpha 1a [Source:ZFIN;Acc:ZDB-GENE-980526-192]	1	1495	PLG	455	457
ENSAMXP00000000146.1 pep scaffold:AstMex102:KB882211.1:1297130:1334219:1 gene:ENSAMXG00000000106.1 transcript:ENSAMXT00000000146.1 gene_biotype:protein_coding transcript_biotype:protein_coding gene_symbol:col2a1a description:collagen, type II, alpha 1a [Source:ZFIN;Acc:ZDB-GENE-980526-192]	1	1495	PLG	509	511
ENSAMXP00000000146.1 pep scaffold:AstMex102:KB882211.1:1297130:1334219:1 gene:ENSAMXG00000000106.1 transcript:ENSAMXT00000000146.1 gene_biotype:protein_coding transcript_biotype:protein_coding gene_symbol:col2a1a description:collagen, type II, alpha 1a [Source:ZFIN;Acc:ZDB-GENE-980526-192]	1	1495	LPG	290	292
ENSAMXP00000000146.1 pep scaffold:AstMex102:KB882211.1:1297130:1334219:1 gene:ENSAMXG00000000106.1 transcript:ENSAMXT00000000146.1 gene_biotype:protein_coding transcript_biotype:protein_coding gene_symbol:col2a1a description:collagen, type II, alpha 1a [Source:ZFIN;Acc:ZDB-GENE-980526-192]	1	1495	LPG	335	337
ENSAMXP00000000146.1 pep scaffold:AstMex102:KB882211.1:1297130:1334219:1 gene:ENSAMXG00000000106.1 transcript:ENSAMXT00000000146.1 gene_biotype:protein_coding transcript_biotype:protein_coding gene_symbol:col2a1a description:collagen, type II, alpha 1a [Source:ZFIN;Acc:ZDB-GENE-980526-192]	1	1495	LPG	356	358
ENSAMXP00000000146.1 pep scaffold:AstMex102:KB882211.1:1297130:1334219:1 gene:ENSAMXG00000000106.1 transcript:ENSAMXT00000000146.1 gene_biotype:protein_coding transcript_biotype:protein_coding gene_symbol:col2a1a description:collagen, type II, alpha 1a [Source:ZFIN;Acc:ZDB-GENE-980526-192]	1	1495	LPG	563	565
ENSAMXP00000000146.1 pep scaffold:AstMex102:KB882211.1:1297130:1334219:1 gene:ENSAMXG00000000106.1 transcript:ENSAMXT00000000146.1 gene_biotype:protein_coding transcript_biotype:protein_coding gene_symbol:col2a1a description:collagen, type II, alpha 1a [Source:ZFIN;Acc:ZDB-GENE-980526-192]	1	1495	LPG	638	640
ENSAMXP00000000146.1 pep scaffold:AstMex102:KB882211.1:1297130:1334219:1 gene:ENSAMXG00000000106.1 transcript:ENSAMXT00000000146.1 gene_biotype:protein_coding transcript_biotype:protein_coding gene_symbol:col2a1a description:collagen, type II, alpha 1a [Source:ZFIN;Acc:ZDB-GENE-980526-192]	1	1495	LPG	674	676
ENSAMXP00000000146.1 pep scaffold:AstMex102:KB882211.1:1297130:1334219:1 gene:ENSAMXG00000000106.1 transcript:ENSAMXT00000000146.1 gene_biotype:protein_coding transcript_biotype:protein_coding gene_symbol:col2a1a description:collagen, type II, alpha 1a [Source:ZFIN;Acc:ZDB-GENE-980526-192]	1	1495	LPG	728	730
ENSAMXP00000000146.1 pep scaffold:AstMex102:KB882211.1:1297130:1334219:1 gene:ENSAMXG00000000106.1 transcript:ENSAMXT00000000146.1 gene_biotype:protein_coding transcript_biotype:protein_coding gene_symbol:col2a1a description:collagen, type II, alpha 1a [Source:ZFIN;Acc:ZDB-GENE-980526-192]	1	1495	LPG	992	994
ENSAMXP00000000146.1 pep scaffold:AstMex102:KB882211.1:1297130:1334219:1 gene:ENSAMXG00000000106.1 transcript:ENSAMXT00000000146.1 gene_biotype:protein_coding transcript_biotype:protein_coding gene_symbol:col2a1a description:collagen, type II, alpha 1a [Source:ZFIN;Acc:ZDB-GENE-980526-192]	1	1495	LPG	1004	1006
ENSAMXP00000000146.1 pep scaffold:AstMex102:KB882211.1:1297130:1334219:1 gene:ENSAMXG00000000106.1 transcript:ENSAMXT00000000146.1 gene_biotype:protein_coding transcript_biotype:protein_coding gene_symbol:col2a1a description:collagen, type II, alpha 1a [Source:ZFIN;Acc:ZDB-GENE-980526-192]	1	1495	LPG	1148	1150
ENSAMXP00000000146.1 pep scaffold:AstMex102:KB882211.1:1297130:1334219:1 gene:ENSAMXG00000000106.1 transcript:ENSAMXT00000000146.1 gene_biotype:protein_coding transcript_biotype:protein_coding gene_symbol:col2a1a description:collagen, type II, alpha 1a [Source:ZFIN;Acc:ZDB-GENE-980526-192]	1	1495	LPG	1187	1189
ENSAMXP00000000107.1 pep scaffold:AstMex102:KB882133.1:582279:611111:1 gene:ENSAMXG00000000107.1 transcript:ENSAMXT00000000107.1 gene_biotype:protein_coding transcript_biotype:protein_coding gene_symbol:cngb3.2 description:cyclic nucleotide gated channel beta 3, tandem duplicate 2 [Source:ZFIN;Acc:ZDB-GENE-091118-102]	1	710	AKK	154	156
ENSAMXP00000000107.1 pep scaffold:AstMex102:KB882133.1:582279:611111:1 gene:ENSAMXG00000000107.1 transcript:ENSAMXT00000000107.1 gene_biotype:protein_coding transcript_biotype:protein_coding gene_symbol:cngb3.2 description:cyclic nucleotide gated channel beta 3, tandem duplicate 2 [Source:ZFIN;Acc:ZDB-GENE-091118-102]	1	710	LPG	555	557
ENSAMXP00000000108.1 pep scaffold:AstMex102:KB882133.1:594973:610234:1 gene:ENSAMXG00000000108.1 transcript:ENSAMXT00000000108.1 gene_biotype:protein_coding transcript_biotype:protein_coding gene_symbol:cngb3.1 description:cyclic nucleotide gated channel beta 3, tandem duplicate 1 [Source:ZFIN;Acc:ZDB-GENE-090611-1]	1	460	IKW	279	281
ENSAMXP00000000108.1 pep scaffold:AstMex102:KB882133.1:594973:610234:1 gene:ENSAMXG00000000108.1 transcript:ENSAMXT00000000108.1 gene_biotype:protein_coding transcript_biotype:protein_coding gene_symbol:cngb3.1 description:cyclic nucleotide gated channel beta 3, tandem duplicate 1 [Source:ZFIN;Acc:ZDB-GENE-090611-1]	1	460	AKK	184	186
ENSAMXP00000000108.1 pep scaffold:AstMex102:KB882133.1:594973:610234:1 gene:ENSAMXG00000000108.1 transcript:ENSAMXT00000000108.1 gene_biotype:protein_coding transcript_biotype:protein_coding gene_symbol:cngb3.1 description:cyclic nucleotide gated channel beta 3, tandem duplicate 1 [Source:ZFIN;Acc:ZDB-GENE-090611-1]	1	460	AKK	211	213
ENSAMXP00000000109.1 pep scaffold:AstMex102:KB882133.1:611026:626651:-1 gene:ENSAMXG00000000109.1 transcript:ENSAMXT00000000109.1 gene_biotype:protein_coding transcript_biotype:protein_coding gene_symbol:cpne3 description:copine III [Source:ZFIN;Acc:ZDB-GENE-040426-763]	1	533	AKK	60	62
ENSAMXP00000000122.1 pep scaffold:AstMex102:KB871858.1:169968:204474:-1 gene:ENSAMXG00000000110.1 transcript:ENSAMXT00000000122.1 gene_biotype:protein_coding transcript_biotype:protein_coding gene_symbol:itgav description:integrin, alpha V [Source:ZFIN;Acc:ZDB-GENE-060616-382]	1	979	VSV	777	779
ENSAMXP00000000122.1 pep scaffold:AstMex102:KB871858.1:169968:204474:-1 gene:ENSAMXG00000000110.1 transcript:ENSAMXT00000000122.1 gene_biotype:protein_coding transcript_biotype:protein_coding gene_symbol:itgav description:integrin, alpha V [Source:ZFIN;Acc:ZDB-GENE-060616-382]	1	979	VRP	953	955
ENSAMXP00000000122.1 pep scaffold:AstMex102:KB871858.1:169968:204474:-1 gene:ENSAMXG00000000110.1 transcript:ENSAMXT00000000122.1 gene_biotype:protein_coding transcript_biotype:protein_coding gene_symbol:itgav description:integrin, alpha V [Source:ZFIN;Acc:ZDB-GENE-060616-382]	1	979	LPG	489	491
ENSAMXP00000000113.1 pep scaffold:AstMex102:KB872360.1:14256:59420:-1 gene:ENSAMXG00000000112.1 transcript:ENSAMXT00000000113.1 gene_biotype:protein_coding transcript_biotype:protein_coding gene_symbol:dmd description:dystrophin [Source:ZFIN;Acc:ZDB-GENE-010426-1]	1	613	LGP	71	73
ENSAMXP00000000114.1 pep scaffold:AstMex102:KB872360.1:64730:85567:-1 gene:ENSAMXG00000000114.1 transcript:ENSAMXT00000000114.1 gene_biotype:protein_coding transcript_biotype:protein_coding	1	853	LPG	603	605
ENSAMXP00000000115.1 pep scaffold:AstMex102:KB882133.1:647736:660562:1 gene:ENSAMXG00000000115.1 transcript:ENSAMXT00000000115.1 gene_biotype:protein_coding transcript_biotype:protein_coding gene_symbol:abcd3a description:ATP-binding cassette, sub-family D (ALD), member 3a [Source:ZFIN;Acc:ZDB-GENE-040426-2868]	1	657	VSV	598	600
ENSAMXP00000000130.1 pep scaffold:AstMex102:KB882186.1:737284:743453:1 gene:ENSAMXG00000000116.1 transcript:ENSAMXT00000000130.1 gene_biotype:protein_coding transcript_biotype:protein_coding gene_symbol:arr3b description:arrestin 3b, retinal (X-arrestin) [Source:ZFIN;Acc:ZDB-GENE-030616-74]	1	374	LRP	305	307
ENSAMXP00000000130.1 pep scaffold:AstMex102:KB882186.1:737284:743453:1 gene:ENSAMXG00000000116.1 transcript:ENSAMXT00000000130.1 gene_biotype:protein_coding transcript_biotype:protein_coding gene_symbol:arr3b description:arrestin 3b, retinal (X-arrestin) [Source:ZFIN;Acc:ZDB-GENE-030616-74]	1	374	IRP	366	368
ENSAMXP00000000116.1 pep scaffold:AstMex102:KB872360.1:72115:94103:-1 gene:ENSAMXG00000000117.1 transcript:ENSAMXT00000000116.1 gene_biotype:protein_coding transcript_biotype:protein_coding	1	609	VSV	601	603
ENSAMXP00000000116.1 pep scaffold:AstMex102:KB872360.1:72115:94103:-1 gene:ENSAMXG00000000117.1 transcript:ENSAMXT00000000116.1 gene_biotype:protein_coding transcript_biotype:protein_coding	1	609	LGP	30	32
ENSAMXP00000000116.1 pep scaffold:AstMex102:KB872360.1:72115:94103:-1 gene:ENSAMXG00000000117.1 transcript:ENSAMXT00000000116.1 gene_biotype:protein_coding transcript_biotype:protein_coding	1	609	PLG	29	31
ENSAMXP00000000117.1 pep scaffold:AstMex102:KB882133.1:661283:669319:1 gene:ENSAMXG00000000118.1 transcript:ENSAMXT00000000117.1 gene_biotype:protein_coding transcript_biotype:protein_coding gene_symbol:acp5b description:acid phosphatase 5b, tartrate resistant [Source:ZFIN;Acc:ZDB-GENE-040718-151]	1	354	LRP	253	255
ENSAMXP00000000117.1 pep scaffold:AstMex102:KB882133.1:661283:669319:1 gene:ENSAMXG00000000118.1 transcript:ENSAMXT00000000117.1 gene_biotype:protein_coding transcript_biotype:protein_coding gene_symbol:acp5b description:acid phosphatase 5b, tartrate resistant [Source:ZFIN;Acc:ZDB-GENE-040718-151]	1	354	GLP	67	69
ENSAMXP00000000118.1 pep scaffold:AstMex102:KB872360.1:75390:79540:-1 gene:ENSAMXG00000000119.1 transcript:ENSAMXT00000000118.1 gene_biotype:protein_coding transcript_biotype:protein_coding	1	395	IRW	287	289
ENSAMXP00000000118.1 pep scaffold:AstMex102:KB872360.1:75390:79540:-1 gene:ENSAMXG00000000119.1 transcript:ENSAMXT00000000118.1 gene_biotype:protein_coding transcript_biotype:protein_coding	1	395	AKK	84	86
ENSAMXP00000000120.1 pep scaffold:AstMex102:KB872360.1:97987:103595:-1 gene:ENSAMXG00000000121.1 transcript:ENSAMXT00000000120.1 gene_biotype:protein_coding transcript_biotype:protein_coding	1	290	VSV	166	168
ENSAMXP00000000123.1 pep scaffold:AstMex102:KB872360.1:117181:127423:-1 gene:ENSAMXG00000000123.1 transcript:ENSAMXT00000000123.1 gene_biotype:protein_coding transcript_biotype:protein_coding	1	1344	VSV	56	58
ENSAMXP00000000123.1 pep scaffold:AstMex102:KB872360.1:117181:127423:-1 gene:ENSAMXG00000000123.1 transcript:ENSAMXT00000000123.1 gene_biotype:protein_coding transcript_biotype:protein_coding	1	1344	VSV	188	190
ENSAMXP00000000123.1 pep scaffold:AstMex102:KB872360.1:117181:127423:-1 gene:ENSAMXG00000000123.1 transcript:ENSAMXT00000000123.1 gene_biotype:protein_coding transcript_biotype:protein_coding	1	1344	VSV	318	320
ENSAMXP00000000123.1 pep scaffold:AstMex102:KB872360.1:117181:127423:-1 gene:ENSAMXG00000000123.1 transcript:ENSAMXT00000000123.1 gene_biotype:protein_coding transcript_biotype:protein_coding	1	1344	AKK	60	62
ENSAMXP00000000123.1 pep scaffold:AstMex102:KB872360.1:117181:127423:-1 gene:ENSAMXG00000000123.1 transcript:ENSAMXT00000000123.1 gene_biotype:protein_coding transcript_biotype:protein_coding	1	1344	AKK	192	194
ENSAMXP00000000123.1 pep scaffold:AstMex102:KB872360.1:117181:127423:-1 gene:ENSAMXG00000000123.1 transcript:ENSAMXT00000000123.1 gene_biotype:protein_coding transcript_biotype:protein_coding	1	1344	AKK	322	324
ENSAMXP00000000123.1 pep scaffold:AstMex102:KB872360.1:117181:127423:-1 gene:ENSAMXG00000000123.1 transcript:ENSAMXT00000000123.1 gene_biotype:protein_coding transcript_biotype:protein_coding	1	1344	AKK	1087	1089
ENSAMXP00000000125.1 pep scaffold:AstMex102:KB871858.1:215920:233637:-1 gene:ENSAMXG00000000125.1 transcript:ENSAMXT00000000125.1 gene_biotype:protein_coding transcript_biotype:protein_coding gene_symbol:zc3h15 description:zinc finger CCCH-type containing 15 [Source:ZFIN;Acc:ZDB-GENE-030131-6239]	1	433	LGP	241	243
ENSAMXP00000000133.1 pep scaffold:AstMex102:KB882133.1:790866:797243:1 gene:ENSAMXG00000000130.1 transcript:ENSAMXT00000000133.1 gene_biotype:protein_coding transcript_biotype:protein_coding gene_symbol:hccsb description:holocytochrome c synthase b [Source:ZFIN;Acc:ZDB-GENE-000607-78]	1	276	VRP	252	254
ENSAMXP00000000131.1 pep scaffold:AstMex102:KB882186.1:746346:751668:1 gene:ENSAMXG00000000131.1 transcript:ENSAMXT00000000131.1 gene_biotype:protein_coding transcript_biotype:protein_coding gene_symbol:nkrf description:NFKB repressing factor [Source:ZFIN;Acc:ZDB-GENE-030616-73]	1	786	MKP	350	352
ENSAMXP00000000131.1 pep scaffold:AstMex102:KB882186.1:746346:751668:1 gene:ENSAMXG00000000131.1 transcript:ENSAMXT00000000131.1 gene_biotype:protein_coding transcript_biotype:protein_coding gene_symbol:nkrf description:NFKB repressing factor [Source:ZFIN;Acc:ZDB-GENE-030616-73]	1	786	AKK	27	29
ENSAMXP00000000132.1 pep scaffold:AstMex102:KB882186.1:748522:751668:1 gene:ENSAMXG00000000131.1 transcript:ENSAMXT00000000132.1 gene_biotype:protein_coding transcript_biotype:protein_coding gene_symbol:nkrf description:NFKB repressing factor [Source:ZFIN;Acc:ZDB-GENE-030616-73]	1	843	MKP	407	409
ENSAMXP00000000132.1 pep scaffold:AstMex102:KB882186.1:748522:751668:1 gene:ENSAMXG00000000131.1 transcript:ENSAMXT00000000132.1 gene_biotype:protein_coding transcript_biotype:protein_coding gene_symbol:nkrf description:NFKB repressing factor [Source:ZFIN;Acc:ZDB-GENE-030616-73]	1	843	AKK	84	86
ENSAMXP00000000135.1 pep scaffold:AstMex102:KB871858.1:252695:274985:-1 gene:ENSAMXG00000000132.1 transcript:ENSAMXT00000000135.1 gene_biotype:protein_coding transcript_biotype:protein_coding	1	556	IKP	240	242
ENSAMXP00000000134.1 pep scaffold:AstMex102:KB882133.1:981499:998069:1 gene:ENSAMXG00000000134.1 transcript:ENSAMXT00000000134.1 gene_biotype:protein_coding transcript_biotype:protein_coding gene_symbol:ptbp2a description:polypyrimidine tract binding protein 2a [Source:ZFIN;Acc:ZDB-GENE-050320-141]	1	512	GLP	80	82
ENSAMXP00000000136.1 pep scaffold:AstMex102:KB882133.1:1040287:1233513:-1 gene:ENSAMXG00000000135.1 transcript:ENSAMXT00000000136.1 gene_biotype:protein_coding transcript_biotype:protein_coding gene_symbol:dpyda.3 description:dihydropyrimidine dehydrogenase a, tandem duplicate 3 [Source:ZFIN;Acc:ZDB-GENE-131121-37]	1	951	GLP	208	210
ENSAMXP00000000136.1 pep scaffold:AstMex102:KB882133.1:1040287:1233513:-1 gene:ENSAMXG00000000135.1 transcript:ENSAMXT00000000136.1 gene_biotype:protein_coding transcript_biotype:protein_coding gene_symbol:dpyda.3 description:dihydropyrimidine dehydrogenase a, tandem duplicate 3 [Source:ZFIN;Acc:ZDB-GENE-131121-37]	1	951	GLP	384	386
ENSAMXP00000000136.1 pep scaffold:AstMex102:KB882133.1:1040287:1233513:-1 gene:ENSAMXG00000000135.1 transcript:ENSAMXT00000000136.1 gene_biotype:protein_coding transcript_biotype:protein_coding gene_symbol:dpyda.3 description:dihydropyrimidine dehydrogenase a, tandem duplicate 3 [Source:ZFIN;Acc:ZDB-GENE-131121-37]	1	951	GLP	941	943
ENSAMXP00000000136.1 pep scaffold:AstMex102:KB882133.1:1040287:1233513:-1 gene:ENSAMXG00000000135.1 transcript:ENSAMXT00000000136.1 gene_biotype:protein_coding transcript_biotype:protein_coding gene_symbol:dpyda.3 description:dihydropyrimidine dehydrogenase a, tandem duplicate 3 [Source:ZFIN;Acc:ZDB-GENE-131121-37]	1	951	IRP	694	696
ENSAMXP00000000136.1 pep scaffold:AstMex102:KB882133.1:1040287:1233513:-1 gene:ENSAMXG00000000135.1 transcript:ENSAMXT00000000136.1 gene_biotype:protein_coding transcript_biotype:protein_coding gene_symbol:dpyda.3 description:dihydropyrimidine dehydrogenase a, tandem duplicate 3 [Source:ZFIN;Acc:ZDB-GENE-131121-37]	1	951	AKK	839	841
ENSAMXP00000000136.1 pep scaffold:AstMex102:KB882133.1:1040287:1233513:-1 gene:ENSAMXG00000000135.1 transcript:ENSAMXT00000000136.1 gene_biotype:protein_coding transcript_biotype:protein_coding gene_symbol:dpyda.3 description:dihydropyrimidine dehydrogenase a, tandem duplicate 3 [Source:ZFIN;Acc:ZDB-GENE-131121-37]	1	951	PLG	45	47
ENSAMXP00000000138.1 pep scaffold:AstMex102:KB871858.1:257388:272945:1 gene:ENSAMXG00000000136.1 transcript:ENSAMXT00000000138.1 gene_biotype:protein_coding transcript_biotype:protein_coding	1	127	VSV	40	42
ENSAMXP00000000138.1 pep scaffold:AstMex102:KB871858.1:257388:272945:1 gene:ENSAMXG00000000136.1 transcript:ENSAMXT00000000138.1 gene_biotype:protein_coding transcript_biotype:protein_coding	1	127	IRY	27	29
ENSAMXP00000000139.1 pep scaffold:AstMex102:KB882186.1:790117:796072:-1 gene:ENSAMXG00000000137.1 transcript:ENSAMXT00000000139.1 gene_biotype:protein_coding transcript_biotype:protein_coding gene_symbol:slc25a5 description:solute carrier family 25 (mitochondrial carrier; adenine nucleotide translocator), member 5 [Source:ZFIN;Acc:ZDB-GENE-020419-9]	1	299	VSV	179	181
ENSAMXP00000000139.1 pep scaffold:AstMex102:KB882186.1:790117:796072:-1 gene:ENSAMXG00000000137.1 transcript:ENSAMXT00000000139.1 gene_biotype:protein_coding transcript_biotype:protein_coding gene_symbol:slc25a5 description:solute carrier family 25 (mitochondrial carrier; adenine nucleotide translocator), member 5 [Source:ZFIN;Acc:ZDB-GENE-020419-9]	1	299	IRY	79	81
ENSAMXP00000000140.1 pep scaffold:AstMex102:KB871858.1:317447:324329:1 gene:ENSAMXG00000000138.1 transcript:ENSAMXT00000000140.1 gene_biotype:protein_coding transcript_biotype:protein_coding	1	362	VSV	206	208
ENSAMXP00000000140.1 pep scaffold:AstMex102:KB871858.1:317447:324329:1 gene:ENSAMXG00000000138.1 transcript:ENSAMXT00000000140.1 gene_biotype:protein_coding transcript_biotype:protein_coding	1	362	LRP	180	182
ENSAMXP00000000142.1 pep scaffold:AstMex102:KB882186.1:800906:813086:-1 gene:ENSAMXG00000000140.1 transcript:ENSAMXT00000000142.1 gene_biotype:protein_coding transcript_biotype:protein_coding gene_symbol:slc25a43 description:solute carrier family 25, member 43 [Source:ZFIN;Acc:ZDB-GENE-030616-69]	1	378	VSV	6	8
ENSAMXP00000000142.1 pep scaffold:AstMex102:KB882186.1:800906:813086:-1 gene:ENSAMXG00000000140.1 transcript:ENSAMXT00000000142.1 gene_biotype:protein_coding transcript_biotype:protein_coding gene_symbol:slc25a43 description:solute carrier family 25, member 43 [Source:ZFIN;Acc:ZDB-GENE-030616-69]	1	378	LGP	349	351
ENSAMXP00000000143.1 pep scaffold:AstMex102:KB882133.1:1404980:1500975:-1 gene:ENSAMXG00000000141.1 transcript:ENSAMXT00000000143.1 gene_biotype:protein_coding transcript_biotype:protein_coding gene_symbol:plppr5b description:phospholipid phosphatase related 5b [Source:ZFIN;Acc:ZDB-GENE-070620-15]	1	322	LGP	56	58
ENSAMXP00000000144.1 pep scaffold:AstMex102:KB882186.1:843774:868333:1 gene:ENSAMXG00000000142.1 transcript:ENSAMXT00000000144.1 gene_biotype:protein_coding transcript_biotype:protein_coding gene_symbol:lnx2b description:ligand of numb-protein X 2b [Source:ZFIN;Acc:ZDB-GENE-040426-2500]	1	677	GLP	576	578
ENSAMXP00000000144.1 pep scaffold:AstMex102:KB882186.1:843774:868333:1 gene:ENSAMXG00000000142.1 transcript:ENSAMXT00000000144.1 gene_biotype:protein_coding transcript_biotype:protein_coding gene_symbol:lnx2b description:ligand of numb-protein X 2b [Source:ZFIN;Acc:ZDB-GENE-040426-2500]	1	677	PLG	231	233
ENSAMXP00000000144.1 pep scaffold:AstMex102:KB882186.1:843774:868333:1 gene:ENSAMXG00000000142.1 transcript:ENSAMXT00000000144.1 gene_biotype:protein_coding transcript_biotype:protein_coding gene_symbol:lnx2b description:ligand of numb-protein X 2b [Source:ZFIN;Acc:ZDB-GENE-040426-2500]	1	677	PLG	336	338
ENSAMXP00000000144.1 pep scaffold:AstMex102:KB882186.1:843774:868333:1 gene:ENSAMXG00000000142.1 transcript:ENSAMXT00000000144.1 gene_biotype:protein_coding transcript_biotype:protein_coding gene_symbol:lnx2b description:ligand of numb-protein X 2b [Source:ZFIN;Acc:ZDB-GENE-040426-2500]	1	677	IKP	495	497
ENSAMXP00000000151.1 pep scaffold:AstMex102:KB871858.1:337197:356211:1 gene:ENSAMXG00000000145.1 transcript:ENSAMXT00000000151.1 gene_biotype:protein_coding transcript_biotype:protein_coding	1	1174	VSV	252	254
ENSAMXP00000000151.1 pep scaffold:AstMex102:KB871858.1:337197:356211:1 gene:ENSAMXG00000000145.1 transcript:ENSAMXT00000000151.1 gene_biotype:protein_coding transcript_biotype:protein_coding	1	1174	VSV	443	445
ENSAMXP00000000151.1 pep scaffold:AstMex102:KB871858.1:337197:356211:1 gene:ENSAMXG00000000145.1 transcript:ENSAMXT00000000151.1 gene_biotype:protein_coding transcript_biotype:protein_coding	1	1174	LRP	226	228
ENSAMXP00000000148.1 pep scaffold:AstMex102:KB882133.1:1564418:1589107:1 gene:ENSAMXG00000000146.1 transcript:ENSAMXT00000000148.1 gene_biotype:protein_coding transcript_biotype:protein_coding gene_symbol:PALMD description:palmdelphin [Source:HGNC Symbol;Acc:HGNC:15846]	1	505	IRP	475	477
ENSAMXP00000000148.1 pep scaffold:AstMex102:KB882133.1:1564418:1589107:1 gene:ENSAMXG00000000146.1 transcript:ENSAMXT00000000148.1 gene_biotype:protein_coding transcript_biotype:protein_coding gene_symbol:PALMD description:palmdelphin [Source:HGNC Symbol;Acc:HGNC:15846]	1	505	AKK	25	27
ENSAMXP00000000149.1 pep scaffold:AstMex102:KB882186.1:892266:895131:-1 gene:ENSAMXG00000000147.1 transcript:ENSAMXT00000000149.1 gene_biotype:protein_coding transcript_biotype:protein_coding gene_symbol:cdx4 description:caudal type homeobox 4 [Source:ZFIN;Acc:ZDB-GENE-980526-330]	1	275	LGP	78	80
ENSAMXP00000000150.1 pep scaffold:AstMex102:KB882133.1:1608984:1609378:1 gene:ENSAMXG00000000148.1 transcript:ENSAMXT00000000150.1 gene_biotype:protein_coding transcript_biotype:protein_coding	1	48	LRW	36	38
ENSAMXP00000000154.1 pep scaffold:AstMex102:KB882211.1:1338123:1362267:1 gene:ENSAMXG00000000150.1 transcript:ENSAMXT00000000154.1 gene_biotype:protein_coding transcript_biotype:protein_coding gene_symbol:cry1ba description:cryptochrome circadian clock 1ba [Source:ZFIN;Acc:ZDB-GENE-010426-4]	1	653	GLP	201	203
ENSAMXP00000000153.1 pep scaffold:AstMex102:KB871858.1:360607:405399:1 gene:ENSAMXG00000000151.1 transcript:ENSAMXT00000000153.1 gene_biotype:protein_coding transcript_biotype:protein_coding	1	3105	IKW	41	43
ENSAMXP00000000153.1 pep scaffold:AstMex102:KB871858.1:360607:405399:1 gene:ENSAMXG00000000151.1 transcript:ENSAMXT00000000153.1 gene_biotype:protein_coding transcript_biotype:protein_coding	1	3105	VFPS	140	143
ENSAMXP00000000153.1 pep scaffold:AstMex102:KB871858.1:360607:405399:1 gene:ENSAMXG00000000151.1 transcript:ENSAMXT00000000153.1 gene_biotype:protein_coding transcript_biotype:protein_coding	1	3105	GLP	23	25
ENSAMXP00000000153.1 pep scaffold:AstMex102:KB871858.1:360607:405399:1 gene:ENSAMXG00000000151.1 transcript:ENSAMXT00000000153.1 gene_biotype:protein_coding transcript_biotype:protein_coding	1	3105	GLP	1375	1377
ENSAMXP00000000153.1 pep scaffold:AstMex102:KB871858.1:360607:405399:1 gene:ENSAMXG00000000151.1 transcript:ENSAMXT00000000153.1 gene_biotype:protein_coding transcript_biotype:protein_coding	1	3105	IRP	2932	2934
ENSAMXP00000000153.1 pep scaffold:AstMex102:KB871858.1:360607:405399:1 gene:ENSAMXG00000000151.1 transcript:ENSAMXT00000000153.1 gene_biotype:protein_coding transcript_biotype:protein_coding	1	3105	GPL	1868	1870
ENSAMXP00000000156.1 pep scaffold:AstMex102:KB882211.1:1397967:1465172:1 gene:ENSAMXG00000000154.1 transcript:ENSAMXT00000000156.1 gene_biotype:protein_coding transcript_biotype:protein_coding gene_symbol:itpr3 description:inositol 1,4,5-trisphosphate receptor, type 3 [Source:ZFIN;Acc:ZDB-GENE-070605-1]	1	2670	VSV	437	439
ENSAMXP00000000156.1 pep scaffold:AstMex102:KB882211.1:1397967:1465172:1 gene:ENSAMXG00000000154.1 transcript:ENSAMXT00000000156.1 gene_biotype:protein_coding transcript_biotype:protein_coding gene_symbol:itpr3 description:inositol 1,4,5-trisphosphate receptor, type 3 [Source:ZFIN;Acc:ZDB-GENE-070605-1]	1	2670	MKP	1864	1866
ENSAMXP00000000156.1 pep scaffold:AstMex102:KB882211.1:1397967:1465172:1 gene:ENSAMXG00000000154.1 transcript:ENSAMXT00000000156.1 gene_biotype:protein_coding transcript_biotype:protein_coding gene_symbol:itpr3 description:inositol 1,4,5-trisphosphate receptor, type 3 [Source:ZFIN;Acc:ZDB-GENE-070605-1]	1	2670	LRP	2014	2016
ENSAMXP00000000156.1 pep scaffold:AstMex102:KB882211.1:1397967:1465172:1 gene:ENSAMXG00000000154.1 transcript:ENSAMXT00000000156.1 gene_biotype:protein_coding transcript_biotype:protein_coding gene_symbol:itpr3 description:inositol 1,4,5-trisphosphate receptor, type 3 [Source:ZFIN;Acc:ZDB-GENE-070605-1]	1	2670	GPL	537	539
ENSAMXP00000000167.1 pep scaffold:AstMex102:KB871858.1:413083:490453:-1 gene:ENSAMXG00000000155.1 transcript:ENSAMXT00000000167.1 gene_biotype:protein_coding transcript_biotype:protein_coding gene_symbol:dip2a description:disco-interacting protein 2 homolog A [Source:ZFIN;Acc:ZDB-GENE-091204-2]	1	1514	LRP	618	620
ENSAMXP00000000167.1 pep scaffold:AstMex102:KB871858.1:413083:490453:-1 gene:ENSAMXG00000000155.1 transcript:ENSAMXT00000000167.1 gene_biotype:protein_coding transcript_biotype:protein_coding gene_symbol:dip2a description:disco-interacting protein 2 homolog A [Source:ZFIN;Acc:ZDB-GENE-091204-2]	1	1514	GLP	427	429
ENSAMXP00000000167.1 pep scaffold:AstMex102:KB871858.1:413083:490453:-1 gene:ENSAMXG00000000155.1 transcript:ENSAMXT00000000167.1 gene_biotype:protein_coding transcript_biotype:protein_coding gene_symbol:dip2a description:disco-interacting protein 2 homolog A [Source:ZFIN;Acc:ZDB-GENE-091204-2]	1	1514	GLP	721	723
ENSAMXP00000000167.1 pep scaffold:AstMex102:KB871858.1:413083:490453:-1 gene:ENSAMXG00000000155.1 transcript:ENSAMXT00000000167.1 gene_biotype:protein_coding transcript_biotype:protein_coding gene_symbol:dip2a description:disco-interacting protein 2 homolog A [Source:ZFIN;Acc:ZDB-GENE-091204-2]	1	1514	VRP	691	693
ENSAMXP00000000167.1 pep scaffold:AstMex102:KB871858.1:413083:490453:-1 gene:ENSAMXG00000000155.1 transcript:ENSAMXT00000000167.1 gene_biotype:protein_coding transcript_biotype:protein_coding gene_symbol:dip2a description:disco-interacting protein 2 homolog A [Source:ZFIN;Acc:ZDB-GENE-091204-2]	1	1514	GPL	1321	1323
ENSAMXP00000000167.1 pep scaffold:AstMex102:KB871858.1:413083:490453:-1 gene:ENSAMXG00000000155.1 transcript:ENSAMXT00000000167.1 gene_biotype:protein_coding transcript_biotype:protein_coding gene_symbol:dip2a description:disco-interacting protein 2 homolog A [Source:ZFIN;Acc:ZDB-GENE-091204-2]	1	1514	PLG	1322	1324
ENSAMXP00000000167.1 pep scaffold:AstMex102:KB871858.1:413083:490453:-1 gene:ENSAMXG00000000155.1 transcript:ENSAMXT00000000167.1 gene_biotype:protein_coding transcript_biotype:protein_coding gene_symbol:dip2a description:disco-interacting protein 2 homolog A [Source:ZFIN;Acc:ZDB-GENE-091204-2]	1	1514	LPG	722	724
ENSAMXP00000000167.1 pep scaffold:AstMex102:KB871858.1:413083:490453:-1 gene:ENSAMXG00000000155.1 transcript:ENSAMXT00000000167.1 gene_biotype:protein_coding transcript_biotype:protein_coding gene_symbol:dip2a description:disco-interacting protein 2 homolog A [Source:ZFIN;Acc:ZDB-GENE-091204-2]	1	1514	LPG	923	925
ENSAMXP00000000167.1 pep scaffold:AstMex102:KB871858.1:413083:490453:-1 gene:ENSAMXG00000000155.1 transcript:ENSAMXT00000000167.1 gene_biotype:protein_coding transcript_biotype:protein_coding gene_symbol:dip2a description:disco-interacting protein 2 homolog A [Source:ZFIN;Acc:ZDB-GENE-091204-2]	1	1514	LPG	1307	1309
ENSAMXP00000000157.1 pep scaffold:AstMex102:KB882211.1:1477532:1489796:1 gene:ENSAMXG00000000156.1 transcript:ENSAMXT00000000157.1 gene_biotype:protein_coding transcript_biotype:protein_coding gene_symbol:alas2 description:aminolevulinate, delta-, synthase 2 [Source:ZFIN;Acc:ZDB-GENE-001229-1]	1	469	VSV	78	80
ENSAMXP00000000157.1 pep scaffold:AstMex102:KB882211.1:1477532:1489796:1 gene:ENSAMXG00000000156.1 transcript:ENSAMXT00000000157.1 gene_biotype:protein_coding transcript_biotype:protein_coding gene_symbol:alas2 description:aminolevulinate, delta-, synthase 2 [Source:ZFIN;Acc:ZDB-GENE-001229-1]	1	469	GLP	352	354
ENSAMXP00000000157.1 pep scaffold:AstMex102:KB882211.1:1477532:1489796:1 gene:ENSAMXG00000000156.1 transcript:ENSAMXT00000000157.1 gene_biotype:protein_coding transcript_biotype:protein_coding gene_symbol:alas2 description:aminolevulinate, delta-, synthase 2 [Source:ZFIN;Acc:ZDB-GENE-001229-1]	1	469	LPG	160	162
ENSAMXP00000000159.1 pep scaffold:AstMex102:KB882133.1:1652705:1681883:1 gene:ENSAMXG00000000157.1 transcript:ENSAMXT00000000159.1 gene_biotype:protein_coding transcript_biotype:protein_coding gene_symbol:fam198a description:family with sequence similarity 198, member A [Source:ZFIN;Acc:ZDB-GENE-121130-2]	1	583	GLP	579	581
ENSAMXP00000000159.1 pep scaffold:AstMex102:KB882133.1:1652705:1681883:1 gene:ENSAMXG00000000157.1 transcript:ENSAMXT00000000159.1 gene_biotype:protein_coding transcript_biotype:protein_coding gene_symbol:fam198a description:family with sequence similarity 198, member A [Source:ZFIN;Acc:ZDB-GENE-121130-2]	1	583	IKP	182	184
ENSAMXP00000000165.1 pep scaffold:AstMex102:KB882211.1:1483179:1490643:-1 gene:ENSAMXG00000000158.1 transcript:ENSAMXT00000000165.1 gene_biotype:protein_coding transcript_biotype:protein_coding gene_symbol:ela2l description:elastase 2 like [Source:ZFIN;Acc:ZDB-GENE-040511-1]	1	273	GPL	221	223
ENSAMXP00000000179.1 pep scaffold:AstMex102:KB882186.1:911844:994095:-1 gene:ENSAMXG00000000159.1 transcript:ENSAMXT00000000179.1 gene_biotype:protein_coding transcript_biotype:protein_coding gene_symbol:kdrl description:kinase insert domain receptor like [Source:ZFIN;Acc:ZDB-GENE-000705-1]	1	1302	LRW	574	576
ENSAMXP00000000179.1 pep scaffold:AstMex102:KB882186.1:911844:994095:-1 gene:ENSAMXG00000000159.1 transcript:ENSAMXT00000000179.1 gene_biotype:protein_coding transcript_biotype:protein_coding gene_symbol:kdrl description:kinase insert domain receptor like [Source:ZFIN;Acc:ZDB-GENE-000705-1]	1	1302	GPL	884	886
ENSAMXP00000000180.1 pep scaffold:AstMex102:KB882186.1:917616:1009673:-1 gene:ENSAMXG00000000159.1 transcript:ENSAMXT00000000180.1 gene_biotype:protein_coding transcript_biotype:protein_coding gene_symbol:kdrl description:kinase insert domain receptor like [Source:ZFIN;Acc:ZDB-GENE-000705-1]	1	1192	LRW	568	570
ENSAMXP00000000180.1 pep scaffold:AstMex102:KB882186.1:917616:1009673:-1 gene:ENSAMXG00000000159.1 transcript:ENSAMXT00000000180.1 gene_biotype:protein_coding transcript_biotype:protein_coding gene_symbol:kdrl description:kinase insert domain receptor like [Source:ZFIN;Acc:ZDB-GENE-000705-1]	1	1192	GPL	878	880
ENSAMXP00000000160.1 pep scaffold:AstMex102:KB882133.1:1718505:1765720:1 gene:ENSAMXG00000000160.1 transcript:ENSAMXT00000000160.1 gene_biotype:protein_coding transcript_biotype:protein_coding gene_symbol:snrka description:SNF related kinase a [Source:ZFIN;Acc:ZDB-GENE-040718-84]	1	810	VSV	422	424
ENSAMXP00000000160.1 pep scaffold:AstMex102:KB882133.1:1718505:1765720:1 gene:ENSAMXG00000000160.1 transcript:ENSAMXT00000000160.1 gene_biotype:protein_coding transcript_biotype:protein_coding gene_symbol:snrka description:SNF related kinase a [Source:ZFIN;Acc:ZDB-GENE-040718-84]	1	810	AKK	116	118
ENSAMXP00000000161.1 pep scaffold:AstMex102:KB882133.1:1773927:1812786:-1 gene:ENSAMXG00000000161.1 transcript:ENSAMXT00000000161.1 gene_biotype:protein_coding transcript_biotype:protein_coding gene_symbol:ano10a description:anoctamin 10a [Source:ZFIN;Acc:ZDB-GENE-050913-43]	1	652	VSV	317	319
ENSAMXP00000000162.1 pep scaffold:AstMex102:KB882133.1:1814194:1824219:1 gene:ENSAMXG00000000162.1 transcript:ENSAMXT00000000162.1 gene_biotype:protein_coding transcript_biotype:protein_coding gene_symbol:ABHD5 description:abhydrolase domain containing 5 [Source:HGNC Symbol;Acc:HGNC:21396]	1	374	LGP	244	246
ENSAMXP00000000162.1 pep scaffold:AstMex102:KB882133.1:1814194:1824219:1 gene:ENSAMXG00000000162.1 transcript:ENSAMXT00000000162.1 gene_biotype:protein_coding transcript_biotype:protein_coding gene_symbol:ABHD5 description:abhydrolase domain containing 5 [Source:HGNC Symbol;Acc:HGNC:21396]	1	374	LRP	252	254
ENSAMXP00000000162.1 pep scaffold:AstMex102:KB882133.1:1814194:1824219:1 gene:ENSAMXG00000000162.1 transcript:ENSAMXT00000000162.1 gene_biotype:protein_coding transcript_biotype:protein_coding gene_symbol:ABHD5 description:abhydrolase domain containing 5 [Source:HGNC Symbol;Acc:HGNC:21396]	1	374	GPL	242	244
ENSAMXP00000000162.1 pep scaffold:AstMex102:KB882133.1:1814194:1824219:1 gene:ENSAMXG00000000162.1 transcript:ENSAMXT00000000162.1 gene_biotype:protein_coding transcript_biotype:protein_coding gene_symbol:ABHD5 description:abhydrolase domain containing 5 [Source:HGNC Symbol;Acc:HGNC:21396]	1	374	PLG	243	245
ENSAMXP00000000163.1 pep scaffold:AstMex102:KB882133.1:1898797:1907509:1 gene:ENSAMXG00000000163.1 transcript:ENSAMXT00000000163.1 gene_biotype:protein_coding transcript_biotype:protein_coding gene_symbol:tcaim description:T-cell activation inhibitor, mitochondrial [Source:ZFIN;Acc:ZDB-GENE-160113-67]	1	492	IKW	161	163
ENSAMXP00000000163.1 pep scaffold:AstMex102:KB882133.1:1898797:1907509:1 gene:ENSAMXG00000000163.1 transcript:ENSAMXT00000000163.1 gene_biotype:protein_coding transcript_biotype:protein_coding gene_symbol:tcaim description:T-cell activation inhibitor, mitochondrial [Source:ZFIN;Acc:ZDB-GENE-160113-67]	1	492	IRW	231	233
ENSAMXP00000000163.1 pep scaffold:AstMex102:KB882133.1:1898797:1907509:1 gene:ENSAMXG00000000163.1 transcript:ENSAMXT00000000163.1 gene_biotype:protein_coding transcript_biotype:protein_coding gene_symbol:tcaim description:T-cell activation inhibitor, mitochondrial [Source:ZFIN;Acc:ZDB-GENE-160113-67]	1	492	LRP	35	37
ENSAMXP00000000163.1 pep scaffold:AstMex102:KB882133.1:1898797:1907509:1 gene:ENSAMXG00000000163.1 transcript:ENSAMXT00000000163.1 gene_biotype:protein_coding transcript_biotype:protein_coding gene_symbol:tcaim description:T-cell activation inhibitor, mitochondrial [Source:ZFIN;Acc:ZDB-GENE-160113-67]	1	492	AKK	183	185
ENSAMXP00000000164.1 pep scaffold:AstMex102:KB882133.1:1924441:1943044:1 gene:ENSAMXG00000000164.1 transcript:ENSAMXT00000000164.1 gene_biotype:protein_coding transcript_biotype:protein_coding gene_symbol:trim71 description:tripartite motif containing 71, E3 ubiquitin protein ligase [Source:ZFIN;Acc:ZDB-GENE-040128-1]	1	819	VSV	474	476
ENSAMXP00000000164.1 pep scaffold:AstMex102:KB882133.1:1924441:1943044:1 gene:ENSAMXG00000000164.1 transcript:ENSAMXT00000000164.1 gene_biotype:protein_coding transcript_biotype:protein_coding gene_symbol:trim71 description:tripartite motif containing 71, E3 ubiquitin protein ligase [Source:ZFIN;Acc:ZDB-GENE-040128-1]	1	819	LRP	745	747
ENSAMXP00000000164.1 pep scaffold:AstMex102:KB882133.1:1924441:1943044:1 gene:ENSAMXG00000000164.1 transcript:ENSAMXT00000000164.1 gene_biotype:protein_coding transcript_biotype:protein_coding gene_symbol:trim71 description:tripartite motif containing 71, E3 ubiquitin protein ligase [Source:ZFIN;Acc:ZDB-GENE-040128-1]	1	819	GLP	540	542
ENSAMXP00000000164.1 pep scaffold:AstMex102:KB882133.1:1924441:1943044:1 gene:ENSAMXG00000000164.1 transcript:ENSAMXT00000000164.1 gene_biotype:protein_coding transcript_biotype:protein_coding gene_symbol:trim71 description:tripartite motif containing 71, E3 ubiquitin protein ligase [Source:ZFIN;Acc:ZDB-GENE-040128-1]	1	819	IRP	724	726
ENSAMXP00000000166.1 pep scaffold:AstMex102:KB882133.1:1949472:1961884:-1 gene:ENSAMXG00000000165.1 transcript:ENSAMXT00000000166.1 gene_biotype:protein_coding transcript_biotype:protein_coding gene_symbol:cnot10 description:CCR4-NOT transcription complex, subunit 10 [Source:ZFIN;Acc:ZDB-GENE-060929-368]	1	746	GLP	409	411
ENSAMXP00000000166.1 pep scaffold:AstMex102:KB882133.1:1949472:1961884:-1 gene:ENSAMXG00000000165.1 transcript:ENSAMXT00000000166.1 gene_biotype:protein_coding transcript_biotype:protein_coding gene_symbol:cnot10 description:CCR4-NOT transcription complex, subunit 10 [Source:ZFIN;Acc:ZDB-GENE-060929-368]	1	746	GPL	279	281
ENSAMXP00000000166.1 pep scaffold:AstMex102:KB882133.1:1949472:1961884:-1 gene:ENSAMXG00000000165.1 transcript:ENSAMXT00000000166.1 gene_biotype:protein_coding transcript_biotype:protein_coding gene_symbol:cnot10 description:CCR4-NOT transcription complex, subunit 10 [Source:ZFIN;Acc:ZDB-GENE-060929-368]	1	746	AKK	334	336
ENSAMXP00000000172.1 pep scaffold:AstMex102:KB882211.1:1491991:1499433:1 gene:ENSAMXG00000000167.1 transcript:ENSAMXT00000000172.1 gene_biotype:protein_coding transcript_biotype:protein_coding gene_symbol:ela2 description:elastase 2 [Source:ZFIN;Acc:ZDB-GENE-041117-1]	1	316	GPL	213	215
ENSAMXP00000000172.1 pep scaffold:AstMex102:KB882211.1:1491991:1499433:1 gene:ENSAMXG00000000167.1 transcript:ENSAMXT00000000172.1 gene_biotype:protein_coding transcript_biotype:protein_coding gene_symbol:ela2 description:elastase 2 [Source:ZFIN;Acc:ZDB-GENE-041117-1]	1	316	GPL	264	266
ENSAMXP00000000171.1 pep scaffold:AstMex102:KB871858.1:599603:600616:1 gene:ENSAMXG00000000170.1 transcript:ENSAMXT00000000171.1 gene_biotype:protein_coding transcript_biotype:protein_coding gene_symbol:gpbar1 description:G protein-coupled bile acid receptor 1 [Source:ZFIN;Acc:ZDB-GENE-120315-1]	1	312	VSV	248	250
ENSAMXP00000000188.1 pep scaffold:AstMex102:KB882133.1:2015529:2048978:-1 gene:ENSAMXG00000000176.1 transcript:ENSAMXT00000000188.1 gene_biotype:protein_coding transcript_biotype:protein_coding gene_symbol:trak1 description:trafficking protein, kinesin binding 1 [Source:ZFIN;Acc:ZDB-GENE-100922-182]	1	896	VSV	802	804
ENSAMXP00000000188.1 pep scaffold:AstMex102:KB882133.1:2015529:2048978:-1 gene:ENSAMXG00000000176.1 transcript:ENSAMXT00000000188.1 gene_biotype:protein_coding transcript_biotype:protein_coding gene_symbol:trak1 description:trafficking protein, kinesin binding 1 [Source:ZFIN;Acc:ZDB-GENE-100922-182]	1	896	LGP	818	820
ENSAMXP00000000188.1 pep scaffold:AstMex102:KB882133.1:2015529:2048978:-1 gene:ENSAMXG00000000176.1 transcript:ENSAMXT00000000188.1 gene_biotype:protein_coding transcript_biotype:protein_coding gene_symbol:trak1 description:trafficking protein, kinesin binding 1 [Source:ZFIN;Acc:ZDB-GENE-100922-182]	1	896	GLP	848	850
ENSAMXP00000000188.1 pep scaffold:AstMex102:KB882133.1:2015529:2048978:-1 gene:ENSAMXG00000000176.1 transcript:ENSAMXT00000000188.1 gene_biotype:protein_coding transcript_biotype:protein_coding gene_symbol:trak1 description:trafficking protein, kinesin binding 1 [Source:ZFIN;Acc:ZDB-GENE-100922-182]	1	896	LPG	851	853
ENSAMXP00000000183.1 pep scaffold:AstMex102:KB882211.1:1599097:1645511:-1 gene:ENSAMXG00000000179.1 transcript:ENSAMXT00000000183.1 gene_biotype:protein_coding transcript_biotype:protein_coding gene_symbol:cacna1sb description:calcium channel, voltage-dependent, L type, alpha 1S subunit, b [Source:ZFIN;Acc:ZDB-GENE-051227-1]	1	1640	LGP	1367	1369
ENSAMXP00000000183.1 pep scaffold:AstMex102:KB882211.1:1599097:1645511:-1 gene:ENSAMXG00000000179.1 transcript:ENSAMXT00000000183.1 gene_biotype:protein_coding transcript_biotype:protein_coding gene_symbol:cacna1sb description:calcium channel, voltage-dependent, L type, alpha 1S subunit, b [Source:ZFIN;Acc:ZDB-GENE-051227-1]	1	1640	LRP	163	165
ENSAMXP00000000183.1 pep scaffold:AstMex102:KB882211.1:1599097:1645511:-1 gene:ENSAMXG00000000179.1 transcript:ENSAMXT00000000183.1 gene_biotype:protein_coding transcript_biotype:protein_coding gene_symbol:cacna1sb description:calcium channel, voltage-dependent, L type, alpha 1S subunit, b [Source:ZFIN;Acc:ZDB-GENE-051227-1]	1	1640	LRP	870	872
ENSAMXP00000000183.1 pep scaffold:AstMex102:KB882211.1:1599097:1645511:-1 gene:ENSAMXG00000000179.1 transcript:ENSAMXT00000000183.1 gene_biotype:protein_coding transcript_biotype:protein_coding gene_symbol:cacna1sb description:calcium channel, voltage-dependent, L type, alpha 1S subunit, b [Source:ZFIN;Acc:ZDB-GENE-051227-1]	1	1640	PLG	1405	1407
ENSAMXP00000000184.1 pep scaffold:AstMex102:KB882211.1:1648321:1666701:1 gene:ENSAMXG00000000181.1 transcript:ENSAMXT00000000184.1 gene_biotype:protein_coding transcript_biotype:protein_coding gene_symbol:suv39h1b description:suppressor of variegation 3-9 homolog 1b [Source:ZFIN;Acc:ZDB-GENE-030131-5105]	1	342	GLP	145	147
ENSAMXP00000000184.1 pep scaffold:AstMex102:KB882211.1:1648321:1666701:1 gene:ENSAMXG00000000181.1 transcript:ENSAMXT00000000184.1 gene_biotype:protein_coding transcript_biotype:protein_coding gene_symbol:suv39h1b description:suppressor of variegation 3-9 homolog 1b [Source:ZFIN;Acc:ZDB-GENE-030131-5105]	1	342	VRP	142	144
ENSAMXP00000000186.1 pep scaffold:AstMex102:KB882211.1:1673255:1688410:-1 gene:ENSAMXG00000000183.1 transcript:ENSAMXT00000000186.1 gene_biotype:protein_coding transcript_biotype:protein_coding gene_symbol:si:ch211-167b20.8 description:si:ch211-167b20.8 [Source:ZFIN;Acc:ZDB-GENE-081104-147]	1	762	LGP	596	598
ENSAMXP00000000186.1 pep scaffold:AstMex102:KB882211.1:1673255:1688410:-1 gene:ENSAMXG00000000183.1 transcript:ENSAMXT00000000186.1 gene_biotype:protein_coding transcript_biotype:protein_coding gene_symbol:si:ch211-167b20.8 description:si:ch211-167b20.8 [Source:ZFIN;Acc:ZDB-GENE-081104-147]	1	762	GPL	515	517
ENSAMXP00000000186.1 pep scaffold:AstMex102:KB882211.1:1673255:1688410:-1 gene:ENSAMXG00000000183.1 transcript:ENSAMXT00000000186.1 gene_biotype:protein_coding transcript_biotype:protein_coding gene_symbol:si:ch211-167b20.8 description:si:ch211-167b20.8 [Source:ZFIN;Acc:ZDB-GENE-081104-147]	1	762	LPG	582	584
ENSAMXP00000000187.1 pep scaffold:AstMex102:KB882211.1:1696128:1723795:1 gene:ENSAMXG00000000184.1 transcript:ENSAMXT00000000187.1 gene_biotype:protein_coding transcript_biotype:protein_coding gene_symbol:foxp3a description:forkhead box P3a [Source:ZFIN;Acc:ZDB-GENE-061116-2]	1	395	IRW	303	305
ENSAMXP00000000187.1 pep scaffold:AstMex102:KB882211.1:1696128:1723795:1 gene:ENSAMXG00000000184.1 transcript:ENSAMXT00000000187.1 gene_biotype:protein_coding transcript_biotype:protein_coding gene_symbol:foxp3a description:forkhead box P3a [Source:ZFIN;Acc:ZDB-GENE-061116-2]	1	395	IRP	293	295
ENSAMXP00000000202.1 pep scaffold:AstMex102:KB882133.1:2082715:2199323:1 gene:ENSAMXG00000000187.1 transcript:ENSAMXT00000000202.1 gene_biotype:protein_coding transcript_biotype:protein_coding gene_symbol:ulk4 description:unc-51 like kinase 4 [Source:ZFIN;Acc:ZDB-GENE-100922-243]	1	1293	GLP	698	700
ENSAMXP00000000202.1 pep scaffold:AstMex102:KB882133.1:2082715:2199323:1 gene:ENSAMXG00000000187.1 transcript:ENSAMXT00000000202.1 gene_biotype:protein_coding transcript_biotype:protein_coding gene_symbol:ulk4 description:unc-51 like kinase 4 [Source:ZFIN;Acc:ZDB-GENE-100922-243]	1	1293	PLG	582	584
ENSAMXP00000000193.1 pep scaffold:AstMex102:KB882186.1:1030120:1178610:-1 gene:ENSAMXG00000000188.1 transcript:ENSAMXT00000000193.1 gene_biotype:protein_coding transcript_biotype:protein_coding gene_symbol:dlg3 description:discs, large homolog 3 (Drosophila) [Source:ZFIN;Acc:ZDB-GENE-050208-93]	1	863	LGP	678	680
ENSAMXP00000000193.1 pep scaffold:AstMex102:KB882186.1:1030120:1178610:-1 gene:ENSAMXG00000000188.1 transcript:ENSAMXT00000000193.1 gene_biotype:protein_coding transcript_biotype:protein_coding gene_symbol:dlg3 description:discs, large homolog 3 (Drosophila) [Source:ZFIN;Acc:ZDB-GENE-050208-93]	1	863	IKP	788	790
ENSAMXP00000000195.1 pep scaffold:AstMex102:KB882211.1:1812897:1838874:-1 gene:ENSAMXG00000000189.1 transcript:ENSAMXT00000000195.1 gene_biotype:protein_coding transcript_biotype:protein_coding gene_symbol:wasa description:Wiskott-Aldrich syndrome (eczema-thrombocytopenia) a [Source:ZFIN;Acc:ZDB-GENE-081104-419]	1	637	LGP	312	314
ENSAMXP00000000195.1 pep scaffold:AstMex102:KB882211.1:1812897:1838874:-1 gene:ENSAMXG00000000189.1 transcript:ENSAMXT00000000195.1 gene_biotype:protein_coding transcript_biotype:protein_coding gene_symbol:wasa description:Wiskott-Aldrich syndrome (eczema-thrombocytopenia) a [Source:ZFIN;Acc:ZDB-GENE-081104-419]	1	637	GPL	313	315
ENSAMXP00000000195.1 pep scaffold:AstMex102:KB882211.1:1812897:1838874:-1 gene:ENSAMXG00000000189.1 transcript:ENSAMXT00000000195.1 gene_biotype:protein_coding transcript_biotype:protein_coding gene_symbol:wasa description:Wiskott-Aldrich syndrome (eczema-thrombocytopenia) a [Source:ZFIN;Acc:ZDB-GENE-081104-419]	1	637	GPL	332	334
ENSAMXP00000000195.1 pep scaffold:AstMex102:KB882211.1:1812897:1838874:-1 gene:ENSAMXG00000000189.1 transcript:ENSAMXT00000000195.1 gene_biotype:protein_coding transcript_biotype:protein_coding gene_symbol:wasa description:Wiskott-Aldrich syndrome (eczema-thrombocytopenia) a [Source:ZFIN;Acc:ZDB-GENE-081104-419]	1	637	GPL	410	412
ENSAMXP00000000195.1 pep scaffold:AstMex102:KB882211.1:1812897:1838874:-1 gene:ENSAMXG00000000189.1 transcript:ENSAMXT00000000195.1 gene_biotype:protein_coding transcript_biotype:protein_coding gene_symbol:wasa description:Wiskott-Aldrich syndrome (eczema-thrombocytopenia) a [Source:ZFIN;Acc:ZDB-GENE-081104-419]	1	637	LPG	288	290
ENSAMXP00000000198.1 pep scaffold:AstMex102:KB882211.1:1841109:1863366:-1 gene:ENSAMXG00000000193.1 transcript:ENSAMXT00000000198.1 gene_biotype:protein_coding transcript_biotype:protein_coding gene_symbol:slc38a5a description:solute carrier family 38, member 5a [Source:ZFIN;Acc:ZDB-GENE-081105-92]	1	496	VSV	189	191
ENSAMXP00000000198.1 pep scaffold:AstMex102:KB882211.1:1841109:1863366:-1 gene:ENSAMXG00000000193.1 transcript:ENSAMXT00000000198.1 gene_biotype:protein_coding transcript_biotype:protein_coding gene_symbol:slc38a5a description:solute carrier family 38, member 5a [Source:ZFIN;Acc:ZDB-GENE-081105-92]	1	496	LPG	438	440
ENSAMXP00000000199.1 pep scaffold:AstMex102:KB882186.1:1252151:1268626:-1 gene:ENSAMXG00000000194.1 transcript:ENSAMXT00000000199.1 gene_biotype:protein_coding transcript_biotype:protein_coding	1	212	LPG	177	179
ENSAMXP00000000200.1 pep scaffold:AstMex102:KB882186.1:1252151:1268626:-1 gene:ENSAMXG00000000194.1 transcript:ENSAMXT00000000200.1 gene_biotype:protein_coding transcript_biotype:protein_coding	1	212	VSV	139	141
ENSAMXP00000000200.1 pep scaffold:AstMex102:KB882186.1:1252151:1268626:-1 gene:ENSAMXG00000000194.1 transcript:ENSAMXT00000000200.1 gene_biotype:protein_coding transcript_biotype:protein_coding	1	212	LPG	177	179
ENSAMXP00000000203.1 pep scaffold:AstMex102:KB882186.1:1320304:1322816:-1 gene:ENSAMXG00000000196.1 transcript:ENSAMXT00000000203.1 gene_biotype:protein_coding transcript_biotype:protein_coding gene_symbol:rpl39 description:ribosomal protein L39 [Source:ZFIN;Acc:ZDB-GENE-040625-51]	1	52	IRY	35	37
ENSAMXP00000000203.1 pep scaffold:AstMex102:KB882186.1:1320304:1322816:-1 gene:ENSAMXG00000000196.1 transcript:ENSAMXT00000000203.1 gene_biotype:protein_coding transcript_biotype:protein_coding gene_symbol:rpl39 description:ribosomal protein L39 [Source:ZFIN;Acc:ZDB-GENE-040625-51]	1	52	AKK	14	16
ENSAMXP00000000209.1 pep scaffold:AstMex102:KB882211.1:1879700:1889743:1 gene:ENSAMXG00000000197.1 transcript:ENSAMXT00000000209.1 gene_biotype:protein_coding transcript_biotype:protein_coding gene_symbol:stk38a description:serine/threonine kinase 38a [Source:ZFIN;Acc:ZDB-GENE-040426-2811]	1	420	LPG	126	128
ENSAMXP00000000209.1 pep scaffold:AstMex102:KB882211.1:1879700:1889743:1 gene:ENSAMXG00000000197.1 transcript:ENSAMXT00000000209.1 gene_biotype:protein_coding transcript_biotype:protein_coding gene_symbol:stk38a description:serine/threonine kinase 38a [Source:ZFIN;Acc:ZDB-GENE-040426-2811]	1	420	IKP	170	172
ENSAMXP00000000204.1 pep scaffold:AstMex102:KB882133.1:2197846:2212558:-1 gene:ENSAMXG00000000198.1 transcript:ENSAMXT00000000204.1 gene_biotype:protein_coding transcript_biotype:protein_coding gene_symbol:ctnnb1 description:catenin (cadherin-associated protein), beta 1 [Source:ZFIN;Acc:ZDB-GENE-980526-362]	1	781	GLP	489	491
ENSAMXP00000000204.1 pep scaffold:AstMex102:KB882133.1:2197846:2212558:-1 gene:ENSAMXG00000000198.1 transcript:ENSAMXT00000000204.1 gene_biotype:protein_coding transcript_biotype:protein_coding gene_symbol:ctnnb1 description:catenin (cadherin-associated protein), beta 1 [Source:ZFIN;Acc:ZDB-GENE-980526-362]	1	781	GLP	751	753
ENSAMXP00000000204.1 pep scaffold:AstMex102:KB882133.1:2197846:2212558:-1 gene:ENSAMXG00000000198.1 transcript:ENSAMXT00000000204.1 gene_biotype:protein_coding transcript_biotype:protein_coding gene_symbol:ctnnb1 description:catenin (cadherin-associated protein), beta 1 [Source:ZFIN;Acc:ZDB-GENE-980526-362]	1	781	GLP	764	766
ENSAMXP00000000204.1 pep scaffold:AstMex102:KB882133.1:2197846:2212558:-1 gene:ENSAMXG00000000198.1 transcript:ENSAMXT00000000204.1 gene_biotype:protein_coding transcript_biotype:protein_coding gene_symbol:ctnnb1 description:catenin (cadherin-associated protein), beta 1 [Source:ZFIN;Acc:ZDB-GENE-980526-362]	1	781	PLG	705	707
ENSAMXP00000000205.1 pep scaffold:AstMex102:KB882186.1:1324531:1330641:-1 gene:ENSAMXG00000000199.1 transcript:ENSAMXT00000000205.1 gene_biotype:protein_coding transcript_biotype:protein_coding gene_symbol:upf3b description:UPF3 regulator of nonsense transcripts homolog B (yeast) [Source:ZFIN;Acc:ZDB-GENE-040426-1630]	1	468	AKK	128	130
ENSAMXP00000000205.1 pep scaffold:AstMex102:KB882186.1:1324531:1330641:-1 gene:ENSAMXG00000000199.1 transcript:ENSAMXT00000000205.1 gene_biotype:protein_coding transcript_biotype:protein_coding gene_symbol:upf3b description:UPF3 regulator of nonsense transcripts homolog B (yeast) [Source:ZFIN;Acc:ZDB-GENE-040426-1630]	1	468	AKK	183	185
ENSAMXP00000000205.1 pep scaffold:AstMex102:KB882186.1:1324531:1330641:-1 gene:ENSAMXG00000000199.1 transcript:ENSAMXT00000000205.1 gene_biotype:protein_coding transcript_biotype:protein_coding gene_symbol:upf3b description:UPF3 regulator of nonsense transcripts homolog B (yeast) [Source:ZFIN;Acc:ZDB-GENE-040426-1630]	1	468	AKK	300	302
ENSAMXP00000000206.1 pep scaffold:AstMex102:KB882133.1:2265689:2270810:1 gene:ENSAMXG00000000200.1 transcript:ENSAMXT00000000206.1 gene_biotype:protein_coding transcript_biotype:protein_coding gene_symbol:cmtm8b description:CKLF-like MARVEL transmembrane domain containing 8b [Source:ZFIN;Acc:ZDB-GENE-070112-1312]	1	179	VSV	79	81
ENSAMXP00000000207.1 pep scaffold:AstMex102:KB882186.1:1332090:1334020:1 gene:ENSAMXG00000000201.1 transcript:ENSAMXT00000000207.1 gene_biotype:protein_coding transcript_biotype:protein_coding gene_symbol:ndufa1 description:NADH dehydrogenase (ubiquinone) 1 alpha subcomplex, 1 [Source:ZFIN;Acc:ZDB-GENE-040625-168]	1	70	LPG	6	8
ENSAMXP00000000208.1 pep scaffold:AstMex102:KB882186.1:1335263:1339352:-1 gene:ENSAMXG00000000202.1 transcript:ENSAMXT00000000208.1 gene_biotype:protein_coding transcript_biotype:protein_coding gene_symbol:nkap description:NFKB activating protein [Source:ZFIN;Acc:ZDB-GENE-030131-8064]	1	372	AKK	209	211
ENSAMXP00000000208.1 pep scaffold:AstMex102:KB882186.1:1335263:1339352:-1 gene:ENSAMXG00000000202.1 transcript:ENSAMXT00000000208.1 gene_biotype:protein_coding transcript_biotype:protein_coding gene_symbol:nkap description:NFKB activating protein [Source:ZFIN;Acc:ZDB-GENE-030131-8064]	1	372	LPG	270	272
ENSAMXP00000000211.1 pep scaffold:AstMex102:KB882133.1:2270360:2283578:-1 gene:ENSAMXG00000000203.1 transcript:ENSAMXT00000000211.1 gene_biotype:protein_coding transcript_biotype:protein_coding	1	493	IKW	468	470
ENSAMXP00000000211.1 pep scaffold:AstMex102:KB882133.1:2270360:2283578:-1 gene:ENSAMXG00000000203.1 transcript:ENSAMXT00000000211.1 gene_biotype:protein_coding transcript_biotype:protein_coding	1	493	IRP	487	489
ENSAMXP00000000212.1 pep scaffold:AstMex102:KB882186.1:1368033:1382504:1 gene:ENSAMXG00000000205.1 transcript:ENSAMXT00000000212.1 gene_biotype:protein_coding transcript_biotype:protein_coding gene_symbol:atp1b4 description:ATPase, Na+/K+ transporting, beta 4 polypeptide [Source:ZFIN;Acc:ZDB-GENE-070412-1]	1	350	LPG	251	253
ENSAMXP00000000213.1 pep scaffold:AstMex102:KB882133.1:2319803:2352457:-1 gene:ENSAMXG00000000206.1 transcript:ENSAMXT00000000213.1 gene_biotype:protein_coding transcript_biotype:protein_coding	1	488	LRP	338	340
ENSAMXP00000000213.1 pep scaffold:AstMex102:KB882133.1:2319803:2352457:-1 gene:ENSAMXG00000000206.1 transcript:ENSAMXT00000000213.1 gene_biotype:protein_coding transcript_biotype:protein_coding	1	488	PLG	48	50
ENSAMXP00000000213.1 pep scaffold:AstMex102:KB882133.1:2319803:2352457:-1 gene:ENSAMXG00000000206.1 transcript:ENSAMXT00000000213.1 gene_biotype:protein_coding transcript_biotype:protein_coding	1	488	PLG	386	388
ENSAMXP00000000226.1 pep scaffold:AstMex102:KB882211.1:1975792:2057424:1 gene:ENSAMXG00000000207.1 transcript:ENSAMXT00000000226.1 gene_biotype:protein_coding transcript_biotype:protein_coding gene_symbol:prex1 description:phosphatidylinositol-3,4,5-trisphosphate-dependent Rac exchange factor 1 [Source:ZFIN;Acc:ZDB-GENE-030131-1428]	1	1579	VSV	1083	1085
ENSAMXP00000000226.1 pep scaffold:AstMex102:KB882211.1:1975792:2057424:1 gene:ENSAMXG00000000207.1 transcript:ENSAMXT00000000226.1 gene_biotype:protein_coding transcript_biotype:protein_coding gene_symbol:prex1 description:phosphatidylinositol-3,4,5-trisphosphate-dependent Rac exchange factor 1 [Source:ZFIN;Acc:ZDB-GENE-030131-1428]	1	1579	VSV	1481	1483
ENSAMXP00000000226.1 pep scaffold:AstMex102:KB882211.1:1975792:2057424:1 gene:ENSAMXG00000000207.1 transcript:ENSAMXT00000000226.1 gene_biotype:protein_coding transcript_biotype:protein_coding gene_symbol:prex1 description:phosphatidylinositol-3,4,5-trisphosphate-dependent Rac exchange factor 1 [Source:ZFIN;Acc:ZDB-GENE-030131-1428]	1	1579	LRP	603	605
ENSAMXP00000000226.1 pep scaffold:AstMex102:KB882211.1:1975792:2057424:1 gene:ENSAMXG00000000207.1 transcript:ENSAMXT00000000226.1 gene_biotype:protein_coding transcript_biotype:protein_coding gene_symbol:prex1 description:phosphatidylinositol-3,4,5-trisphosphate-dependent Rac exchange factor 1 [Source:ZFIN;Acc:ZDB-GENE-030131-1428]	1	1579	LRP	1451	1453
ENSAMXP00000000226.1 pep scaffold:AstMex102:KB882211.1:1975792:2057424:1 gene:ENSAMXG00000000207.1 transcript:ENSAMXT00000000226.1 gene_biotype:protein_coding transcript_biotype:protein_coding gene_symbol:prex1 description:phosphatidylinositol-3,4,5-trisphosphate-dependent Rac exchange factor 1 [Source:ZFIN;Acc:ZDB-GENE-030131-1428]	1	1579	VRP	1470	1472
ENSAMXP00000000226.1 pep scaffold:AstMex102:KB882211.1:1975792:2057424:1 gene:ENSAMXG00000000207.1 transcript:ENSAMXT00000000226.1 gene_biotype:protein_coding transcript_biotype:protein_coding gene_symbol:prex1 description:phosphatidylinositol-3,4,5-trisphosphate-dependent Rac exchange factor 1 [Source:ZFIN;Acc:ZDB-GENE-030131-1428]	1	1579	GPL	251	253
ENSAMXP00000000216.1 pep scaffold:AstMex102:KB882133.1:2357656:2398808:-1 gene:ENSAMXG00000000209.1 transcript:ENSAMXT00000000216.1 gene_biotype:protein_coding transcript_biotype:protein_coding	1	213	VSV	65	67
ENSAMXP00000000217.1 pep scaffold:AstMex102:KB882133.1:2390001:2408432:-1 gene:ENSAMXG00000000210.1 transcript:ENSAMXT00000000217.1 gene_biotype:protein_coding transcript_biotype:protein_coding gene_symbol:mrs2 description:MRS2 magnesium transporter [Source:ZFIN;Acc:ZDB-GENE-141211-29]	1	436	LGP	172	174
ENSAMXP00000000217.1 pep scaffold:AstMex102:KB882133.1:2390001:2408432:-1 gene:ENSAMXG00000000210.1 transcript:ENSAMXT00000000217.1 gene_biotype:protein_coding transcript_biotype:protein_coding gene_symbol:mrs2 description:MRS2 magnesium transporter [Source:ZFIN;Acc:ZDB-GENE-141211-29]	1	436	IRP	57	59
ENSAMXP00000000217.1 pep scaffold:AstMex102:KB882133.1:2390001:2408432:-1 gene:ENSAMXG00000000210.1 transcript:ENSAMXT00000000217.1 gene_biotype:protein_coding transcript_biotype:protein_coding gene_symbol:mrs2 description:MRS2 magnesium transporter [Source:ZFIN;Acc:ZDB-GENE-141211-29]	1	436	IKP	430	432
ENSAMXP00000000218.1 pep scaffold:AstMex102:KB882133.1:2409981:2419589:1 gene:ENSAMXG00000000211.1 transcript:ENSAMXT00000000218.1 gene_biotype:protein_coding transcript_biotype:protein_coding	1	538	VSV	101	103
ENSAMXP00000000220.1 pep scaffold:AstMex102:KB882133.1:2424622:2448998:-1 gene:ENSAMXG00000000213.1 transcript:ENSAMXT00000000220.1 gene_biotype:protein_coding transcript_biotype:protein_coding gene_symbol:CEP192 description:centrosomal protein 192 [Source:HGNC Symbol;Acc:HGNC:25515]	1	2706	VFPS	2456	2459
ENSAMXP00000000220.1 pep scaffold:AstMex102:KB882133.1:2424622:2448998:-1 gene:ENSAMXG00000000213.1 transcript:ENSAMXT00000000220.1 gene_biotype:protein_coding transcript_biotype:protein_coding gene_symbol:CEP192 description:centrosomal protein 192 [Source:HGNC Symbol;Acc:HGNC:25515]	1	2706	LGP	1419	1421
ENSAMXP00000000220.1 pep scaffold:AstMex102:KB882133.1:2424622:2448998:-1 gene:ENSAMXG00000000213.1 transcript:ENSAMXT00000000220.1 gene_biotype:protein_coding transcript_biotype:protein_coding gene_symbol:CEP192 description:centrosomal protein 192 [Source:HGNC Symbol;Acc:HGNC:25515]	1	2706	LGP	1525	1527
ENSAMXP00000000220.1 pep scaffold:AstMex102:KB882133.1:2424622:2448998:-1 gene:ENSAMXG00000000213.1 transcript:ENSAMXT00000000220.1 gene_biotype:protein_coding transcript_biotype:protein_coding gene_symbol:CEP192 description:centrosomal protein 192 [Source:HGNC Symbol;Acc:HGNC:25515]	1	2706	LRP	784	786
ENSAMXP00000000220.1 pep scaffold:AstMex102:KB882133.1:2424622:2448998:-1 gene:ENSAMXG00000000213.1 transcript:ENSAMXT00000000220.1 gene_biotype:protein_coding transcript_biotype:protein_coding gene_symbol:CEP192 description:centrosomal protein 192 [Source:HGNC Symbol;Acc:HGNC:25515]	1	2706	LRP	2035	2037
ENSAMXP00000000220.1 pep scaffold:AstMex102:KB882133.1:2424622:2448998:-1 gene:ENSAMXG00000000213.1 transcript:ENSAMXT00000000220.1 gene_biotype:protein_coding transcript_biotype:protein_coding gene_symbol:CEP192 description:centrosomal protein 192 [Source:HGNC Symbol;Acc:HGNC:25515]	1	2706	VRP	2252	2254
ENSAMXP00000000220.1 pep scaffold:AstMex102:KB882133.1:2424622:2448998:-1 gene:ENSAMXG00000000213.1 transcript:ENSAMXT00000000220.1 gene_biotype:protein_coding transcript_biotype:protein_coding gene_symbol:CEP192 description:centrosomal protein 192 [Source:HGNC Symbol;Acc:HGNC:25515]	1	2706	GPL	1460	1462
ENSAMXP00000000220.1 pep scaffold:AstMex102:KB882133.1:2424622:2448998:-1 gene:ENSAMXG00000000213.1 transcript:ENSAMXT00000000220.1 gene_biotype:protein_coding transcript_biotype:protein_coding gene_symbol:CEP192 description:centrosomal protein 192 [Source:HGNC Symbol;Acc:HGNC:25515]	1	2706	AKK	1649	1651
ENSAMXP00000000220.1 pep scaffold:AstMex102:KB882133.1:2424622:2448998:-1 gene:ENSAMXG00000000213.1 transcript:ENSAMXT00000000220.1 gene_biotype:protein_coding transcript_biotype:protein_coding gene_symbol:CEP192 description:centrosomal protein 192 [Source:HGNC Symbol;Acc:HGNC:25515]	1	2706	PLG	1515	1517
ENSAMXP00000000220.1 pep scaffold:AstMex102:KB882133.1:2424622:2448998:-1 gene:ENSAMXG00000000213.1 transcript:ENSAMXT00000000220.1 gene_biotype:protein_coding transcript_biotype:protein_coding gene_symbol:CEP192 description:centrosomal protein 192 [Source:HGNC Symbol;Acc:HGNC:25515]	1	2706	LPG	911	913
ENSAMXP00000000220.1 pep scaffold:AstMex102:KB882133.1:2424622:2448998:-1 gene:ENSAMXG00000000213.1 transcript:ENSAMXT00000000220.1 gene_biotype:protein_coding transcript_biotype:protein_coding gene_symbol:CEP192 description:centrosomal protein 192 [Source:HGNC Symbol;Acc:HGNC:25515]	1	2706	IKP	2004	2006
ENSAMXP00000000220.1 pep scaffold:AstMex102:KB882133.1:2424622:2448998:-1 gene:ENSAMXG00000000213.1 transcript:ENSAMXT00000000220.1 gene_biotype:protein_coding transcript_biotype:protein_coding gene_symbol:CEP192 description:centrosomal protein 192 [Source:HGNC Symbol;Acc:HGNC:25515]	1	2706	IKP	2177	2179
ENSAMXP00000000231.1 pep scaffold:AstMex102:KB882186.1:1399124:1417418:1 gene:ENSAMXG00000000215.1 transcript:ENSAMXT00000000231.1 gene_biotype:protein_coding transcript_biotype:protein_coding gene_symbol:cul4b description:cullin 4B [Source:ZFIN;Acc:ZDB-GENE-041008-208]	1	871	GLP	5	7
ENSAMXP00000000231.1 pep scaffold:AstMex102:KB882186.1:1399124:1417418:1 gene:ENSAMXG00000000215.1 transcript:ENSAMXT00000000231.1 gene_biotype:protein_coding transcript_biotype:protein_coding gene_symbol:cul4b description:cullin 4B [Source:ZFIN;Acc:ZDB-GENE-041008-208]	1	871	AKK	144	146
ENSAMXP00000000222.1 pep scaffold:AstMex102:KB882133.1:2456344:2466680:1 gene:ENSAMXG00000000216.1 transcript:ENSAMXT00000000222.1 gene_biotype:protein_coding transcript_biotype:protein_coding gene_symbol:ptpn2a description:protein tyrosine phosphatase, non-receptor type 2, a [Source:ZFIN;Acc:ZDB-GENE-040426-1196]	1	414	GPL	85	87
ENSAMXP00000000223.1 pep scaffold:AstMex102:KB882133.1:2469482:2480685:1 gene:ENSAMXG00000000217.1 transcript:ENSAMXT00000000223.1 gene_biotype:protein_coding transcript_biotype:protein_coding gene_symbol:cep76 description:centrosomal protein 76 [Source:ZFIN;Acc:ZDB-GENE-070820-5]	1	665	VSV	233	235
ENSAMXP00000000223.1 pep scaffold:AstMex102:KB882133.1:2469482:2480685:1 gene:ENSAMXG00000000217.1 transcript:ENSAMXT00000000223.1 gene_biotype:protein_coding transcript_biotype:protein_coding gene_symbol:cep76 description:centrosomal protein 76 [Source:ZFIN;Acc:ZDB-GENE-070820-5]	1	665	IRP	302	304
ENSAMXP00000000223.1 pep scaffold:AstMex102:KB882133.1:2469482:2480685:1 gene:ENSAMXG00000000217.1 transcript:ENSAMXT00000000223.1 gene_biotype:protein_coding transcript_biotype:protein_coding gene_symbol:cep76 description:centrosomal protein 76 [Source:ZFIN;Acc:ZDB-GENE-070820-5]	1	665	LPG	131	133
ENSAMXP00000000224.1 pep scaffold:AstMex102:KB882133.1:2602348:2606284:1 gene:ENSAMXG00000000218.1 transcript:ENSAMXT00000000224.1 gene_biotype:protein_coding transcript_biotype:protein_coding gene_symbol:id4 description:inhibitor of DNA binding 4 [Source:ZFIN;Acc:ZDB-GENE-051113-208]	1	126	LRP	7	9
ENSAMXP00000000225.1 pep scaffold:AstMex102:KB882133.1:2666589:2712541:1 gene:ENSAMXG00000000219.1 transcript:ENSAMXT00000000225.1 gene_biotype:protein_coding transcript_biotype:protein_coding gene_symbol:ncalda description:neurocalcin delta a [Source:ZFIN;Acc:ZDB-GENE-080220-28]	1	194	LRP	8	10
ENSAMXP00000000227.1 pep scaffold:AstMex102:KB882211.1:2124979:2138485:1 gene:ENSAMXG00000000220.1 transcript:ENSAMXT00000000227.1 gene_biotype:protein_coding transcript_biotype:protein_coding	1	763	VSV	83	85
ENSAMXP00000000227.1 pep scaffold:AstMex102:KB882211.1:2124979:2138485:1 gene:ENSAMXG00000000220.1 transcript:ENSAMXT00000000227.1 gene_biotype:protein_coding transcript_biotype:protein_coding	1	763	VSV	616	618
ENSAMXP00000000227.1 pep scaffold:AstMex102:KB882211.1:2124979:2138485:1 gene:ENSAMXG00000000220.1 transcript:ENSAMXT00000000227.1 gene_biotype:protein_coding transcript_biotype:protein_coding	1	763	LRP	280	282
ENSAMXP00000000227.1 pep scaffold:AstMex102:KB882211.1:2124979:2138485:1 gene:ENSAMXG00000000220.1 transcript:ENSAMXT00000000227.1 gene_biotype:protein_coding transcript_biotype:protein_coding	1	763	AKK	412	414
ENSAMXP00000000235.1 pep scaffold:AstMex102:KB882133.1:2722958:2734456:1 gene:ENSAMXG00000000221.1 transcript:ENSAMXT00000000235.1 gene_biotype:protein_coding transcript_biotype:protein_coding gene_symbol:grhl2a description:grainyhead-like transcription factor 2a [Source:ZFIN;Acc:ZDB-GENE-050913-123]	1	614	GLP	374	376
ENSAMXP00000000228.1 pep scaffold:AstMex102:KB882211.1:2142672:2154640:1 gene:ENSAMXG00000000222.1 transcript:ENSAMXT00000000228.1 gene_biotype:protein_coding transcript_biotype:protein_coding	1	110	LRP	31	33
ENSAMXP00000000228.1 pep scaffold:AstMex102:KB882211.1:2142672:2154640:1 gene:ENSAMXG00000000222.1 transcript:ENSAMXT00000000228.1 gene_biotype:protein_coding transcript_biotype:protein_coding	1	110	LRP	106	108
ENSAMXP00000000232.1 pep scaffold:AstMex102:KB882211.1:2215279:2219513:1 gene:ENSAMXG00000000225.1 transcript:ENSAMXT00000000232.1 gene_biotype:protein_coding transcript_biotype:protein_coding	1	270	LGP	103	105
ENSAMXP00000000232.1 pep scaffold:AstMex102:KB882211.1:2215279:2219513:1 gene:ENSAMXG00000000225.1 transcript:ENSAMXT00000000232.1 gene_biotype:protein_coding transcript_biotype:protein_coding	1	270	PLG	102	104
ENSAMXP00000000233.1 pep scaffold:AstMex102:KB882211.1:2228919:2231016:-1 gene:ENSAMXG00000000227.1 transcript:ENSAMXT00000000233.1 gene_biotype:protein_coding transcript_biotype:protein_coding	1	87	VSV	83	85
ENSAMXP00000000238.1 pep scaffold:AstMex102:KB882211.1:2236338:2239149:-1 gene:ENSAMXG00000000228.1 transcript:ENSAMXT00000000238.1 gene_biotype:protein_coding transcript_biotype:protein_coding	1	181	LPG	92	94
ENSAMXP00000000236.1 pep scaffold:AstMex102:KB882133.1:2736152:2752971:1 gene:ENSAMXG00000000229.1 transcript:ENSAMXT00000000236.1 gene_biotype:protein_coding transcript_biotype:protein_coding gene_symbol:tapbpl description:TAP binding protein (tapasin)-like [Source:ZFIN;Acc:ZDB-GENE-121003-1]	1	450	IRP	393	395
ENSAMXP00000000236.1 pep scaffold:AstMex102:KB882133.1:2736152:2752971:1 gene:ENSAMXG00000000229.1 transcript:ENSAMXT00000000236.1 gene_biotype:protein_coding transcript_biotype:protein_coding gene_symbol:tapbpl description:TAP binding protein (tapasin)-like [Source:ZFIN;Acc:ZDB-GENE-121003-1]	1	450	PLG	208	210
ENSAMXP00000000239.1 pep scaffold:AstMex102:KB882186.1:1435359:1467473:1 gene:ENSAMXG00000000230.1 transcript:ENSAMXT00000000239.1 gene_biotype:protein_coding transcript_biotype:protein_coding gene_symbol:zdhhc9 description:zinc finger, DHHC-type containing 9 [Source:ZFIN;Acc:ZDB-GENE-071004-8]	1	390	LPG	13	15
ENSAMXP00000000240.1 pep scaffold:AstMex102:KB872583.1:39321:41180:-1 gene:ENSAMXG00000000232.1 transcript:ENSAMXT00000000240.1 gene_biotype:protein_coding transcript_biotype:protein_coding	1	490	GLP	330	332
ENSAMXP00000000240.1 pep scaffold:AstMex102:KB872583.1:39321:41180:-1 gene:ENSAMXG00000000232.1 transcript:ENSAMXT00000000240.1 gene_biotype:protein_coding transcript_biotype:protein_coding	1	490	AKK	172	174
ENSAMXP00000000241.1 pep scaffold:AstMex102:KB872583.1:105957:166287:1 gene:ENSAMXG00000000233.1 transcript:ENSAMXT00000000241.1 gene_biotype:protein_coding transcript_biotype:protein_coding gene_symbol:lad1 description:ladinin [Source:ZFIN;Acc:ZDB-GENE-030616-268]	1	388	AKK	251	253
ENSAMXP00000000244.1 pep scaffold:AstMex102:KB882133.1:2770718:2786148:-1 gene:ENSAMXG00000000234.1 transcript:ENSAMXT00000000244.1 gene_biotype:protein_coding transcript_biotype:protein_coding	1	565	VSV	401	403
ENSAMXP00000000244.1 pep scaffold:AstMex102:KB882133.1:2770718:2786148:-1 gene:ENSAMXG00000000234.1 transcript:ENSAMXT00000000244.1 gene_biotype:protein_coding transcript_biotype:protein_coding	1	565	IRP	122	124
ENSAMXP00000000244.1 pep scaffold:AstMex102:KB882133.1:2770718:2786148:-1 gene:ENSAMXG00000000234.1 transcript:ENSAMXT00000000244.1 gene_biotype:protein_coding transcript_biotype:protein_coding	1	565	LPG	174	176
ENSAMXP00000000245.1 pep scaffold:AstMex102:KB882133.1:2770718:2783213:-1 gene:ENSAMXG00000000234.1 transcript:ENSAMXT00000000245.1 gene_biotype:protein_coding transcript_biotype:protein_coding	1	590	VSV	410	412
ENSAMXP00000000245.1 pep scaffold:AstMex102:KB882133.1:2770718:2783213:-1 gene:ENSAMXG00000000234.1 transcript:ENSAMXT00000000245.1 gene_biotype:protein_coding transcript_biotype:protein_coding	1	590	IRP	131	133
ENSAMXP00000000245.1 pep scaffold:AstMex102:KB882133.1:2770718:2783213:-1 gene:ENSAMXG00000000234.1 transcript:ENSAMXT00000000245.1 gene_biotype:protein_coding transcript_biotype:protein_coding	1	590	LPG	183	185
ENSAMXP00000000243.1 pep scaffold:AstMex102:KB882186.1:1477095:1494988:-1 gene:ENSAMXG00000000235.1 transcript:ENSAMXT00000000243.1 gene_biotype:protein_coding transcript_biotype:protein_coding gene_symbol:sash3 description:SAM and SH3 domain containing 3 [Source:ZFIN;Acc:ZDB-GENE-130411-1]	1	390	MKP	34	36
ENSAMXP00000000242.1 pep scaffold:AstMex102:KB872583.1:183439:184142:1 gene:ENSAMXG00000000236.1 transcript:ENSAMXT00000000242.1 gene_biotype:protein_coding transcript_biotype:protein_coding	1	231	VRP	228	230
ENSAMXP00000000242.1 pep scaffold:AstMex102:KB872583.1:183439:184142:1 gene:ENSAMXG00000000236.1 transcript:ENSAMXT00000000242.1 gene_biotype:protein_coding transcript_biotype:protein_coding	1	231	IKP	103	105
ENSAMXP00000000246.1 pep scaffold:AstMex102:KB882186.1:1509749:1535903:-1 gene:ENSAMXG00000000237.1 transcript:ENSAMXT00000000246.1 gene_biotype:protein_coding transcript_biotype:protein_coding gene_symbol:xpnpep2 description:X-prolyl aminopeptidase (aminopeptidase P) 2, membrane-bound [Source:ZFIN;Acc:ZDB-GENE-040426-1151]	1	709	MKP	90	92
ENSAMXP00000000249.1 pep scaffold:AstMex102:KB882186.1:1924663:1939897:-1 gene:ENSAMXG00000000240.1 transcript:ENSAMXT00000000249.1 gene_biotype:protein_coding transcript_biotype:protein_coding gene_symbol:si:ch73-335m24.2 description:si:ch73-335m24.2 [Source:ZFIN;Acc:ZDB-GENE-100922-203]	1	426	GLP	292	294
ENSAMXP00000000250.1 pep scaffold:AstMex102:KB882186.1:1950464:1958707:1 gene:ENSAMXG00000000241.1 transcript:ENSAMXT00000000250.1 gene_biotype:protein_coding transcript_biotype:protein_coding gene_symbol:clic2 description:chloride intracellular channel 2 [Source:ZFIN;Acc:ZDB-GENE-040718-299]	1	255	AKK	204	206
ENSAMXP00000000252.1 pep scaffold:AstMex102:KB882186.1:1975910:2007944:-1 gene:ENSAMXG00000000243.1 transcript:ENSAMXT00000000252.1 gene_biotype:protein_coding transcript_biotype:protein_coding gene_symbol:si:ch73-335m24.5 description:si:ch73-335m24.5 [Source:ZFIN;Acc:ZDB-GENE-100922-39]	1	596	VSV	106	108
ENSAMXP00000000252.1 pep scaffold:AstMex102:KB882186.1:1975910:2007944:-1 gene:ENSAMXG00000000243.1 transcript:ENSAMXT00000000252.1 gene_biotype:protein_coding transcript_biotype:protein_coding gene_symbol:si:ch73-335m24.5 description:si:ch73-335m24.5 [Source:ZFIN;Acc:ZDB-GENE-100922-39]	1	596	AKK	176	178
ENSAMXP00000000252.1 pep scaffold:AstMex102:KB882186.1:1975910:2007944:-1 gene:ENSAMXG00000000243.1 transcript:ENSAMXT00000000252.1 gene_biotype:protein_coding transcript_biotype:protein_coding gene_symbol:si:ch73-335m24.5 description:si:ch73-335m24.5 [Source:ZFIN;Acc:ZDB-GENE-100922-39]	1	596	LPG	404	406
ENSAMXP00000000253.1 pep scaffold:AstMex102:KB882186.1:2010103:2015284:-1 gene:ENSAMXG00000000244.1 transcript:ENSAMXT00000000253.1 gene_biotype:protein_coding transcript_biotype:protein_coding gene_symbol:zdhhc24 description:zinc finger, DHHC-type containing 24 [Source:ZFIN;Acc:ZDB-GENE-040718-8]	1	292	LPG	274	276
ENSAMXP00000000256.1 pep scaffold:AstMex102:KB882186.1:2060794:2130869:-1 gene:ENSAMXG00000000247.1 transcript:ENSAMXT00000000256.1 gene_biotype:protein_coding transcript_biotype:protein_coding gene_symbol:cyfip2 description:cytoplasmic FMR1 interacting protein 2 [Source:ZFIN;Acc:ZDB-GENE-080724-2]	1	1253	AKK	286	288
ENSAMXP00000000261.1 pep scaffold:AstMex102:KB882186.1:2190632:2212878:1 gene:ENSAMXG00000000252.1 transcript:ENSAMXT00000000261.1 gene_biotype:protein_coding transcript_biotype:protein_coding gene_symbol:lonrf1 description:LON peptidase N-terminal domain and ring finger 1 [Source:ZFIN;Acc:ZDB-GENE-101021-4]	1	617	VRP	133	135
ENSAMXP00000000262.1 pep scaffold:AstMex102:KB872237.1:13970:54163:1 gene:ENSAMXG00000000253.1 transcript:ENSAMXT00000000262.1 gene_biotype:protein_coding transcript_biotype:protein_coding gene_symbol:erbb2 description:erb-b2 receptor tyrosine kinase 2 [Source:ZFIN;Acc:ZDB-GENE-031118-121]	1	1262	VSV	92	94
ENSAMXP00000000262.1 pep scaffold:AstMex102:KB872237.1:13970:54163:1 gene:ENSAMXG00000000253.1 transcript:ENSAMXT00000000262.1 gene_biotype:protein_coding transcript_biotype:protein_coding gene_symbol:erbb2 description:erb-b2 receptor tyrosine kinase 2 [Source:ZFIN;Acc:ZDB-GENE-031118-121]	1	1262	IKW	871	873
ENSAMXP00000000262.1 pep scaffold:AstMex102:KB872237.1:13970:54163:1 gene:ENSAMXG00000000253.1 transcript:ENSAMXT00000000262.1 gene_biotype:protein_coding transcript_biotype:protein_coding gene_symbol:erbb2 description:erb-b2 receptor tyrosine kinase 2 [Source:ZFIN;Acc:ZDB-GENE-031118-121]	1	1262	MKP	905	907
ENSAMXP00000000263.1 pep scaffold:AstMex102:KB872237.1:67383:89719:-1 gene:ENSAMXG00000000254.1 transcript:ENSAMXT00000000263.1 gene_biotype:protein_coding transcript_biotype:protein_coding gene_symbol:kcnh6b description:potassium voltage-gated channel, subfamily H (eag-related), member 6b [Source:ZFIN;Acc:ZDB-GENE-121214-55]	1	896	LPG	870	872
ENSAMXP00000000270.1 pep scaffold:AstMex102:KB872237.1:134299:150198:-1 gene:ENSAMXG00000000257.1 transcript:ENSAMXT00000000270.1 gene_biotype:protein_coding transcript_biotype:protein_coding gene_symbol:pth1rb description:parathyroid hormone 1 receptor b [Source:ZFIN;Acc:ZDB-GENE-991123-12]	1	473	VSV	259	261
ENSAMXP00000000270.1 pep scaffold:AstMex102:KB872237.1:134299:150198:-1 gene:ENSAMXG00000000257.1 transcript:ENSAMXT00000000270.1 gene_biotype:protein_coding transcript_biotype:protein_coding gene_symbol:pth1rb description:parathyroid hormone 1 receptor b [Source:ZFIN;Acc:ZDB-GENE-991123-12]	1	473	LPG	462	464
ENSAMXP00000000269.1 pep scaffold:AstMex102:KB874491.1:6125:8009:-1 gene:ENSAMXG00000000261.1 transcript:ENSAMXT00000000269.1 gene_biotype:protein_coding transcript_biotype:protein_coding	1	103	LRP	22	24
ENSAMXP00000000275.1 pep scaffold:AstMex102:KB876729.1:960:4928:-1 gene:ENSAMXG00000000263.1 transcript:ENSAMXT00000000275.1 gene_biotype:protein_coding transcript_biotype:protein_coding	1	416	VSV	20	22
ENSAMXP00000000272.1 pep scaffold:AstMex102:KB874354.1:21:9636:-1 gene:ENSAMXG00000000264.1 transcript:ENSAMXT00000000272.1 gene_biotype:protein_coding transcript_biotype:protein_coding	1	185	VRP	31	33
ENSAMXP00000000274.1 pep scaffold:AstMex102:KB872133.1:74684:96038:-1 gene:ENSAMXG00000000266.1 transcript:ENSAMXT00000000274.1 gene_biotype:protein_coding transcript_biotype:protein_coding gene_symbol:zc3h10 description:zinc finger CCCH-type containing 10 [Source:ZFIN;Acc:ZDB-GENE-040426-2359]	1	559	VSV	516	518
ENSAMXP00000000274.1 pep scaffold:AstMex102:KB872133.1:74684:96038:-1 gene:ENSAMXG00000000266.1 transcript:ENSAMXT00000000274.1 gene_biotype:protein_coding transcript_biotype:protein_coding gene_symbol:zc3h10 description:zinc finger CCCH-type containing 10 [Source:ZFIN;Acc:ZDB-GENE-040426-2359]	1	559	LRW	163	165
ENSAMXP00000000276.1 pep scaffold:AstMex102:KB872133.1:127242:343213:1 gene:ENSAMXG00000000268.1 transcript:ENSAMXT00000000276.1 gene_biotype:protein_coding transcript_biotype:protein_coding gene_symbol:esyt1b description:extended synaptotagmin-like protein 1b [Source:ZFIN;Acc:ZDB-GENE-040724-209]	1	1163	IEKP	597	600
ENSAMXP00000000276.1 pep scaffold:AstMex102:KB872133.1:127242:343213:1 gene:ENSAMXG00000000268.1 transcript:ENSAMXT00000000276.1 gene_biotype:protein_coding transcript_biotype:protein_coding gene_symbol:esyt1b description:extended synaptotagmin-like protein 1b [Source:ZFIN;Acc:ZDB-GENE-040724-209]	1	1163	PLG	538	540
ENSAMXP00000000276.1 pep scaffold:AstMex102:KB872133.1:127242:343213:1 gene:ENSAMXG00000000268.1 transcript:ENSAMXT00000000276.1 gene_biotype:protein_coding transcript_biotype:protein_coding gene_symbol:esyt1b description:extended synaptotagmin-like protein 1b [Source:ZFIN;Acc:ZDB-GENE-040724-209]	1	1163	IKP	637	639
ENSAMXP00000000277.1 pep scaffold:AstMex102:KB873952.1:21:4455:-1 gene:ENSAMXG00000000269.1 transcript:ENSAMXT00000000277.1 gene_biotype:protein_coding transcript_biotype:protein_coding gene_symbol:frmd8 description:FERM domain containing 8 [Source:ZFIN;Acc:ZDB-GENE-090812-5]	1	279	VSV	49	51
ENSAMXP00000000277.1 pep scaffold:AstMex102:KB873952.1:21:4455:-1 gene:ENSAMXG00000000269.1 transcript:ENSAMXT00000000277.1 gene_biotype:protein_coding transcript_biotype:protein_coding gene_symbol:frmd8 description:FERM domain containing 8 [Source:ZFIN;Acc:ZDB-GENE-090812-5]	1	279	LGP	207	209
ENSAMXP00000000278.1 pep scaffold:AstMex102:KB872133.1:131222:133025:-1 gene:ENSAMXG00000000270.1 transcript:ENSAMXT00000000278.1 gene_biotype:protein_coding transcript_biotype:protein_coding gene_symbol:cox6c description:cytochrome c oxidase subunit VIc [Source:ZFIN;Acc:ZDB-GENE-040724-95]	1	77	VRP	71	73
ENSAMXP00000000279.1 pep scaffold:AstMex102:KB872133.1:263645:305423:1 gene:ENSAMXG00000000271.1 transcript:ENSAMXT00000000279.1 gene_biotype:protein_coding transcript_biotype:protein_coding	1	309	LPG	104	106
ENSAMXP00000000286.1 pep scaffold:AstMex102:KB871901.1:85195:126257:-1 gene:ENSAMXG00000000273.1 transcript:ENSAMXT00000000286.1 gene_biotype:protein_coding transcript_biotype:protein_coding gene_symbol:igsf9a description:immunoglobulin superfamily, member 9a [Source:ZFIN;Acc:ZDB-GENE-060503-288]	1	1466	VSV	378	380
ENSAMXP00000000286.1 pep scaffold:AstMex102:KB871901.1:85195:126257:-1 gene:ENSAMXG00000000273.1 transcript:ENSAMXT00000000286.1 gene_biotype:protein_coding transcript_biotype:protein_coding gene_symbol:igsf9a description:immunoglobulin superfamily, member 9a [Source:ZFIN;Acc:ZDB-GENE-060503-288]	1	1466	VSV	414	416
ENSAMXP00000000286.1 pep scaffold:AstMex102:KB871901.1:85195:126257:-1 gene:ENSAMXG00000000273.1 transcript:ENSAMXT00000000286.1 gene_biotype:protein_coding transcript_biotype:protein_coding gene_symbol:igsf9a description:immunoglobulin superfamily, member 9a [Source:ZFIN;Acc:ZDB-GENE-060503-288]	1	1466	VSV	427	429
ENSAMXP00000000286.1 pep scaffold:AstMex102:KB871901.1:85195:126257:-1 gene:ENSAMXG00000000273.1 transcript:ENSAMXT00000000286.1 gene_biotype:protein_coding transcript_biotype:protein_coding gene_symbol:igsf9a description:immunoglobulin superfamily, member 9a [Source:ZFIN;Acc:ZDB-GENE-060503-288]	1	1466	IRW	84	86
ENSAMXP00000000286.1 pep scaffold:AstMex102:KB871901.1:85195:126257:-1 gene:ENSAMXG00000000273.1 transcript:ENSAMXT00000000286.1 gene_biotype:protein_coding transcript_biotype:protein_coding gene_symbol:igsf9a description:immunoglobulin superfamily, member 9a [Source:ZFIN;Acc:ZDB-GENE-060503-288]	1	1466	GLP	218	220
ENSAMXP00000000282.1 pep scaffold:AstMex102:KB872878.1:4272:24510:1 gene:ENSAMXG00000000274.1 transcript:ENSAMXT00000000282.1 gene_biotype:protein_coding transcript_biotype:protein_coding gene_symbol:cdc27 description:cell division cycle 27 [Source:ZFIN;Acc:ZDB-GENE-990706-2]	1	482	PLG	37	39
ENSAMXP00000000284.1 pep scaffold:AstMex102:KB872383.1:35021:42913:-1 gene:ENSAMXG00000000275.1 transcript:ENSAMXT00000000284.1 gene_biotype:protein_coding transcript_biotype:protein_coding gene_symbol:slc26a1 description:solute carrier family 26 (anion exchanger), member 1 [Source:ZFIN;Acc:ZDB-GENE-070112-2182]	1	717	VSV	131	133
ENSAMXP00000000284.1 pep scaffold:AstMex102:KB872383.1:35021:42913:-1 gene:ENSAMXG00000000275.1 transcript:ENSAMXT00000000284.1 gene_biotype:protein_coding transcript_biotype:protein_coding gene_symbol:slc26a1 description:solute carrier family 26 (anion exchanger), member 1 [Source:ZFIN;Acc:ZDB-GENE-070112-2182]	1	717	VSV	554	556
ENSAMXP00000000284.1 pep scaffold:AstMex102:KB872383.1:35021:42913:-1 gene:ENSAMXG00000000275.1 transcript:ENSAMXT00000000284.1 gene_biotype:protein_coding transcript_biotype:protein_coding gene_symbol:slc26a1 description:solute carrier family 26 (anion exchanger), member 1 [Source:ZFIN;Acc:ZDB-GENE-070112-2182]	1	717	AKK	386	388
ENSAMXP00000000284.1 pep scaffold:AstMex102:KB872383.1:35021:42913:-1 gene:ENSAMXG00000000275.1 transcript:ENSAMXT00000000284.1 gene_biotype:protein_coding transcript_biotype:protein_coding gene_symbol:slc26a1 description:solute carrier family 26 (anion exchanger), member 1 [Source:ZFIN;Acc:ZDB-GENE-070112-2182]	1	717	AKK	607	609
ENSAMXP00000000287.1 pep scaffold:AstMex102:KB872133.1:365982:376779:-1 gene:ENSAMXG00000000277.1 transcript:ENSAMXT00000000287.1 gene_biotype:protein_coding transcript_biotype:protein_coding gene_symbol:mmp24 description:matrix metallopeptidase 24 [Source:ZFIN;Acc:ZDB-GENE-040724-262]	1	476	LRW	312	314
ENSAMXP00000000287.1 pep scaffold:AstMex102:KB872133.1:365982:376779:-1 gene:ENSAMXG00000000277.1 transcript:ENSAMXT00000000287.1 gene_biotype:protein_coding transcript_biotype:protein_coding gene_symbol:mmp24 description:matrix metallopeptidase 24 [Source:ZFIN;Acc:ZDB-GENE-040724-262]	1	476	GLP	256	258
ENSAMXP00000000292.1 pep scaffold:AstMex102:KB872383.1:59787:63269:-1 gene:ENSAMXG00000000279.1 transcript:ENSAMXT00000000292.1 gene_biotype:protein_coding transcript_biotype:protein_coding gene_symbol:rbp4l description:retinol binding protein 4, like [Source:ZFIN;Acc:ZDB-GENE-030131-7591]	1	197	GLP	165	167
ENSAMXP00000000288.1 pep scaffold:AstMex102:KB871901.1:170651:185440:-1 gene:ENSAMXG00000000280.1 transcript:ENSAMXT00000000288.1 gene_biotype:protein_coding transcript_biotype:protein_coding gene_symbol:tmem230a description:transmembrane protein 230a [Source:ZFIN;Acc:ZDB-GENE-040822-20]	1	122	LPG	92	94
ENSAMXP00000000289.1 pep scaffold:AstMex102:KB872160.1:2546:32545:1 gene:ENSAMXG00000000282.1 transcript:ENSAMXT00000000289.1 gene_biotype:protein_coding transcript_biotype:protein_coding	1	211	LGP	151	153
ENSAMXP00000000289.1 pep scaffold:AstMex102:KB872160.1:2546:32545:1 gene:ENSAMXG00000000282.1 transcript:ENSAMXT00000000289.1 gene_biotype:protein_coding transcript_biotype:protein_coding	1	211	GLP	16	18
ENSAMXP00000000309.1 pep scaffold:AstMex102:KB872020.1:5157:263323:-1 gene:ENSAMXG00000000283.1 transcript:ENSAMXT00000000309.1 gene_biotype:protein_coding transcript_biotype:protein_coding	1	1240	GLP	349	351
ENSAMXP00000000309.1 pep scaffold:AstMex102:KB872020.1:5157:263323:-1 gene:ENSAMXG00000000283.1 transcript:ENSAMXT00000000309.1 gene_biotype:protein_coding transcript_biotype:protein_coding	1	1240	GPL	846	848
ENSAMXP00000000309.1 pep scaffold:AstMex102:KB872020.1:5157:263323:-1 gene:ENSAMXG00000000283.1 transcript:ENSAMXT00000000309.1 gene_biotype:protein_coding transcript_biotype:protein_coding	1	1240	AKK	229	231
ENSAMXP00000000309.1 pep scaffold:AstMex102:KB872020.1:5157:263323:-1 gene:ENSAMXG00000000283.1 transcript:ENSAMXT00000000309.1 gene_biotype:protein_coding transcript_biotype:protein_coding	1	1240	LPG	156	158
ENSAMXP00000000291.1 pep scaffold:AstMex102:KB871901.1:200849:220822:1 gene:ENSAMXG00000000284.1 transcript:ENSAMXT00000000291.1 gene_biotype:protein_coding transcript_biotype:protein_coding gene_symbol:adra1ab description:adrenoceptor alpha 1Ab [Source:ZFIN;Acc:ZDB-GENE-060503-384]	1	393	GPL	167	169
ENSAMXP00000000290.1 pep scaffold:AstMex102:KB872160.1:26636:64655:1 gene:ENSAMXG00000000285.1 transcript:ENSAMXT00000000290.1 gene_biotype:protein_coding transcript_biotype:protein_coding	1	303	LRW	29	31
ENSAMXP00000000290.1 pep scaffold:AstMex102:KB872160.1:26636:64655:1 gene:ENSAMXG00000000285.1 transcript:ENSAMXT00000000290.1 gene_biotype:protein_coding transcript_biotype:protein_coding	1	303	IRY	71	73
ENSAMXP00000000290.1 pep scaffold:AstMex102:KB872160.1:26636:64655:1 gene:ENSAMXG00000000285.1 transcript:ENSAMXT00000000290.1 gene_biotype:protein_coding transcript_biotype:protein_coding	1	303	IRP	94	96
ENSAMXP00000000295.1 pep scaffold:AstMex102:KB872658.1:22261:45857:-1 gene:ENSAMXG00000000286.1 transcript:ENSAMXT00000000295.1 gene_biotype:protein_coding transcript_biotype:protein_coding gene_symbol:bcar3 description:breast cancer anti-estrogen resistance 3 [Source:ZFIN;Acc:ZDB-GENE-080513-4]	1	745	PLG	264	266
ENSAMXP00000000298.1 pep scaffold:AstMex102:KB871901.1:240343:273092:-1 gene:ENSAMXG00000000288.1 transcript:ENSAMXT00000000298.1 gene_biotype:protein_coding transcript_biotype:protein_coding gene_symbol:DPYSL2 (1 of many) description:dihydropyrimidinase like 2 [Source:HGNC Symbol;Acc:HGNC:3014]	1	562	VSV	495	497
ENSAMXP00000000307.1 pep scaffold:AstMex102:KB871586.1:16302:113288:1 gene:ENSAMXG00000000289.1 transcript:ENSAMXT00000000307.1 gene_biotype:protein_coding transcript_biotype:protein_coding gene_symbol:tbcd description:tubulin folding cofactor D [Source:ZFIN;Acc:ZDB-GENE-060823-1]	1	910	LGP	274	276
ENSAMXP00000000297.1 pep scaffold:AstMex102:KB872547.1:11481:37170:-1 gene:ENSAMXG00000000291.1 transcript:ENSAMXT00000000297.1 gene_biotype:protein_coding transcript_biotype:protein_coding gene_symbol:puf60a description:poly-U binding splicing factor a [Source:ZFIN;Acc:ZDB-GENE-030131-2891]	1	466	GLP	225	227
ENSAMXP00000000297.1 pep scaffold:AstMex102:KB872547.1:11481:37170:-1 gene:ENSAMXG00000000291.1 transcript:ENSAMXT00000000297.1 gene_biotype:protein_coding transcript_biotype:protein_coding gene_symbol:puf60a description:poly-U binding splicing factor a [Source:ZFIN;Acc:ZDB-GENE-030131-2891]	1	466	GLP	269	271
ENSAMXP00000000297.1 pep scaffold:AstMex102:KB872547.1:11481:37170:-1 gene:ENSAMXG00000000291.1 transcript:ENSAMXT00000000297.1 gene_biotype:protein_coding transcript_biotype:protein_coding gene_symbol:puf60a description:poly-U binding splicing factor a [Source:ZFIN;Acc:ZDB-GENE-030131-2891]	1	466	AKK	319	321
ENSAMXP00000000296.1 pep scaffold:AstMex102:KB872619.1:99565:110282:1 gene:ENSAMXG00000000292.1 transcript:ENSAMXT00000000296.1 gene_biotype:protein_coding transcript_biotype:protein_coding	1	908	VSV	108	110
ENSAMXP00000000301.1 pep scaffold:AstMex102:KB871901.1:319157:351964:-1 gene:ENSAMXG00000000294.1 transcript:ENSAMXT00000000301.1 gene_biotype:protein_coding transcript_biotype:protein_coding gene_symbol:ppp2r2ab description:protein phosphatase 2, regulatory subunit B, alpha b [Source:ZFIN;Acc:ZDB-GENE-030131-5474]	1	449	IRW	100	102
ENSAMXP00000000301.1 pep scaffold:AstMex102:KB871901.1:319157:351964:-1 gene:ENSAMXG00000000294.1 transcript:ENSAMXT00000000301.1 gene_biotype:protein_coding transcript_biotype:protein_coding gene_symbol:ppp2r2ab description:protein phosphatase 2, regulatory subunit B, alpha b [Source:ZFIN;Acc:ZDB-GENE-030131-5474]	1	449	IKP	218	220
ENSAMXP00000000303.1 pep scaffold:AstMex102:KB872472.1:3210:11542:-1 gene:ENSAMXG00000000295.1 transcript:ENSAMXT00000000303.1 gene_biotype:protein_coding transcript_biotype:protein_coding gene_symbol:ttc19 description:tetratricopeptide repeat domain 19 [Source:ZFIN;Acc:ZDB-GENE-070912-490]	1	319	MKP	68	70
ENSAMXP00000000304.1 pep scaffold:AstMex102:KB872383.1:127742:136709:1 gene:ENSAMXG00000000297.1 transcript:ENSAMXT00000000304.1 gene_biotype:protein_coding transcript_biotype:protein_coding	1	381	VRP	195	197
ENSAMXP00000000305.1 pep scaffold:AstMex102:KB872547.1:48876:72366:-1 gene:ENSAMXG00000000298.1 transcript:ENSAMXT00000000305.1 gene_biotype:protein_coding transcript_biotype:protein_coding gene_symbol:nrbp2a description:nuclear receptor binding protein 2a [Source:ZFIN;Acc:ZDB-GENE-070713-4]	1	472	LRP	253	255
ENSAMXP00000000312.1 pep scaffold:AstMex102:KB882150.1:18110:53713:-1 gene:ENSAMXG00000000300.1 transcript:ENSAMXT00000000312.1 gene_biotype:protein_coding transcript_biotype:protein_coding gene_symbol:ttc6 description:tetratricopeptide repeat domain 6 [Source:ZFIN;Acc:ZDB-GENE-090429-2]	1	1216	VSV	435	437
ENSAMXP00000000312.1 pep scaffold:AstMex102:KB882150.1:18110:53713:-1 gene:ENSAMXG00000000300.1 transcript:ENSAMXT00000000312.1 gene_biotype:protein_coding transcript_biotype:protein_coding gene_symbol:ttc6 description:tetratricopeptide repeat domain 6 [Source:ZFIN;Acc:ZDB-GENE-090429-2]	1	1216	VSV	1000	1002
ENSAMXP00000000312.1 pep scaffold:AstMex102:KB882150.1:18110:53713:-1 gene:ENSAMXG00000000300.1 transcript:ENSAMXT00000000312.1 gene_biotype:protein_coding transcript_biotype:protein_coding gene_symbol:ttc6 description:tetratricopeptide repeat domain 6 [Source:ZFIN;Acc:ZDB-GENE-090429-2]	1	1216	LRP	544	546
ENSAMXP00000000312.1 pep scaffold:AstMex102:KB882150.1:18110:53713:-1 gene:ENSAMXG00000000300.1 transcript:ENSAMXT00000000312.1 gene_biotype:protein_coding transcript_biotype:protein_coding gene_symbol:ttc6 description:tetratricopeptide repeat domain 6 [Source:ZFIN;Acc:ZDB-GENE-090429-2]	1	1216	VRP	36	38
ENSAMXP00000000308.1 pep scaffold:AstMex102:KB872472.1:33705:40590:-1 gene:ENSAMXG00000000301.1 transcript:ENSAMXT00000000308.1 gene_biotype:protein_coding transcript_biotype:protein_coding gene_symbol:abcf2a description:ATP-binding cassette, sub-family F (GCN20), member 2a [Source:ZFIN;Acc:ZDB-GENE-030131-8714]	1	610	AKK	6	8
ENSAMXP00000000308.1 pep scaffold:AstMex102:KB872472.1:33705:40590:-1 gene:ENSAMXG00000000301.1 transcript:ENSAMXT00000000308.1 gene_biotype:protein_coding transcript_biotype:protein_coding gene_symbol:abcf2a description:ATP-binding cassette, sub-family F (GCN20), member 2a [Source:ZFIN;Acc:ZDB-GENE-030131-8714]	1	610	AKK	11	13
ENSAMXP00000000311.1 pep scaffold:AstMex102:KB872472.1:47083:106587:-1 gene:ENSAMXG00000000303.1 transcript:ENSAMXT00000000311.1 gene_biotype:protein_coding transcript_biotype:protein_coding gene_symbol:smarcd3a description:SWI/SNF related, matrix associated, actin dependent regulator of chromatin, subfamily d, member 3a [Source:ZFIN;Acc:ZDB-GENE-070912-491]	1	484	IRP	34	36
ENSAMXP00000000311.1 pep scaffold:AstMex102:KB872472.1:47083:106587:-1 gene:ENSAMXG00000000303.1 transcript:ENSAMXT00000000311.1 gene_biotype:protein_coding transcript_biotype:protein_coding gene_symbol:smarcd3a description:SWI/SNF related, matrix associated, actin dependent regulator of chromatin, subfamily d, member 3a [Source:ZFIN;Acc:ZDB-GENE-070912-491]	1	484	PLG	69	71
ENSAMXP00000000313.1 pep scaffold:AstMex102:KB871586.1:243656:272068:1 gene:ENSAMXG00000000304.1 transcript:ENSAMXT00000000313.1 gene_biotype:protein_coding transcript_biotype:protein_coding gene_symbol:metrnl description:meteorin, glial cell differentiation regulator-like [Source:ZFIN;Acc:ZDB-GENE-040426-1917]	1	292	VRP	73	75
ENSAMXP00000000313.1 pep scaffold:AstMex102:KB871586.1:243656:272068:1 gene:ENSAMXG00000000304.1 transcript:ENSAMXT00000000313.1 gene_biotype:protein_coding transcript_biotype:protein_coding gene_symbol:metrnl description:meteorin, glial cell differentiation regulator-like [Source:ZFIN;Acc:ZDB-GENE-040426-1917]	1	292	IKP	89	91
ENSAMXP00000000314.1 pep scaffold:AstMex102:KB882150.1:64196:75613:1 gene:ENSAMXG00000000305.1 transcript:ENSAMXT00000000314.1 gene_biotype:protein_coding transcript_biotype:protein_coding gene_symbol:foxa1 description:forkhead box A1 [Source:ZFIN;Acc:ZDB-GENE-990415-78]	1	431	PLG	405	407
ENSAMXP00000000315.1 pep scaffold:AstMex102:KB871586.1:314019:325986:-1 gene:ENSAMXG00000000306.1 transcript:ENSAMXT00000000315.1 gene_biotype:protein_coding transcript_biotype:protein_coding	1	349	AKK	129	131
ENSAMXP00000000317.1 pep scaffold:AstMex102:KB882150.1:72336:145483:-1 gene:ENSAMXG00000000307.1 transcript:ENSAMXT00000000317.1 gene_biotype:protein_coding transcript_biotype:protein_coding gene_symbol:mipol1 description:mirror-image polydactyly 1 [Source:ZFIN;Acc:ZDB-GENE-030131-41]	1	403	AKK	160	162
ENSAMXP00000000316.1 pep scaffold:AstMex102:KB871586.1:334669:346663:1 gene:ENSAMXG00000000308.1 transcript:ENSAMXT00000000316.1 gene_biotype:protein_coding transcript_biotype:protein_coding	1	646	IKP	589	591
ENSAMXP00000000318.1 pep scaffold:AstMex102:KB872672.1:33691:39187:1 gene:ENSAMXG00000000309.1 transcript:ENSAMXT00000000318.1 gene_biotype:protein_coding transcript_biotype:protein_coding gene_symbol:si:dkey-242g16.2 description:si:dkey-242g16.2 [Source:ZFIN;Acc:ZDB-GENE-030131-8324]	1	332	LRW	287	289
ENSAMXP00000000321.1 pep scaffold:AstMex102:KB871586.1:346949:353197:-1 gene:ENSAMXG00000000311.1 transcript:ENSAMXT00000000321.1 gene_biotype:protein_coding transcript_biotype:protein_coding gene_symbol:zgc:171489 description:zgc:171489 [Source:ZFIN;Acc:ZDB-GENE-080303-25]	1	415	LGP	277	279
ENSAMXP00000000321.1 pep scaffold:AstMex102:KB871586.1:346949:353197:-1 gene:ENSAMXG00000000311.1 transcript:ENSAMXT00000000321.1 gene_biotype:protein_coding transcript_biotype:protein_coding gene_symbol:zgc:171489 description:zgc:171489 [Source:ZFIN;Acc:ZDB-GENE-080303-25]	1	415	GLP	304	306
ENSAMXP00000000325.1 pep scaffold:AstMex102:KB871954.1:11470:62141:-1 gene:ENSAMXG00000000313.1 transcript:ENSAMXT00000000325.1 gene_biotype:protein_coding transcript_biotype:protein_coding	1	448	GLP	238	240
ENSAMXP00000000323.1 pep scaffold:AstMex102:KB882150.1:176775:197171:1 gene:ENSAMXG00000000314.1 transcript:ENSAMXT00000000323.1 gene_biotype:protein_coding transcript_biotype:protein_coding gene_symbol:mgaa description:MGA, MAX dimerization protein a [Source:ZFIN;Acc:ZDB-GENE-030603-1]	1	2924	VSV	1281	1283
ENSAMXP00000000323.1 pep scaffold:AstMex102:KB882150.1:176775:197171:1 gene:ENSAMXG00000000314.1 transcript:ENSAMXT00000000323.1 gene_biotype:protein_coding transcript_biotype:protein_coding gene_symbol:mgaa description:MGA, MAX dimerization protein a [Source:ZFIN;Acc:ZDB-GENE-030603-1]	1	2924	VSV	2481	2483
ENSAMXP00000000323.1 pep scaffold:AstMex102:KB882150.1:176775:197171:1 gene:ENSAMXG00000000314.1 transcript:ENSAMXT00000000323.1 gene_biotype:protein_coding transcript_biotype:protein_coding gene_symbol:mgaa description:MGA, MAX dimerization protein a [Source:ZFIN;Acc:ZDB-GENE-030603-1]	1	2924	LRP	1562	1564
ENSAMXP00000000323.1 pep scaffold:AstMex102:KB882150.1:176775:197171:1 gene:ENSAMXG00000000314.1 transcript:ENSAMXT00000000323.1 gene_biotype:protein_coding transcript_biotype:protein_coding gene_symbol:mgaa description:MGA, MAX dimerization protein a [Source:ZFIN;Acc:ZDB-GENE-030603-1]	1	2924	GLP	295	297
ENSAMXP00000000323.1 pep scaffold:AstMex102:KB882150.1:176775:197171:1 gene:ENSAMXG00000000314.1 transcript:ENSAMXT00000000323.1 gene_biotype:protein_coding transcript_biotype:protein_coding gene_symbol:mgaa description:MGA, MAX dimerization protein a [Source:ZFIN;Acc:ZDB-GENE-030603-1]	1	2924	GLP	1674	1676
ENSAMXP00000000323.1 pep scaffold:AstMex102:KB882150.1:176775:197171:1 gene:ENSAMXG00000000314.1 transcript:ENSAMXT00000000323.1 gene_biotype:protein_coding transcript_biotype:protein_coding gene_symbol:mgaa description:MGA, MAX dimerization protein a [Source:ZFIN;Acc:ZDB-GENE-030603-1]	1	2924	VRP	1525	1527
ENSAMXP00000000323.1 pep scaffold:AstMex102:KB882150.1:176775:197171:1 gene:ENSAMXG00000000314.1 transcript:ENSAMXT00000000323.1 gene_biotype:protein_coding transcript_biotype:protein_coding gene_symbol:mgaa description:MGA, MAX dimerization protein a [Source:ZFIN;Acc:ZDB-GENE-030603-1]	1	2924	AKK	2155	2157
ENSAMXP00000000323.1 pep scaffold:AstMex102:KB882150.1:176775:197171:1 gene:ENSAMXG00000000314.1 transcript:ENSAMXT00000000323.1 gene_biotype:protein_coding transcript_biotype:protein_coding gene_symbol:mgaa description:MGA, MAX dimerization protein a [Source:ZFIN;Acc:ZDB-GENE-030603-1]	1	2924	PLG	2890	2892
ENSAMXP00000000323.1 pep scaffold:AstMex102:KB882150.1:176775:197171:1 gene:ENSAMXG00000000314.1 transcript:ENSAMXT00000000323.1 gene_biotype:protein_coding transcript_biotype:protein_coding gene_symbol:mgaa description:MGA, MAX dimerization protein a [Source:ZFIN;Acc:ZDB-GENE-030603-1]	1	2924	LPG	401	403
ENSAMXP00000000323.1 pep scaffold:AstMex102:KB882150.1:176775:197171:1 gene:ENSAMXG00000000314.1 transcript:ENSAMXT00000000323.1 gene_biotype:protein_coding transcript_biotype:protein_coding gene_symbol:mgaa description:MGA, MAX dimerization protein a [Source:ZFIN;Acc:ZDB-GENE-030603-1]	1	2924	IKP	1615	1617
ENSAMXP00000000323.1 pep scaffold:AstMex102:KB882150.1:176775:197171:1 gene:ENSAMXG00000000314.1 transcript:ENSAMXT00000000323.1 gene_biotype:protein_coding transcript_biotype:protein_coding gene_symbol:mgaa description:MGA, MAX dimerization protein a [Source:ZFIN;Acc:ZDB-GENE-030603-1]	1	2924	IKP	1835	1837
ENSAMXP00000000322.1 pep scaffold:AstMex102:KB882100.1:3598:6322:1 gene:ENSAMXG00000000315.1 transcript:ENSAMXT00000000322.1 gene_biotype:protein_coding transcript_biotype:protein_coding gene_symbol:lrrc61 description:leucine rich repeat containing 61 [Source:ZFIN;Acc:ZDB-GENE-060616-245]	1	275	LPG	2	4
ENSAMXP00000000324.1 pep scaffold:AstMex102:KB882100.1:12535:29398:1 gene:ENSAMXG00000000316.1 transcript:ENSAMXT00000000324.1 gene_biotype:protein_coding transcript_biotype:protein_coding gene_symbol:idh3a description:isocitrate dehydrogenase 3 (NAD+) alpha [Source:ZFIN;Acc:ZDB-GENE-040426-1007]	1	366	VRP	123	125
ENSAMXP00000000324.1 pep scaffold:AstMex102:KB882100.1:12535:29398:1 gene:ENSAMXG00000000316.1 transcript:ENSAMXT00000000324.1 gene_biotype:protein_coding transcript_biotype:protein_coding gene_symbol:idh3a description:isocitrate dehydrogenase 3 (NAD+) alpha [Source:ZFIN;Acc:ZDB-GENE-040426-1007]	1	366	GPL	96	98
ENSAMXP00000000324.1 pep scaffold:AstMex102:KB882100.1:12535:29398:1 gene:ENSAMXG00000000316.1 transcript:ENSAMXT00000000324.1 gene_biotype:protein_coding transcript_biotype:protein_coding gene_symbol:idh3a description:isocitrate dehydrogenase 3 (NAD+) alpha [Source:ZFIN;Acc:ZDB-GENE-040426-1007]	1	366	AKK	323	325
ENSAMXP00000000326.1 pep scaffold:AstMex102:KB882100.1:32869:40627:-1 gene:ENSAMXG00000000318.1 transcript:ENSAMXT00000000326.1 gene_biotype:protein_coding transcript_biotype:protein_coding gene_symbol:acsbg1 description:acyl-CoA synthetase bubblegum family member 1 [Source:ZFIN;Acc:ZDB-GENE-110914-219]	1	704	LGP	675	677
ENSAMXP00000000326.1 pep scaffold:AstMex102:KB882100.1:32869:40627:-1 gene:ENSAMXG00000000318.1 transcript:ENSAMXT00000000326.1 gene_biotype:protein_coding transcript_biotype:protein_coding gene_symbol:acsbg1 description:acyl-CoA synthetase bubblegum family member 1 [Source:ZFIN;Acc:ZDB-GENE-110914-219]	1	704	GLP	266	268
ENSAMXP00000000327.1 pep scaffold:AstMex102:KB882150.1:203447:251760:1 gene:ENSAMXG00000000319.1 transcript:ENSAMXT00000000327.1 gene_biotype:protein_coding transcript_biotype:protein_coding gene_symbol:mapkbp1 description:mitogen-activated protein kinase binding protein 1 [Source:ZFIN;Acc:ZDB-GENE-120207-1]	1	1587	VSV	150	152
ENSAMXP00000000327.1 pep scaffold:AstMex102:KB882150.1:203447:251760:1 gene:ENSAMXG00000000319.1 transcript:ENSAMXT00000000327.1 gene_biotype:protein_coding transcript_biotype:protein_coding gene_symbol:mapkbp1 description:mitogen-activated protein kinase binding protein 1 [Source:ZFIN;Acc:ZDB-GENE-120207-1]	1	1587	LGP	1369	1371
ENSAMXP00000000327.1 pep scaffold:AstMex102:KB882150.1:203447:251760:1 gene:ENSAMXG00000000319.1 transcript:ENSAMXT00000000327.1 gene_biotype:protein_coding transcript_biotype:protein_coding gene_symbol:mapkbp1 description:mitogen-activated protein kinase binding protein 1 [Source:ZFIN;Acc:ZDB-GENE-120207-1]	1	1587	GLP	813	815
ENSAMXP00000000327.1 pep scaffold:AstMex102:KB882150.1:203447:251760:1 gene:ENSAMXG00000000319.1 transcript:ENSAMXT00000000327.1 gene_biotype:protein_coding transcript_biotype:protein_coding gene_symbol:mapkbp1 description:mitogen-activated protein kinase binding protein 1 [Source:ZFIN;Acc:ZDB-GENE-120207-1]	1	1587	VRP	1113	1115
ENSAMXP00000000327.1 pep scaffold:AstMex102:KB882150.1:203447:251760:1 gene:ENSAMXG00000000319.1 transcript:ENSAMXT00000000327.1 gene_biotype:protein_coding transcript_biotype:protein_coding gene_symbol:mapkbp1 description:mitogen-activated protein kinase binding protein 1 [Source:ZFIN;Acc:ZDB-GENE-120207-1]	1	1587	VRP	1120	1122
ENSAMXP00000000327.1 pep scaffold:AstMex102:KB882150.1:203447:251760:1 gene:ENSAMXG00000000319.1 transcript:ENSAMXT00000000327.1 gene_biotype:protein_coding transcript_biotype:protein_coding gene_symbol:mapkbp1 description:mitogen-activated protein kinase binding protein 1 [Source:ZFIN;Acc:ZDB-GENE-120207-1]	1	1587	LPG	1398	1400
ENSAMXP00000000327.1 pep scaffold:AstMex102:KB882150.1:203447:251760:1 gene:ENSAMXG00000000319.1 transcript:ENSAMXT00000000327.1 gene_biotype:protein_coding transcript_biotype:protein_coding gene_symbol:mapkbp1 description:mitogen-activated protein kinase binding protein 1 [Source:ZFIN;Acc:ZDB-GENE-120207-1]	1	1587	IKP	1303	1305
ENSAMXP00000000328.1 pep scaffold:AstMex102:KB882100.1:50771:56090:1 gene:ENSAMXG00000000320.1 transcript:ENSAMXT00000000328.1 gene_biotype:protein_coding transcript_biotype:protein_coding gene_symbol:DNAJA4 description:DnaJ heat shock protein family (Hsp40) member A4 [Source:HGNC Symbol;Acc:HGNC:14885]	1	400	IKP	298	300
ENSAMXP00000000333.1 pep scaffold:AstMex102:KB872299.1:57540:86823:1 gene:ENSAMXG00000000324.1 transcript:ENSAMXT00000000333.1 gene_biotype:protein_coding transcript_biotype:protein_coding gene_symbol:syt10 description:synaptotagmin X [Source:ZFIN;Acc:ZDB-GENE-041210-297]	1	577	IKP	262	264
ENSAMXP00000000335.1 pep scaffold:AstMex102:KB882100.1:76169:110536:-1 gene:ENSAMXG00000000326.1 transcript:ENSAMXT00000000335.1 gene_biotype:protein_coding transcript_biotype:protein_coding gene_symbol:trpm1b description:transient receptor potential cation channel, subfamily M, member 1b [Source:ZFIN;Acc:ZDB-GENE-070424-31]	1	1708	LGP	552	554
ENSAMXP00000000335.1 pep scaffold:AstMex102:KB882100.1:76169:110536:-1 gene:ENSAMXG00000000326.1 transcript:ENSAMXT00000000335.1 gene_biotype:protein_coding transcript_biotype:protein_coding gene_symbol:trpm1b description:transient receptor potential cation channel, subfamily M, member 1b [Source:ZFIN;Acc:ZDB-GENE-070424-31]	1	1708	LGP	1000	1002
ENSAMXP00000000335.1 pep scaffold:AstMex102:KB882100.1:76169:110536:-1 gene:ENSAMXG00000000326.1 transcript:ENSAMXT00000000335.1 gene_biotype:protein_coding transcript_biotype:protein_coding gene_symbol:trpm1b description:transient receptor potential cation channel, subfamily M, member 1b [Source:ZFIN;Acc:ZDB-GENE-070424-31]	1	1708	LGP	1359	1361
ENSAMXP00000000337.1 pep scaffold:AstMex102:KB872299.1:111819:115377:1 gene:ENSAMXG00000000328.1 transcript:ENSAMXT00000000337.1 gene_biotype:protein_coding transcript_biotype:protein_coding	1	282	PLG	235	237
ENSAMXP00000000345.1 pep scaffold:AstMex102:KB871586.1:380182:407075:-1 gene:ENSAMXG00000000330.1 transcript:ENSAMXT00000000345.1 gene_biotype:protein_coding transcript_biotype:protein_coding gene_symbol:sdr42e2 description:short chain dehydrogenase/reductase family 42E, member 2 [Source:ZFIN;Acc:ZDB-GENE-101203-3]	1	460	LRP	248	250
ENSAMXP00000000345.1 pep scaffold:AstMex102:KB871586.1:380182:407075:-1 gene:ENSAMXG00000000330.1 transcript:ENSAMXT00000000345.1 gene_biotype:protein_coding transcript_biotype:protein_coding gene_symbol:sdr42e2 description:short chain dehydrogenase/reductase family 42E, member 2 [Source:ZFIN;Acc:ZDB-GENE-101203-3]	1	460	LRP	331	333
ENSAMXP00000000339.1 pep scaffold:AstMex102:KB882100.1:151425:180193:1 gene:ENSAMXG00000000331.1 transcript:ENSAMXT00000000339.1 gene_biotype:protein_coding transcript_biotype:protein_coding gene_symbol:klf13 description:Kruppel-like factor 13 [Source:ZFIN;Acc:ZDB-GENE-060929-1274]	1	273	IRP	27	29
ENSAMXP00000000377.1 pep scaffold:AstMex102:KB871954.1:101544:192290:-1 gene:ENSAMXG00000000332.1 transcript:ENSAMXT00000000377.1 gene_biotype:protein_coding transcript_biotype:protein_coding gene_symbol:unc5da description:unc-5 netrin receptor Da [Source:ZFIN;Acc:ZDB-GENE-080908-2]	1	926	LGP	576	578
ENSAMXP00000000377.1 pep scaffold:AstMex102:KB871954.1:101544:192290:-1 gene:ENSAMXG00000000332.1 transcript:ENSAMXT00000000377.1 gene_biotype:protein_coding transcript_biotype:protein_coding gene_symbol:unc5da description:unc-5 netrin receptor Da [Source:ZFIN;Acc:ZDB-GENE-080908-2]	1	926	IKP	741	743
ENSAMXP00000000340.1 pep scaffold:AstMex102:KB882150.1:270507:272591:-1 gene:ENSAMXG00000000333.1 transcript:ENSAMXT00000000340.1 gene_biotype:protein_coding transcript_biotype:protein_coding gene_symbol:fbxo34 description:F-box protein 34 [Source:ZFIN;Acc:ZDB-GENE-030131-2194]	1	651	VSV	479	481
ENSAMXP00000000340.1 pep scaffold:AstMex102:KB882150.1:270507:272591:-1 gene:ENSAMXG00000000333.1 transcript:ENSAMXT00000000340.1 gene_biotype:protein_coding transcript_biotype:protein_coding gene_symbol:fbxo34 description:F-box protein 34 [Source:ZFIN;Acc:ZDB-GENE-030131-2194]	1	651	LGP	448	450
ENSAMXP00000000340.1 pep scaffold:AstMex102:KB882150.1:270507:272591:-1 gene:ENSAMXG00000000333.1 transcript:ENSAMXT00000000340.1 gene_biotype:protein_coding transcript_biotype:protein_coding gene_symbol:fbxo34 description:F-box protein 34 [Source:ZFIN;Acc:ZDB-GENE-030131-2194]	1	651	GLP	46	48
ENSAMXP00000000340.1 pep scaffold:AstMex102:KB882150.1:270507:272591:-1 gene:ENSAMXG00000000333.1 transcript:ENSAMXT00000000340.1 gene_biotype:protein_coding transcript_biotype:protein_coding gene_symbol:fbxo34 description:F-box protein 34 [Source:ZFIN;Acc:ZDB-GENE-030131-2194]	1	651	VRP	555	557
ENSAMXP00000000340.1 pep scaffold:AstMex102:KB882150.1:270507:272591:-1 gene:ENSAMXG00000000333.1 transcript:ENSAMXT00000000340.1 gene_biotype:protein_coding transcript_biotype:protein_coding gene_symbol:fbxo34 description:F-box protein 34 [Source:ZFIN;Acc:ZDB-GENE-030131-2194]	1	651	LPG	47	49
ENSAMXP00000000340.1 pep scaffold:AstMex102:KB882150.1:270507:272591:-1 gene:ENSAMXG00000000333.1 transcript:ENSAMXT00000000340.1 gene_biotype:protein_coding transcript_biotype:protein_coding gene_symbol:fbxo34 description:F-box protein 34 [Source:ZFIN;Acc:ZDB-GENE-030131-2194]	1	651	IKP	113	115
ENSAMXP00000000341.1 pep scaffold:AstMex102:KB873605.1:100:8596:1 gene:ENSAMXG00000000334.1 transcript:ENSAMXT00000000341.1 gene_biotype:protein_coding transcript_biotype:protein_coding	1	702	IKP	514	516
ENSAMXP00000000343.1 pep scaffold:AstMex102:KB872694.1:5168:6591:1 gene:ENSAMXG00000000335.1 transcript:ENSAMXT00000000343.1 gene_biotype:protein_coding transcript_biotype:protein_coding gene_symbol:irx7 description:iroquois homeobox 7 [Source:ZFIN;Acc:ZDB-GENE-020103-1]	1	315	LPG	33	35
ENSAMXP00000000342.1 pep scaffold:AstMex102:KB873181.1:21:19776:1 gene:ENSAMXG00000000336.1 transcript:ENSAMXT00000000342.1 gene_biotype:protein_coding transcript_biotype:protein_coding	1	525	GLP	277	279
ENSAMXP00000000342.1 pep scaffold:AstMex102:KB873181.1:21:19776:1 gene:ENSAMXG00000000336.1 transcript:ENSAMXT00000000342.1 gene_biotype:protein_coding transcript_biotype:protein_coding	1	525	GPL	290	292
ENSAMXP00000000348.1 pep scaffold:AstMex102:KB882150.1:294347:300799:-1 gene:ENSAMXG00000000340.1 transcript:ENSAMXT00000000348.1 gene_biotype:protein_coding transcript_biotype:protein_coding gene_symbol:lgals3b description:lectin, galactoside binding soluble 3b [Source:ZFIN;Acc:ZDB-GENE-030131-4324]	1	251	MDLA	1	4
ENSAMXP00000000348.1 pep scaffold:AstMex102:KB882150.1:294347:300799:-1 gene:ENSAMXG00000000340.1 transcript:ENSAMXT00000000348.1 gene_biotype:protein_coding transcript_biotype:protein_coding gene_symbol:lgals3b description:lectin, galactoside binding soluble 3b [Source:ZFIN;Acc:ZDB-GENE-030131-4324]	1	251	IKP	137	139
ENSAMXP00000000347.1 pep scaffold:AstMex102:KB876170.1:634:5347:1 gene:ENSAMXG00000000341.1 transcript:ENSAMXT00000000347.1 gene_biotype:protein_coding transcript_biotype:protein_coding	1	299	VSV	194	196
ENSAMXP00000000353.1 pep scaffold:AstMex102:KB872694.1:21666:23014:1 gene:ENSAMXG00000000342.1 transcript:ENSAMXT00000000353.1 gene_biotype:protein_coding transcript_biotype:protein_coding	1	363	AKK	98	100
ENSAMXP00000000353.1 pep scaffold:AstMex102:KB872694.1:21666:23014:1 gene:ENSAMXG00000000342.1 transcript:ENSAMXT00000000353.1 gene_biotype:protein_coding transcript_biotype:protein_coding	1	363	AKK	112	114
ENSAMXP00000000353.1 pep scaffold:AstMex102:KB872694.1:21666:23014:1 gene:ENSAMXG00000000342.1 transcript:ENSAMXT00000000353.1 gene_biotype:protein_coding transcript_biotype:protein_coding	1	363	AKK	187	189
ENSAMXP00000000352.1 pep scaffold:AstMex102:KB877120.1:45:4158:-1 gene:ENSAMXG00000000346.1 transcript:ENSAMXT00000000352.1 gene_biotype:protein_coding transcript_biotype:protein_coding gene_symbol:zgc:161969 description:zgc:161969 [Source:ZFIN;Acc:ZDB-GENE-030131-2597]	1	617	IKP	79	81
ENSAMXP00000000354.1 pep scaffold:AstMex102:KB877770.1:21:3008:1 gene:ENSAMXG00000000347.1 transcript:ENSAMXT00000000354.1 gene_biotype:protein_coding transcript_biotype:protein_coding	1	284	LPG	76	78
ENSAMXP00000000355.1 pep scaffold:AstMex102:KB872356.1:1873:141836:1 gene:ENSAMXG00000000348.1 transcript:ENSAMXT00000000355.1 gene_biotype:protein_coding transcript_biotype:protein_coding gene_symbol:rasal2 description:RAS protein activator like 2 [Source:ZFIN;Acc:ZDB-GENE-070912-180]	1	812	VSV	122	124
ENSAMXP00000000355.1 pep scaffold:AstMex102:KB872356.1:1873:141836:1 gene:ENSAMXG00000000348.1 transcript:ENSAMXT00000000355.1 gene_biotype:protein_coding transcript_biotype:protein_coding gene_symbol:rasal2 description:RAS protein activator like 2 [Source:ZFIN;Acc:ZDB-GENE-070912-180]	1	812	LGP	740	742
ENSAMXP00000000355.1 pep scaffold:AstMex102:KB872356.1:1873:141836:1 gene:ENSAMXG00000000348.1 transcript:ENSAMXT00000000355.1 gene_biotype:protein_coding transcript_biotype:protein_coding gene_symbol:rasal2 description:RAS protein activator like 2 [Source:ZFIN;Acc:ZDB-GENE-070912-180]	1	812	LRP	208	210
ENSAMXP00000000355.1 pep scaffold:AstMex102:KB872356.1:1873:141836:1 gene:ENSAMXG00000000348.1 transcript:ENSAMXT00000000355.1 gene_biotype:protein_coding transcript_biotype:protein_coding gene_symbol:rasal2 description:RAS protein activator like 2 [Source:ZFIN;Acc:ZDB-GENE-070912-180]	1	812	GLP	218	220
ENSAMXP00000000355.1 pep scaffold:AstMex102:KB872356.1:1873:141836:1 gene:ENSAMXG00000000348.1 transcript:ENSAMXT00000000355.1 gene_biotype:protein_coding transcript_biotype:protein_coding gene_symbol:rasal2 description:RAS protein activator like 2 [Source:ZFIN;Acc:ZDB-GENE-070912-180]	1	812	GLP	358	360
ENSAMXP00000000355.1 pep scaffold:AstMex102:KB872356.1:1873:141836:1 gene:ENSAMXG00000000348.1 transcript:ENSAMXT00000000355.1 gene_biotype:protein_coding transcript_biotype:protein_coding gene_symbol:rasal2 description:RAS protein activator like 2 [Source:ZFIN;Acc:ZDB-GENE-070912-180]	1	812	GPL	741	743
ENSAMXP00000000355.1 pep scaffold:AstMex102:KB872356.1:1873:141836:1 gene:ENSAMXG00000000348.1 transcript:ENSAMXT00000000355.1 gene_biotype:protein_coding transcript_biotype:protein_coding gene_symbol:rasal2 description:RAS protein activator like 2 [Source:ZFIN;Acc:ZDB-GENE-070912-180]	1	812	IKP	251	253
ENSAMXP00000000356.1 pep scaffold:AstMex102:KB882150.1:367394:407579:-1 gene:ENSAMXG00000000349.1 transcript:ENSAMXT00000000356.1 gene_biotype:protein_coding transcript_biotype:protein_coding gene_symbol:dact1 description:dishevelled-binding antagonist of beta-catenin 1 [Source:ZFIN;Acc:ZDB-GENE-040623-3]	1	733	LGP	210	212
ENSAMXP00000000356.1 pep scaffold:AstMex102:KB882150.1:367394:407579:-1 gene:ENSAMXG00000000349.1 transcript:ENSAMXT00000000356.1 gene_biotype:protein_coding transcript_biotype:protein_coding gene_symbol:dact1 description:dishevelled-binding antagonist of beta-catenin 1 [Source:ZFIN;Acc:ZDB-GENE-040623-3]	1	733	VRP	268	270
ENSAMXP00000000373.1 pep scaffold:AstMex102:KB871586.1:412191:438192:-1 gene:ENSAMXG00000000350.1 transcript:ENSAMXT00000000373.1 gene_biotype:protein_coding transcript_biotype:protein_coding gene_symbol:vwa3a description:von Willebrand factor A domain containing 3A [Source:ZFIN;Acc:ZDB-GENE-131121-527]	1	1103	AKK	334	336
ENSAMXP00000000361.1 pep scaffold:AstMex102:KB872917.1:11681:23275:1 gene:ENSAMXG00000000354.1 transcript:ENSAMXT00000000361.1 gene_biotype:protein_coding transcript_biotype:protein_coding gene_symbol:spock3 description:sparc/osteonectin, cwcv and kazal-like domains proteoglycan (testican) 3 [Source:ZFIN;Acc:ZDB-GENE-090311-24]	1	296	VRP	73	75
ENSAMXP00000000365.1 pep scaffold:AstMex102:KB882150.1:452981:578310:-1 gene:ENSAMXG00000000355.1 transcript:ENSAMXT00000000365.1 gene_biotype:protein_coding transcript_biotype:protein_coding gene_symbol:si:ch211-185a18.2 description:si:ch211-185a18.2 [Source:ZFIN;Acc:ZDB-GENE-120119-1]	1	1516	GLP	967	969
ENSAMXP00000000365.1 pep scaffold:AstMex102:KB882150.1:452981:578310:-1 gene:ENSAMXG00000000355.1 transcript:ENSAMXT00000000365.1 gene_biotype:protein_coding transcript_biotype:protein_coding gene_symbol:si:ch211-185a18.2 description:si:ch211-185a18.2 [Source:ZFIN;Acc:ZDB-GENE-120119-1]	1	1516	VRP	77	79
ENSAMXP00000000365.1 pep scaffold:AstMex102:KB882150.1:452981:578310:-1 gene:ENSAMXG00000000355.1 transcript:ENSAMXT00000000365.1 gene_biotype:protein_coding transcript_biotype:protein_coding gene_symbol:si:ch211-185a18.2 description:si:ch211-185a18.2 [Source:ZFIN;Acc:ZDB-GENE-120119-1]	1	1516	GPL	989	991
ENSAMXP00000000365.1 pep scaffold:AstMex102:KB882150.1:452981:578310:-1 gene:ENSAMXG00000000355.1 transcript:ENSAMXT00000000365.1 gene_biotype:protein_coding transcript_biotype:protein_coding gene_symbol:si:ch211-185a18.2 description:si:ch211-185a18.2 [Source:ZFIN;Acc:ZDB-GENE-120119-1]	1	1516	PLG	817	819
ENSAMXP00000000359.1 pep scaffold:AstMex102:KB871944.1:1564:38696:-1 gene:ENSAMXG00000000356.1 transcript:ENSAMXT00000000359.1 gene_biotype:protein_coding transcript_biotype:protein_coding gene_symbol:ep400 description:E1A binding protein p400 [Source:ZFIN;Acc:ZDB-GENE-081104-186]	1	3142	VSV	1363	1365
ENSAMXP00000000359.1 pep scaffold:AstMex102:KB871944.1:1564:38696:-1 gene:ENSAMXG00000000356.1 transcript:ENSAMXT00000000359.1 gene_biotype:protein_coding transcript_biotype:protein_coding gene_symbol:ep400 description:E1A binding protein p400 [Source:ZFIN;Acc:ZDB-GENE-081104-186]	1	3142	VSV	1814	1816
ENSAMXP00000000359.1 pep scaffold:AstMex102:KB871944.1:1564:38696:-1 gene:ENSAMXG00000000356.1 transcript:ENSAMXT00000000359.1 gene_biotype:protein_coding transcript_biotype:protein_coding gene_symbol:ep400 description:E1A binding protein p400 [Source:ZFIN;Acc:ZDB-GENE-081104-186]	1	3142	VSV	2875	2877
ENSAMXP00000000359.1 pep scaffold:AstMex102:KB871944.1:1564:38696:-1 gene:ENSAMXG00000000356.1 transcript:ENSAMXT00000000359.1 gene_biotype:protein_coding transcript_biotype:protein_coding gene_symbol:ep400 description:E1A binding protein p400 [Source:ZFIN;Acc:ZDB-GENE-081104-186]	1	3142	GLP	599	601
ENSAMXP00000000359.1 pep scaffold:AstMex102:KB871944.1:1564:38696:-1 gene:ENSAMXG00000000356.1 transcript:ENSAMXT00000000359.1 gene_biotype:protein_coding transcript_biotype:protein_coding gene_symbol:ep400 description:E1A binding protein p400 [Source:ZFIN;Acc:ZDB-GENE-081104-186]	1	3142	GLP	1545	1547
ENSAMXP00000000359.1 pep scaffold:AstMex102:KB871944.1:1564:38696:-1 gene:ENSAMXG00000000356.1 transcript:ENSAMXT00000000359.1 gene_biotype:protein_coding transcript_biotype:protein_coding gene_symbol:ep400 description:E1A binding protein p400 [Source:ZFIN;Acc:ZDB-GENE-081104-186]	1	3142	IRP	285	287
ENSAMXP00000000359.1 pep scaffold:AstMex102:KB871944.1:1564:38696:-1 gene:ENSAMXG00000000356.1 transcript:ENSAMXT00000000359.1 gene_biotype:protein_coding transcript_biotype:protein_coding gene_symbol:ep400 description:E1A binding protein p400 [Source:ZFIN;Acc:ZDB-GENE-081104-186]	1	3142	VRP	680	682
ENSAMXP00000000359.1 pep scaffold:AstMex102:KB871944.1:1564:38696:-1 gene:ENSAMXG00000000356.1 transcript:ENSAMXT00000000359.1 gene_biotype:protein_coding transcript_biotype:protein_coding gene_symbol:ep400 description:E1A binding protein p400 [Source:ZFIN;Acc:ZDB-GENE-081104-186]	1	3142	AKK	837	839
ENSAMXP00000000359.1 pep scaffold:AstMex102:KB871944.1:1564:38696:-1 gene:ENSAMXG00000000356.1 transcript:ENSAMXT00000000359.1 gene_biotype:protein_coding transcript_biotype:protein_coding gene_symbol:ep400 description:E1A binding protein p400 [Source:ZFIN;Acc:ZDB-GENE-081104-186]	1	3142	AKK	2200	2202
ENSAMXP00000000359.1 pep scaffold:AstMex102:KB871944.1:1564:38696:-1 gene:ENSAMXG00000000356.1 transcript:ENSAMXT00000000359.1 gene_biotype:protein_coding transcript_biotype:protein_coding gene_symbol:ep400 description:E1A binding protein p400 [Source:ZFIN;Acc:ZDB-GENE-081104-186]	1	3142	PLG	527	529
ENSAMXP00000000359.1 pep scaffold:AstMex102:KB871944.1:1564:38696:-1 gene:ENSAMXG00000000356.1 transcript:ENSAMXT00000000359.1 gene_biotype:protein_coding transcript_biotype:protein_coding gene_symbol:ep400 description:E1A binding protein p400 [Source:ZFIN;Acc:ZDB-GENE-081104-186]	1	3142	LPG	586	588
ENSAMXP00000000359.1 pep scaffold:AstMex102:KB871944.1:1564:38696:-1 gene:ENSAMXG00000000356.1 transcript:ENSAMXT00000000359.1 gene_biotype:protein_coding transcript_biotype:protein_coding gene_symbol:ep400 description:E1A binding protein p400 [Source:ZFIN;Acc:ZDB-GENE-081104-186]	1	3142	LPG	1274	1276
ENSAMXP00000000359.1 pep scaffold:AstMex102:KB871944.1:1564:38696:-1 gene:ENSAMXG00000000356.1 transcript:ENSAMXT00000000359.1 gene_biotype:protein_coding transcript_biotype:protein_coding gene_symbol:ep400 description:E1A binding protein p400 [Source:ZFIN;Acc:ZDB-GENE-081104-186]	1	3142	IKP	1467	1469
ENSAMXP00000000359.1 pep scaffold:AstMex102:KB871944.1:1564:38696:-1 gene:ENSAMXG00000000356.1 transcript:ENSAMXT00000000359.1 gene_biotype:protein_coding transcript_biotype:protein_coding gene_symbol:ep400 description:E1A binding protein p400 [Source:ZFIN;Acc:ZDB-GENE-081104-186]	1	3142	IKP	2501	2503
ENSAMXP00000000371.1 pep scaffold:AstMex102:KB872600.1:53441:74081:1 gene:ENSAMXG00000000358.1 transcript:ENSAMXT00000000371.1 gene_biotype:protein_coding transcript_biotype:protein_coding gene_symbol:plekha7a description:pleckstrin homology domain containing, family A member 7a [Source:ZFIN;Acc:ZDB-GENE-050419-75]	1	931	VSV	373	375
ENSAMXP00000000371.1 pep scaffold:AstMex102:KB872600.1:53441:74081:1 gene:ENSAMXG00000000358.1 transcript:ENSAMXT00000000371.1 gene_biotype:protein_coding transcript_biotype:protein_coding gene_symbol:plekha7a description:pleckstrin homology domain containing, family A member 7a [Source:ZFIN;Acc:ZDB-GENE-050419-75]	1	931	VRP	177	179
ENSAMXP00000000360.1 pep scaffold:AstMex102:KB877013.1:21:3044:1 gene:ENSAMXG00000000359.1 transcript:ENSAMXT00000000360.1 gene_biotype:protein_coding transcript_biotype:protein_coding	1	169	LRP	99	101
ENSAMXP00000000367.1 pep scaffold:AstMex102:KB882100.1:344101:376896:1 gene:ENSAMXG00000000363.1 transcript:ENSAMXT00000000367.1 gene_biotype:protein_coding transcript_biotype:protein_coding	1	560	GPL	492	494
ENSAMXP00000000367.1 pep scaffold:AstMex102:KB882100.1:344101:376896:1 gene:ENSAMXG00000000363.1 transcript:ENSAMXT00000000367.1 gene_biotype:protein_coding transcript_biotype:protein_coding	1	560	PLG	325	327
ENSAMXP00000000374.1 pep scaffold:AstMex102:KB882100.1:394945:414624:1 gene:ENSAMXG00000000367.1 transcript:ENSAMXT00000000374.1 gene_biotype:protein_coding transcript_biotype:protein_coding gene_symbol:gcnt3 description:glucosaminyl (N-acetyl) transferase 3, mucin type [Source:ZFIN;Acc:ZDB-GENE-110411-253]	1	429	IKW	384	386
ENSAMXP00000000384.1 pep scaffold:AstMex102:KB871944.1:39974:64819:-1 gene:ENSAMXG00000000370.1 transcript:ENSAMXT00000000384.1 gene_biotype:protein_coding transcript_biotype:protein_coding gene_symbol:ulk1a description:unc-51 like autophagy activating kinase 1a [Source:ZFIN;Acc:ZDB-GENE-080723-31]	1	933	LPG	699	701
ENSAMXP00000000379.1 pep scaffold:AstMex102:KB871747.1:31921:45177:1 gene:ENSAMXG00000000371.1 transcript:ENSAMXT00000000379.1 gene_biotype:protein_coding transcript_biotype:protein_coding gene_symbol:fmr1 description:fragile X mental retardation 1 [Source:ZFIN;Acc:ZDB-GENE-020731-6]	1	485	LRP	27	29
ENSAMXP00000000382.1 pep scaffold:AstMex102:KB872161.1:12360:15284:-1 gene:ENSAMXG00000000374.1 transcript:ENSAMXT00000000382.1 gene_biotype:protein_coding transcript_biotype:protein_coding	1	288	LGP	61	63
ENSAMXP00000000382.1 pep scaffold:AstMex102:KB872161.1:12360:15284:-1 gene:ENSAMXG00000000374.1 transcript:ENSAMXT00000000382.1 gene_biotype:protein_coding transcript_biotype:protein_coding	1	288	GLP	146	148
ENSAMXP00000000382.1 pep scaffold:AstMex102:KB872161.1:12360:15284:-1 gene:ENSAMXG00000000374.1 transcript:ENSAMXT00000000382.1 gene_biotype:protein_coding transcript_biotype:protein_coding	1	288	PLG	60	62
ENSAMXP00000000383.1 pep scaffold:AstMex102:KB871586.1:449049:454433:-1 gene:ENSAMXG00000000375.1 transcript:ENSAMXT00000000383.1 gene_biotype:protein_coding transcript_biotype:protein_coding gene_symbol:si:ch211-237i5.4 description:si:ch211-237i5.4 [Source:ZFIN;Acc:ZDB-GENE-131121-468]	1	346	GLP	47	49
ENSAMXP00000000383.1 pep scaffold:AstMex102:KB871586.1:449049:454433:-1 gene:ENSAMXG00000000375.1 transcript:ENSAMXT00000000383.1 gene_biotype:protein_coding transcript_biotype:protein_coding gene_symbol:si:ch211-237i5.4 description:si:ch211-237i5.4 [Source:ZFIN;Acc:ZDB-GENE-131121-468]	1	346	IRP	65	67
ENSAMXP00000000386.1 pep scaffold:AstMex102:KB872910.1:6612:14653:1 gene:ENSAMXG00000000376.1 transcript:ENSAMXT00000000386.1 gene_biotype:protein_coding transcript_biotype:protein_coding gene_symbol:det1 description:de-etiolated homolog 1 (Arabidopsis) [Source:ZFIN;Acc:ZDB-GENE-030131-2809]	1	477	VSV	399	401
ENSAMXP00000000391.1 pep scaffold:AstMex102:KB882100.1:413674:430865:-1 gene:ENSAMXG00000000377.1 transcript:ENSAMXT00000000391.1 gene_biotype:protein_coding transcript_biotype:protein_coding gene_symbol:bnip2 description:BCL2/adenovirus E1B interacting protein 2 [Source:ZFIN;Acc:ZDB-GENE-040109-6]	1	471	VSV	64	66
ENSAMXP00000000398.1 pep scaffold:AstMex102:KB872104.1:108324:134608:-1 gene:ENSAMXG00000000378.1 transcript:ENSAMXT00000000398.1 gene_biotype:protein_coding transcript_biotype:protein_coding gene_symbol:ptbp2b description:polypyrimidine tract binding protein 2b [Source:ZFIN;Acc:ZDB-GENE-060810-49]	1	529	GLP	79	81
ENSAMXP00000000419.1 pep scaffold:AstMex102:KB882150.1:580102:601267:-1 gene:ENSAMXG00000000379.1 transcript:ENSAMXT00000000419.1 gene_biotype:protein_coding transcript_biotype:protein_coding gene_symbol:arid4a description:AT rich interactive domain 4A (RBP1-like) [Source:ZFIN;Acc:ZDB-GENE-050809-105]	1	1330	GPL	56	58
ENSAMXP00000000419.1 pep scaffold:AstMex102:KB882150.1:580102:601267:-1 gene:ENSAMXG00000000379.1 transcript:ENSAMXT00000000419.1 gene_biotype:protein_coding transcript_biotype:protein_coding gene_symbol:arid4a description:AT rich interactive domain 4A (RBP1-like) [Source:ZFIN;Acc:ZDB-GENE-050809-105]	1	1330	AKK	864	866
ENSAMXP00000000385.1 pep scaffold:AstMex102:KB871747.1:218328:313064:1 gene:ENSAMXG00000000380.1 transcript:ENSAMXT00000000385.1 gene_biotype:protein_coding transcript_biotype:protein_coding	1	326	VRP	196	198
ENSAMXP00000000385.1 pep scaffold:AstMex102:KB871747.1:218328:313064:1 gene:ENSAMXG00000000380.1 transcript:ENSAMXT00000000385.1 gene_biotype:protein_coding transcript_biotype:protein_coding	1	326	LPG	167	169
ENSAMXP00000000388.1 pep scaffold:AstMex102:KB871586.1:460162:469804:-1 gene:ENSAMXG00000000383.1 transcript:ENSAMXT00000000388.1 gene_biotype:protein_coding transcript_biotype:protein_coding gene_symbol:lsm12a description:LSM12 homolog a [Source:ZFIN;Acc:ZDB-GENE-040516-12]	1	216	VSV	129	131
ENSAMXP00000000390.1 pep scaffold:AstMex102:KB872161.1:26473:62810:1 gene:ENSAMXG00000000384.1 transcript:ENSAMXT00000000390.1 gene_biotype:protein_coding transcript_biotype:protein_coding	1	343	VSV	63	65
ENSAMXP00000000390.1 pep scaffold:AstMex102:KB872161.1:26473:62810:1 gene:ENSAMXG00000000384.1 transcript:ENSAMXT00000000390.1 gene_biotype:protein_coding transcript_biotype:protein_coding	1	343	LRP	67	69
ENSAMXP00000000390.1 pep scaffold:AstMex102:KB872161.1:26473:62810:1 gene:ENSAMXG00000000384.1 transcript:ENSAMXT00000000390.1 gene_biotype:protein_coding transcript_biotype:protein_coding	1	343	LRP	85	87
ENSAMXP00000000389.1 pep scaffold:AstMex102:KB871944.1:102329:204908:-1 gene:ENSAMXG00000000385.1 transcript:ENSAMXT00000000389.1 gene_biotype:protein_coding transcript_biotype:protein_coding	1	896	IKP	173	175
ENSAMXP00000000396.1 pep scaffold:AstMex102:KB871747.1:342970:415917:1 gene:ENSAMXG00000000387.1 transcript:ENSAMXT00000000396.1 gene_biotype:protein_coding transcript_biotype:protein_coding gene_symbol:aff2 description:AF4/FMR2 family, member 2 [Source:ZFIN;Acc:ZDB-GENE-110411-190]	1	858	IRY	665	667
ENSAMXP00000000396.1 pep scaffold:AstMex102:KB871747.1:342970:415917:1 gene:ENSAMXG00000000387.1 transcript:ENSAMXT00000000396.1 gene_biotype:protein_coding transcript_biotype:protein_coding gene_symbol:aff2 description:AF4/FMR2 family, member 2 [Source:ZFIN;Acc:ZDB-GENE-110411-190]	1	858	AKK	610	612
ENSAMXP00000000416.1 pep scaffold:AstMex102:KB882209.1:991:48612:1 gene:ENSAMXG00000000388.1 transcript:ENSAMXT00000000416.1 gene_biotype:protein_coding transcript_biotype:protein_coding gene_symbol:cttnbp2 description:cortactin binding protein 2 [Source:ZFIN;Acc:ZDB-GENE-030131-8134]	1	1533	VSV	267	269
ENSAMXP00000000416.1 pep scaffold:AstMex102:KB882209.1:991:48612:1 gene:ENSAMXG00000000388.1 transcript:ENSAMXT00000000416.1 gene_biotype:protein_coding transcript_biotype:protein_coding gene_symbol:cttnbp2 description:cortactin binding protein 2 [Source:ZFIN;Acc:ZDB-GENE-030131-8134]	1	1533	LRW	1159	1161
ENSAMXP00000000416.1 pep scaffold:AstMex102:KB882209.1:991:48612:1 gene:ENSAMXG00000000388.1 transcript:ENSAMXT00000000416.1 gene_biotype:protein_coding transcript_biotype:protein_coding gene_symbol:cttnbp2 description:cortactin binding protein 2 [Source:ZFIN;Acc:ZDB-GENE-030131-8134]	1	1533	LGP	1221	1223
ENSAMXP00000000416.1 pep scaffold:AstMex102:KB882209.1:991:48612:1 gene:ENSAMXG00000000388.1 transcript:ENSAMXT00000000416.1 gene_biotype:protein_coding transcript_biotype:protein_coding gene_symbol:cttnbp2 description:cortactin binding protein 2 [Source:ZFIN;Acc:ZDB-GENE-030131-8134]	1	1533	LRP	431	433
ENSAMXP00000000416.1 pep scaffold:AstMex102:KB882209.1:991:48612:1 gene:ENSAMXG00000000388.1 transcript:ENSAMXT00000000416.1 gene_biotype:protein_coding transcript_biotype:protein_coding gene_symbol:cttnbp2 description:cortactin binding protein 2 [Source:ZFIN;Acc:ZDB-GENE-030131-8134]	1	1533	GPL	763	765
ENSAMXP00000000416.1 pep scaffold:AstMex102:KB882209.1:991:48612:1 gene:ENSAMXG00000000388.1 transcript:ENSAMXT00000000416.1 gene_biotype:protein_coding transcript_biotype:protein_coding gene_symbol:cttnbp2 description:cortactin binding protein 2 [Source:ZFIN;Acc:ZDB-GENE-030131-8134]	1	1533	PLG	934	936
ENSAMXP00000000416.1 pep scaffold:AstMex102:KB882209.1:991:48612:1 gene:ENSAMXG00000000388.1 transcript:ENSAMXT00000000416.1 gene_biotype:protein_coding transcript_biotype:protein_coding gene_symbol:cttnbp2 description:cortactin binding protein 2 [Source:ZFIN;Acc:ZDB-GENE-030131-8134]	1	1533	LPG	953	955
ENSAMXP00000000416.1 pep scaffold:AstMex102:KB882209.1:991:48612:1 gene:ENSAMXG00000000388.1 transcript:ENSAMXT00000000416.1 gene_biotype:protein_coding transcript_biotype:protein_coding gene_symbol:cttnbp2 description:cortactin binding protein 2 [Source:ZFIN;Acc:ZDB-GENE-030131-8134]	1	1533	LPG	1436	1438
ENSAMXP00000000392.1 pep scaffold:AstMex102:KB872161.1:220686:260129:-1 gene:ENSAMXG00000000389.1 transcript:ENSAMXT00000000392.1 gene_biotype:protein_coding transcript_biotype:protein_coding	1	210	GPL	15	17
ENSAMXP00000000406.1 pep scaffold:AstMex102:KB871586.1:482182:606913:-1 gene:ENSAMXG00000000390.1 transcript:ENSAMXT00000000406.1 gene_biotype:protein_coding transcript_biotype:protein_coding gene_symbol:hdac5 description:histone deacetylase 5 [Source:ZFIN;Acc:ZDB-GENE-121219-3]	1	832	LGP	730	732
ENSAMXP00000000406.1 pep scaffold:AstMex102:KB871586.1:482182:606913:-1 gene:ENSAMXG00000000390.1 transcript:ENSAMXT00000000406.1 gene_biotype:protein_coding transcript_biotype:protein_coding gene_symbol:hdac5 description:histone deacetylase 5 [Source:ZFIN;Acc:ZDB-GENE-121219-3]	1	832	VRP	789	791
ENSAMXP00000000406.1 pep scaffold:AstMex102:KB871586.1:482182:606913:-1 gene:ENSAMXG00000000390.1 transcript:ENSAMXT00000000406.1 gene_biotype:protein_coding transcript_biotype:protein_coding gene_symbol:hdac5 description:histone deacetylase 5 [Source:ZFIN;Acc:ZDB-GENE-121219-3]	1	832	PLG	615	617
ENSAMXP00000000482.1 pep scaffold:AstMex102:KB872098.1:23714:98699:-1 gene:ENSAMXG00000000391.1 transcript:ENSAMXT00000000482.1 gene_biotype:protein_coding transcript_biotype:protein_coding	1	3846	VSV	3193	3195
ENSAMXP00000000482.1 pep scaffold:AstMex102:KB872098.1:23714:98699:-1 gene:ENSAMXG00000000391.1 transcript:ENSAMXT00000000482.1 gene_biotype:protein_coding transcript_biotype:protein_coding	1	3846	IRY	2828	2830
ENSAMXP00000000482.1 pep scaffold:AstMex102:KB872098.1:23714:98699:-1 gene:ENSAMXG00000000391.1 transcript:ENSAMXT00000000482.1 gene_biotype:protein_coding transcript_biotype:protein_coding	1	3846	GLP	315	317
ENSAMXP00000000482.1 pep scaffold:AstMex102:KB872098.1:23714:98699:-1 gene:ENSAMXG00000000391.1 transcript:ENSAMXT00000000482.1 gene_biotype:protein_coding transcript_biotype:protein_coding	1	3846	GLP	371	373
ENSAMXP00000000482.1 pep scaffold:AstMex102:KB872098.1:23714:98699:-1 gene:ENSAMXG00000000391.1 transcript:ENSAMXT00000000482.1 gene_biotype:protein_coding transcript_biotype:protein_coding	1	3846	GLP	2896	2898
ENSAMXP00000000482.1 pep scaffold:AstMex102:KB872098.1:23714:98699:-1 gene:ENSAMXG00000000391.1 transcript:ENSAMXT00000000482.1 gene_biotype:protein_coding transcript_biotype:protein_coding	1	3846	VRP	1755	1757
ENSAMXP00000000482.1 pep scaffold:AstMex102:KB872098.1:23714:98699:-1 gene:ENSAMXG00000000391.1 transcript:ENSAMXT00000000482.1 gene_biotype:protein_coding transcript_biotype:protein_coding	1	3846	GPL	3521	3523
ENSAMXP00000000482.1 pep scaffold:AstMex102:KB872098.1:23714:98699:-1 gene:ENSAMXG00000000391.1 transcript:ENSAMXT00000000482.1 gene_biotype:protein_coding transcript_biotype:protein_coding	1	3846	AKK	2568	2570
ENSAMXP00000000482.1 pep scaffold:AstMex102:KB872098.1:23714:98699:-1 gene:ENSAMXG00000000391.1 transcript:ENSAMXT00000000482.1 gene_biotype:protein_coding transcript_biotype:protein_coding	1	3846	PLG	1612	1614
ENSAMXP00000000482.1 pep scaffold:AstMex102:KB872098.1:23714:98699:-1 gene:ENSAMXG00000000391.1 transcript:ENSAMXT00000000482.1 gene_biotype:protein_coding transcript_biotype:protein_coding	1	3846	PLG	3036	3038
ENSAMXP00000000482.1 pep scaffold:AstMex102:KB872098.1:23714:98699:-1 gene:ENSAMXG00000000391.1 transcript:ENSAMXT00000000482.1 gene_biotype:protein_coding transcript_biotype:protein_coding	1	3846	PLG	3522	3524
ENSAMXP00000000482.1 pep scaffold:AstMex102:KB872098.1:23714:98699:-1 gene:ENSAMXG00000000391.1 transcript:ENSAMXT00000000482.1 gene_biotype:protein_coding transcript_biotype:protein_coding	1	3846	PLG	3774	3776
ENSAMXP00000000482.1 pep scaffold:AstMex102:KB872098.1:23714:98699:-1 gene:ENSAMXG00000000391.1 transcript:ENSAMXT00000000482.1 gene_biotype:protein_coding transcript_biotype:protein_coding	1	3846	IKP	982	984
ENSAMXP00000000393.1 pep scaffold:AstMex102:KB882100.1:561621:569091:-1 gene:ENSAMXG00000000392.1 transcript:ENSAMXT00000000393.1 gene_biotype:protein_coding transcript_biotype:protein_coding gene_symbol:anxa2a description:annexin A2a [Source:ZFIN;Acc:ZDB-GENE-030131-4282]	1	338	AKK	77	79
ENSAMXP00000000410.1 pep scaffold:AstMex102:KB871944.1:218776:292663:-1 gene:ENSAMXG00000000393.1 transcript:ENSAMXT00000000410.1 gene_biotype:protein_coding transcript_biotype:protein_coding gene_symbol:rimbp2 description:RIMS binding protein 2 [Source:ZFIN;Acc:ZDB-GENE-040724-96]	1	1337	IRP	134	136
ENSAMXP00000000410.1 pep scaffold:AstMex102:KB871944.1:218776:292663:-1 gene:ENSAMXG00000000393.1 transcript:ENSAMXT00000000410.1 gene_biotype:protein_coding transcript_biotype:protein_coding gene_symbol:rimbp2 description:RIMS binding protein 2 [Source:ZFIN;Acc:ZDB-GENE-040724-96]	1	1337	AKK	39	41
ENSAMXP00000000394.1 pep scaffold:AstMex102:KB882213.1:1071:40731:-1 gene:ENSAMXG00000000394.1 transcript:ENSAMXT00000000394.1 gene_biotype:protein_coding transcript_biotype:protein_coding gene_symbol:aclya description:ATP citrate lyase a [Source:ZFIN;Acc:ZDB-GENE-031113-1]	1	1093	LRP	85	87
ENSAMXP00000000394.1 pep scaffold:AstMex102:KB882213.1:1071:40731:-1 gene:ENSAMXG00000000394.1 transcript:ENSAMXT00000000394.1 gene_biotype:protein_coding transcript_biotype:protein_coding gene_symbol:aclya description:ATP citrate lyase a [Source:ZFIN;Acc:ZDB-GENE-031113-1]	1	1093	LRP	160	162
ENSAMXP00000000394.1 pep scaffold:AstMex102:KB882213.1:1071:40731:-1 gene:ENSAMXG00000000394.1 transcript:ENSAMXT00000000394.1 gene_biotype:protein_coding transcript_biotype:protein_coding gene_symbol:aclya description:ATP citrate lyase a [Source:ZFIN;Acc:ZDB-GENE-031113-1]	1	1093	IKP	620	622
ENSAMXP00000000395.1 pep scaffold:AstMex102:KB882100.1:584657:598565:-1 gene:ENSAMXG00000000395.1 transcript:ENSAMXT00000000395.1 gene_biotype:protein_coding transcript_biotype:protein_coding	1	403	PLG	173	175
ENSAMXP00000000400.1 pep scaffold:AstMex102:KB882213.1:54116:67100:-1 gene:ENSAMXG00000000396.1 transcript:ENSAMXT00000000400.1 gene_biotype:protein_coding transcript_biotype:protein_coding gene_symbol:cnp description:2',3'-cyclic nucleotide 3' phosphodiesterase [Source:ZFIN;Acc:ZDB-GENE-030521-29]	1	417	GPL	234	236
ENSAMXP00000000400.1 pep scaffold:AstMex102:KB882213.1:54116:67100:-1 gene:ENSAMXG00000000396.1 transcript:ENSAMXT00000000400.1 gene_biotype:protein_coding transcript_biotype:protein_coding gene_symbol:cnp description:2',3'-cyclic nucleotide 3' phosphodiesterase [Source:ZFIN;Acc:ZDB-GENE-030521-29]	1	417	AKK	400	402
ENSAMXP00000000397.1 pep scaffold:AstMex102:KB871747.1:475019:489787:-1 gene:ENSAMXG00000000397.1 transcript:ENSAMXT00000000397.1 gene_biotype:protein_coding transcript_biotype:protein_coding gene_symbol:ids description:iduronate 2-sulfatase [Source:ZFIN;Acc:ZDB-GENE-061215-37]	1	559	LRP	37	39
ENSAMXP00000000397.1 pep scaffold:AstMex102:KB871747.1:475019:489787:-1 gene:ENSAMXG00000000397.1 transcript:ENSAMXT00000000397.1 gene_biotype:protein_coding transcript_biotype:protein_coding gene_symbol:ids description:iduronate 2-sulfatase [Source:ZFIN;Acc:ZDB-GENE-061215-37]	1	559	GLP	405	407
ENSAMXP00000000397.1 pep scaffold:AstMex102:KB871747.1:475019:489787:-1 gene:ENSAMXG00000000397.1 transcript:ENSAMXT00000000397.1 gene_biotype:protein_coding transcript_biotype:protein_coding gene_symbol:ids description:iduronate 2-sulfatase [Source:ZFIN;Acc:ZDB-GENE-061215-37]	1	559	PLG	182	184
ENSAMXP00000000412.1 pep scaffold:AstMex102:KB872855.1:1186:29873:1 gene:ENSAMXG00000000398.1 transcript:ENSAMXT00000000412.1 gene_biotype:protein_coding transcript_biotype:protein_coding	1	1780	VRP	227	229
ENSAMXP00000000402.1 pep scaffold:AstMex102:KB882213.1:70517:80284:-1 gene:ENSAMXG00000000402.1 transcript:ENSAMXT00000000402.1 gene_biotype:protein_coding transcript_biotype:protein_coding gene_symbol:ttc25 description:tetratricopeptide repeat domain 25 [Source:ZFIN;Acc:ZDB-GENE-040426-995]	1	488	LRP	111	113
ENSAMXP00000000422.1 pep scaffold:AstMex102:KB882100.1:609543:628776:-1 gene:ENSAMXG00000000403.1 transcript:ENSAMXT00000000422.1 gene_biotype:protein_coding transcript_biotype:protein_coding gene_symbol:roraa description:RAR-related orphan receptor A, paralog a [Source:ZFIN;Acc:ZDB-GENE-060306-2]	1	468	IKP	183	185
ENSAMXP00000000404.1 pep scaffold:AstMex102:KB871747.1:530467:565101:1 gene:ENSAMXG00000000404.1 transcript:ENSAMXT00000000404.1 gene_biotype:protein_coding transcript_biotype:protein_coding gene_symbol:zgc:66433 description:zgc:66433 [Source:ZFIN;Acc:ZDB-GENE-030131-9832]	1	944	VSV	56	58
ENSAMXP00000000404.1 pep scaffold:AstMex102:KB871747.1:530467:565101:1 gene:ENSAMXG00000000404.1 transcript:ENSAMXT00000000404.1 gene_biotype:protein_coding transcript_biotype:protein_coding gene_symbol:zgc:66433 description:zgc:66433 [Source:ZFIN;Acc:ZDB-GENE-030131-9832]	1	944	VSV	827	829
ENSAMXP00000000404.1 pep scaffold:AstMex102:KB871747.1:530467:565101:1 gene:ENSAMXG00000000404.1 transcript:ENSAMXT00000000404.1 gene_biotype:protein_coding transcript_biotype:protein_coding gene_symbol:zgc:66433 description:zgc:66433 [Source:ZFIN;Acc:ZDB-GENE-030131-9832]	1	944	GLP	72	74
ENSAMXP00000000404.1 pep scaffold:AstMex102:KB871747.1:530467:565101:1 gene:ENSAMXG00000000404.1 transcript:ENSAMXT00000000404.1 gene_biotype:protein_coding transcript_biotype:protein_coding gene_symbol:zgc:66433 description:zgc:66433 [Source:ZFIN;Acc:ZDB-GENE-030131-9832]	1	944	GPL	310	312
ENSAMXP00000000404.1 pep scaffold:AstMex102:KB871747.1:530467:565101:1 gene:ENSAMXG00000000404.1 transcript:ENSAMXT00000000404.1 gene_biotype:protein_coding transcript_biotype:protein_coding gene_symbol:zgc:66433 description:zgc:66433 [Source:ZFIN;Acc:ZDB-GENE-030131-9832]	1	944	AKK	928	930
ENSAMXP00000000405.1 pep scaffold:AstMex102:KB882213.1:81217:115882:-1 gene:ENSAMXG00000000405.1 transcript:ENSAMXT00000000405.1 gene_biotype:protein_coding transcript_biotype:protein_coding gene_symbol:dnajc7 description:DnaJ (Hsp40) homolog, subfamily C, member 7 [Source:ZFIN;Acc:ZDB-GENE-040426-2483]	1	517	AKK	281	283
ENSAMXP00000000407.1 pep scaffold:AstMex102:KB882213.1:112163:128090:1 gene:ENSAMXG00000000406.1 transcript:ENSAMXT00000000407.1 gene_biotype:protein_coding transcript_biotype:protein_coding gene_symbol:nkiras2 description:NFKB inhibitor interacting Ras-like 2 [Source:ZFIN;Acc:ZDB-GENE-040801-166]	1	193	VSV	149	151
ENSAMXP00000000415.1 pep scaffold:AstMex102:KB872104.1:251911:267007:-1 gene:ENSAMXG00000000407.1 transcript:ENSAMXT00000000415.1 gene_biotype:protein_coding transcript_biotype:protein_coding gene_symbol:hccsa.1 description:holocytochrome c synthase a [Source:ZFIN;Acc:ZDB-GENE-040718-202]	1	278	LRW	177	179
ENSAMXP00000000415.1 pep scaffold:AstMex102:KB872104.1:251911:267007:-1 gene:ENSAMXG00000000407.1 transcript:ENSAMXT00000000415.1 gene_biotype:protein_coding transcript_biotype:protein_coding gene_symbol:hccsa.1 description:holocytochrome c synthase a [Source:ZFIN;Acc:ZDB-GENE-040718-202]	1	278	VRP	253	255
ENSAMXP00000000408.1 pep scaffold:AstMex102:KB871747.1:575442:588831:-1 gene:ENSAMXG00000000408.1 transcript:ENSAMXT00000000408.1 gene_biotype:protein_coding transcript_biotype:protein_coding gene_symbol:rnf20 description:ring finger protein 20, E3 ubiquitin protein ligase [Source:ZFIN;Acc:ZDB-GENE-130404-2]	1	1014	AKK	933	935
ENSAMXP00000000409.1 pep scaffold:AstMex102:KB871586.1:485463:488503:-1 gene:ENSAMXG00000000409.1 transcript:ENSAMXT00000000409.1 gene_biotype:protein_coding transcript_biotype:protein_coding	1	126	PLG	41	43
ENSAMXP00000000413.1 pep scaffold:AstMex102:KB871747.1:596811:611364:-1 gene:ENSAMXG00000000411.1 transcript:ENSAMXT00000000413.1 gene_biotype:protein_coding transcript_biotype:protein_coding gene_symbol:maea description:macrophage erythroblast attacher [Source:ZFIN;Acc:ZDB-GENE-030131-294]	1	398	VSV	118	120
ENSAMXP00000000421.1 pep scaffold:AstMex102:KB882213.1:143385:224486:-1 gene:ENSAMXG00000000412.1 transcript:ENSAMXT00000000421.1 gene_biotype:protein_coding transcript_biotype:protein_coding gene_symbol:znf385c description:zinc finger protein 385C [Source:ZFIN;Acc:ZDB-GENE-091112-1]	1	457	LGP	432	434
ENSAMXP00000000421.1 pep scaffold:AstMex102:KB882213.1:143385:224486:-1 gene:ENSAMXG00000000412.1 transcript:ENSAMXT00000000421.1 gene_biotype:protein_coding transcript_biotype:protein_coding gene_symbol:znf385c description:zinc finger protein 385C [Source:ZFIN;Acc:ZDB-GENE-091112-1]	1	457	GPL	442	444
ENSAMXP00000000414.1 pep scaffold:AstMex102:KB871586.1:689202:712886:-1 gene:ENSAMXG00000000413.1 transcript:ENSAMXT00000000414.1 gene_biotype:protein_coding transcript_biotype:protein_coding gene_symbol:tanc2a description:tetratricopeptide repeat, ankyrin repeat and coiled-coil containing 2a [Source:ZFIN;Acc:ZDB-GENE-060130-180]	1	1095	LGP	893	895
ENSAMXP00000000414.1 pep scaffold:AstMex102:KB871586.1:689202:712886:-1 gene:ENSAMXG00000000413.1 transcript:ENSAMXT00000000414.1 gene_biotype:protein_coding transcript_biotype:protein_coding gene_symbol:tanc2a description:tetratricopeptide repeat, ankyrin repeat and coiled-coil containing 2a [Source:ZFIN;Acc:ZDB-GENE-060130-180]	1	1095	LRP	578	580
ENSAMXP00000000414.1 pep scaffold:AstMex102:KB871586.1:689202:712886:-1 gene:ENSAMXG00000000413.1 transcript:ENSAMXT00000000414.1 gene_biotype:protein_coding transcript_biotype:protein_coding gene_symbol:tanc2a description:tetratricopeptide repeat, ankyrin repeat and coiled-coil containing 2a [Source:ZFIN;Acc:ZDB-GENE-060130-180]	1	1095	GLP	531	533
ENSAMXP00000000414.1 pep scaffold:AstMex102:KB871586.1:689202:712886:-1 gene:ENSAMXG00000000413.1 transcript:ENSAMXT00000000414.1 gene_biotype:protein_coding transcript_biotype:protein_coding gene_symbol:tanc2a description:tetratricopeptide repeat, ankyrin repeat and coiled-coil containing 2a [Source:ZFIN;Acc:ZDB-GENE-060130-180]	1	1095	AKK	40	42
ENSAMXP00000000414.1 pep scaffold:AstMex102:KB871586.1:689202:712886:-1 gene:ENSAMXG00000000413.1 transcript:ENSAMXT00000000414.1 gene_biotype:protein_coding transcript_biotype:protein_coding gene_symbol:tanc2a description:tetratricopeptide repeat, ankyrin repeat and coiled-coil containing 2a [Source:ZFIN;Acc:ZDB-GENE-060130-180]	1	1095	PLG	22	24
ENSAMXP00000000414.1 pep scaffold:AstMex102:KB871586.1:689202:712886:-1 gene:ENSAMXG00000000413.1 transcript:ENSAMXT00000000414.1 gene_biotype:protein_coding transcript_biotype:protein_coding gene_symbol:tanc2a description:tetratricopeptide repeat, ankyrin repeat and coiled-coil containing 2a [Source:ZFIN;Acc:ZDB-GENE-060130-180]	1	1095	PLG	533	535
ENSAMXP00000000414.1 pep scaffold:AstMex102:KB871586.1:689202:712886:-1 gene:ENSAMXG00000000413.1 transcript:ENSAMXT00000000414.1 gene_biotype:protein_coding transcript_biotype:protein_coding gene_symbol:tanc2a description:tetratricopeptide repeat, ankyrin repeat and coiled-coil containing 2a [Source:ZFIN;Acc:ZDB-GENE-060130-180]	1	1095	IKP	1083	1085
ENSAMXP00000000426.1 pep scaffold:AstMex102:KB872104.1:281297:293556:1 gene:ENSAMXG00000000419.1 transcript:ENSAMXT00000000426.1 gene_biotype:protein_coding transcript_biotype:protein_coding	1	1137	VSV	208	210
ENSAMXP00000000426.1 pep scaffold:AstMex102:KB872104.1:281297:293556:1 gene:ENSAMXG00000000419.1 transcript:ENSAMXT00000000426.1 gene_biotype:protein_coding transcript_biotype:protein_coding	1	1137	MKP	953	955
ENSAMXP00000000447.1 pep scaffold:AstMex102:KB882209.1:50285:77563:-1 gene:ENSAMXG00000000420.1 transcript:ENSAMXT00000000447.1 gene_biotype:protein_coding transcript_biotype:protein_coding gene_symbol:cftr description:cystic fibrosis transmembrane conductance regulator (ATP-binding cassette sub-family C, member 7) [Source:ZFIN;Acc:ZDB-GENE-050517-20]	1	1488	MFDL	999	1002
ENSAMXP00000000447.1 pep scaffold:AstMex102:KB882209.1:50285:77563:-1 gene:ENSAMXG00000000420.1 transcript:ENSAMXT00000000447.1 gene_biotype:protein_coding transcript_biotype:protein_coding gene_symbol:cftr description:cystic fibrosis transmembrane conductance regulator (ATP-binding cassette sub-family C, member 7) [Source:ZFIN;Acc:ZDB-GENE-050517-20]	1	1488	LRW	1104	1106
ENSAMXP00000000447.1 pep scaffold:AstMex102:KB882209.1:50285:77563:-1 gene:ENSAMXG00000000420.1 transcript:ENSAMXT00000000447.1 gene_biotype:protein_coding transcript_biotype:protein_coding gene_symbol:cftr description:cystic fibrosis transmembrane conductance regulator (ATP-binding cassette sub-family C, member 7) [Source:ZFIN;Acc:ZDB-GENE-050517-20]	1	1488	LRP	32	34
ENSAMXP00000000447.1 pep scaffold:AstMex102:KB882209.1:50285:77563:-1 gene:ENSAMXG00000000420.1 transcript:ENSAMXT00000000447.1 gene_biotype:protein_coding transcript_biotype:protein_coding gene_symbol:cftr description:cystic fibrosis transmembrane conductance regulator (ATP-binding cassette sub-family C, member 7) [Source:ZFIN;Acc:ZDB-GENE-050517-20]	1	1488	GLP	942	944
ENSAMXP00000000447.1 pep scaffold:AstMex102:KB882209.1:50285:77563:-1 gene:ENSAMXG00000000420.1 transcript:ENSAMXT00000000447.1 gene_biotype:protein_coding transcript_biotype:protein_coding gene_symbol:cftr description:cystic fibrosis transmembrane conductance regulator (ATP-binding cassette sub-family C, member 7) [Source:ZFIN;Acc:ZDB-GENE-050517-20]	1	1488	IRP	79	81
ENSAMXP00000000447.1 pep scaffold:AstMex102:KB882209.1:50285:77563:-1 gene:ENSAMXG00000000420.1 transcript:ENSAMXT00000000447.1 gene_biotype:protein_coding transcript_biotype:protein_coding gene_symbol:cftr description:cystic fibrosis transmembrane conductance regulator (ATP-binding cassette sub-family C, member 7) [Source:ZFIN;Acc:ZDB-GENE-050517-20]	1	1488	IRP	676	678
ENSAMXP00000000447.1 pep scaffold:AstMex102:KB882209.1:50285:77563:-1 gene:ENSAMXG00000000420.1 transcript:ENSAMXT00000000447.1 gene_biotype:protein_coding transcript_biotype:protein_coding gene_symbol:cftr description:cystic fibrosis transmembrane conductance regulator (ATP-binding cassette sub-family C, member 7) [Source:ZFIN;Acc:ZDB-GENE-050517-20]	1	1488	VRP	915	917
ENSAMXP00000000447.1 pep scaffold:AstMex102:KB882209.1:50285:77563:-1 gene:ENSAMXG00000000420.1 transcript:ENSAMXT00000000447.1 gene_biotype:protein_coding transcript_biotype:protein_coding gene_symbol:cftr description:cystic fibrosis transmembrane conductance regulator (ATP-binding cassette sub-family C, member 7) [Source:ZFIN;Acc:ZDB-GENE-050517-20]	1	1488	AKK	64	66
ENSAMXP00000000447.1 pep scaffold:AstMex102:KB882209.1:50285:77563:-1 gene:ENSAMXG00000000420.1 transcript:ENSAMXT00000000447.1 gene_biotype:protein_coding transcript_biotype:protein_coding gene_symbol:cftr description:cystic fibrosis transmembrane conductance regulator (ATP-binding cassette sub-family C, member 7) [Source:ZFIN;Acc:ZDB-GENE-050517-20]	1	1488	LPG	497	499
ENSAMXP00000000436.1 pep scaffold:AstMex102:KB871586.1:969683:1054654:-1 gene:ENSAMXG00000000421.1 transcript:ENSAMXT00000000436.1 gene_biotype:protein_coding transcript_biotype:protein_coding gene_symbol:wnk4b description:WNK lysine deficient protein kinase 4b [Source:ZFIN;Acc:ZDB-GENE-131120-119]	1	1020	LGP	558	560
ENSAMXP00000000436.1 pep scaffold:AstMex102:KB871586.1:969683:1054654:-1 gene:ENSAMXG00000000421.1 transcript:ENSAMXT00000000436.1 gene_biotype:protein_coding transcript_biotype:protein_coding gene_symbol:wnk4b description:WNK lysine deficient protein kinase 4b [Source:ZFIN;Acc:ZDB-GENE-131120-119]	1	1020	GPL	559	561
ENSAMXP00000000436.1 pep scaffold:AstMex102:KB871586.1:969683:1054654:-1 gene:ENSAMXG00000000421.1 transcript:ENSAMXT00000000436.1 gene_biotype:protein_coding transcript_biotype:protein_coding gene_symbol:wnk4b description:WNK lysine deficient protein kinase 4b [Source:ZFIN;Acc:ZDB-GENE-131120-119]	1	1020	PLG	557	559
ENSAMXP00000000436.1 pep scaffold:AstMex102:KB871586.1:969683:1054654:-1 gene:ENSAMXG00000000421.1 transcript:ENSAMXT00000000436.1 gene_biotype:protein_coding transcript_biotype:protein_coding gene_symbol:wnk4b description:WNK lysine deficient protein kinase 4b [Source:ZFIN;Acc:ZDB-GENE-131120-119]	1	1020	IKP	186	188
ENSAMXP00000000428.1 pep scaffold:AstMex102:KB882288.1:125420:132569:-1 gene:ENSAMXG00000000424.1 transcript:ENSAMXT00000000428.1 gene_biotype:protein_coding transcript_biotype:protein_coding gene_symbol:pi15a description:peptidase inhibitor 15a [Source:ZFIN;Acc:ZDB-GENE-040724-135]	1	260	LPG	46	48
ENSAMXP00000000440.1 pep scaffold:AstMex102:KB882150.1:608460:619066:-1 gene:ENSAMXG00000000426.1 transcript:ENSAMXT00000000440.1 gene_biotype:protein_coding transcript_biotype:protein_coding gene_symbol:psma3 description:proteasome subunit alpha 3 [Source:ZFIN;Acc:ZDB-GENE-050913-120]	1	256	VRP	129	131
ENSAMXP00000000431.1 pep scaffold:AstMex102:KB871747.1:623540:646130:1 gene:ENSAMXG00000000427.1 transcript:ENSAMXT00000000431.1 gene_biotype:protein_coding transcript_biotype:protein_coding gene_symbol:CTBP1 description:C-terminal binding protein 1 [Source:HGNC Symbol;Acc:HGNC:2494]	1	186	GLP	10	12
ENSAMXP00000000431.1 pep scaffold:AstMex102:KB871747.1:623540:646130:1 gene:ENSAMXG00000000427.1 transcript:ENSAMXT00000000431.1 gene_biotype:protein_coding transcript_biotype:protein_coding gene_symbol:CTBP1 description:C-terminal binding protein 1 [Source:HGNC Symbol;Acc:HGNC:2494]	1	186	IRP	15	17
ENSAMXP00000000431.1 pep scaffold:AstMex102:KB871747.1:623540:646130:1 gene:ENSAMXG00000000427.1 transcript:ENSAMXT00000000431.1 gene_biotype:protein_coding transcript_biotype:protein_coding gene_symbol:CTBP1 description:C-terminal binding protein 1 [Source:HGNC Symbol;Acc:HGNC:2494]	1	186	PLG	12	14
ENSAMXP00000000435.1 pep scaffold:AstMex102:KB882101.1:149918:162370:-1 gene:ENSAMXG00000000429.1 transcript:ENSAMXT00000000435.1 gene_biotype:protein_coding transcript_biotype:protein_coding gene_symbol:prdx2 description:peroxiredoxin 2 [Source:ZFIN;Acc:ZDB-GENE-030326-2]	1	198	LGP	96	98
ENSAMXP00000000432.1 pep scaffold:AstMex102:KB871747.1:646253:649083:-1 gene:ENSAMXG00000000430.1 transcript:ENSAMXT00000000432.1 gene_biotype:protein_coding transcript_biotype:protein_coding gene_symbol:ppp2r2cb description:protein phosphatase 2, regulatory subunit B, gamma b [Source:ZFIN;Acc:ZDB-GENE-130530-705]	1	213	IRW	83	85
ENSAMXP00000000432.1 pep scaffold:AstMex102:KB871747.1:646253:649083:-1 gene:ENSAMXG00000000430.1 transcript:ENSAMXT00000000432.1 gene_biotype:protein_coding transcript_biotype:protein_coding gene_symbol:ppp2r2cb description:protein phosphatase 2, regulatory subunit B, gamma b [Source:ZFIN;Acc:ZDB-GENE-130530-705]	1	213	LRP	141	143
ENSAMXP00000000443.1 pep scaffold:AstMex102:KB882288.1:187613:193915:-1 gene:ENSAMXG00000000431.1 transcript:ENSAMXT00000000443.1 gene_biotype:protein_coding transcript_biotype:protein_coding gene_symbol:gdap1 description:ganglioside induced differentiation associated protein 1 [Source:ZFIN;Acc:ZDB-GENE-050522-424]	1	370	AKK	40	42
ENSAMXP00000000443.1 pep scaffold:AstMex102:KB882288.1:187613:193915:-1 gene:ENSAMXG00000000431.1 transcript:ENSAMXT00000000443.1 gene_biotype:protein_coding transcript_biotype:protein_coding gene_symbol:gdap1 description:ganglioside induced differentiation associated protein 1 [Source:ZFIN;Acc:ZDB-GENE-050522-424]	1	370	AKK	334	336
ENSAMXP00000000439.1 pep scaffold:AstMex102:KB871747.1:778407:783189:-1 gene:ENSAMXG00000000433.1 transcript:ENSAMXT00000000439.1 gene_biotype:protein_coding transcript_biotype:protein_coding gene_symbol:egr1 description:early growth response 1 [Source:ZFIN;Acc:ZDB-GENE-980526-320]	1	524	IKP	296	298
ENSAMXP00000000438.1 pep scaffold:AstMex102:KB872906.1:13245:16109:-1 gene:ENSAMXG00000000435.1 transcript:ENSAMXT00000000438.1 gene_biotype:protein_coding transcript_biotype:protein_coding gene_symbol:crebrf description:creb3 regulatory factor [Source:ZFIN;Acc:ZDB-GENE-120203-3]	1	513	GLP	214	216
ENSAMXP00000000438.1 pep scaffold:AstMex102:KB872906.1:13245:16109:-1 gene:ENSAMXG00000000435.1 transcript:ENSAMXT00000000438.1 gene_biotype:protein_coding transcript_biotype:protein_coding gene_symbol:crebrf description:creb3 regulatory factor [Source:ZFIN;Acc:ZDB-GENE-120203-3]	1	513	LPG	212	214
ENSAMXP00000000438.1 pep scaffold:AstMex102:KB872906.1:13245:16109:-1 gene:ENSAMXG00000000435.1 transcript:ENSAMXT00000000438.1 gene_biotype:protein_coding transcript_biotype:protein_coding gene_symbol:crebrf description:creb3 regulatory factor [Source:ZFIN;Acc:ZDB-GENE-120203-3]	1	513	LPG	215	217
ENSAMXP00000000448.1 pep scaffold:AstMex102:KB882101.1:168392:173300:1 gene:ENSAMXG00000000436.1 transcript:ENSAMXT00000000448.1 gene_biotype:protein_coding transcript_biotype:protein_coding gene_symbol:rnaseh2a description:ribonuclease H2, subunit A [Source:ZFIN;Acc:ZDB-GENE-040426-976]	1	258	VRP	115	117
ENSAMXP00000000446.1 pep scaffold:AstMex102:KB871586.1:1126954:1186718:-1 gene:ENSAMXG00000000437.1 transcript:ENSAMXT00000000446.1 gene_biotype:protein_coding transcript_biotype:protein_coding gene_symbol:arhgap27l description:Rho GTPase activating protein 27, like [Source:ZFIN;Acc:ZDB-GENE-120406-11]	1	1015	VSV	156	158
ENSAMXP00000000446.1 pep scaffold:AstMex102:KB871586.1:1126954:1186718:-1 gene:ENSAMXG00000000437.1 transcript:ENSAMXT00000000446.1 gene_biotype:protein_coding transcript_biotype:protein_coding gene_symbol:arhgap27l description:Rho GTPase activating protein 27, like [Source:ZFIN;Acc:ZDB-GENE-120406-11]	1	1015	LRP	980	982
ENSAMXP00000000446.1 pep scaffold:AstMex102:KB871586.1:1126954:1186718:-1 gene:ENSAMXG00000000437.1 transcript:ENSAMXT00000000446.1 gene_biotype:protein_coding transcript_biotype:protein_coding gene_symbol:arhgap27l description:Rho GTPase activating protein 27, like [Source:ZFIN;Acc:ZDB-GENE-120406-11]	1	1015	GLP	223	225
ENSAMXP00000000446.1 pep scaffold:AstMex102:KB871586.1:1126954:1186718:-1 gene:ENSAMXG00000000437.1 transcript:ENSAMXT00000000446.1 gene_biotype:protein_coding transcript_biotype:protein_coding gene_symbol:arhgap27l description:Rho GTPase activating protein 27, like [Source:ZFIN;Acc:ZDB-GENE-120406-11]	1	1015	GLP	938	940
ENSAMXP00000000446.1 pep scaffold:AstMex102:KB871586.1:1126954:1186718:-1 gene:ENSAMXG00000000437.1 transcript:ENSAMXT00000000446.1 gene_biotype:protein_coding transcript_biotype:protein_coding gene_symbol:arhgap27l description:Rho GTPase activating protein 27, like [Source:ZFIN;Acc:ZDB-GENE-120406-11]	1	1015	VRP	90	92
ENSAMXP00000000446.1 pep scaffold:AstMex102:KB871586.1:1126954:1186718:-1 gene:ENSAMXG00000000437.1 transcript:ENSAMXT00000000446.1 gene_biotype:protein_coding transcript_biotype:protein_coding gene_symbol:arhgap27l description:Rho GTPase activating protein 27, like [Source:ZFIN;Acc:ZDB-GENE-120406-11]	1	1015	AKK	287	289
ENSAMXP00000000446.1 pep scaffold:AstMex102:KB871586.1:1126954:1186718:-1 gene:ENSAMXG00000000437.1 transcript:ENSAMXT00000000446.1 gene_biotype:protein_coding transcript_biotype:protein_coding gene_symbol:arhgap27l description:Rho GTPase activating protein 27, like [Source:ZFIN;Acc:ZDB-GENE-120406-11]	1	1015	PLG	550	552
ENSAMXP00000000446.1 pep scaffold:AstMex102:KB871586.1:1126954:1186718:-1 gene:ENSAMXG00000000437.1 transcript:ENSAMXT00000000446.1 gene_biotype:protein_coding transcript_biotype:protein_coding gene_symbol:arhgap27l description:Rho GTPase activating protein 27, like [Source:ZFIN;Acc:ZDB-GENE-120406-11]	1	1015	IKP	34	36
ENSAMXP00000000442.1 pep scaffold:AstMex102:KB882150.1:619885:630671:-1 gene:ENSAMXG00000000438.1 transcript:ENSAMXT00000000442.1 gene_biotype:protein_coding transcript_biotype:protein_coding gene_symbol:adpgk2 description:ADP-dependent glucokinase 2 [Source:ZFIN;Acc:ZDB-GENE-090609-3]	1	482	LRP	5	7
ENSAMXP00000000442.1 pep scaffold:AstMex102:KB882150.1:619885:630671:-1 gene:ENSAMXG00000000438.1 transcript:ENSAMXT00000000442.1 gene_biotype:protein_coding transcript_biotype:protein_coding gene_symbol:adpgk2 description:ADP-dependent glucokinase 2 [Source:ZFIN;Acc:ZDB-GENE-090609-3]	1	482	LPG	136	138
ENSAMXP00000000445.1 pep scaffold:AstMex102:KB882213.1:359169:374753:-1 gene:ENSAMXG00000000440.1 transcript:ENSAMXT00000000445.1 gene_biotype:protein_coding transcript_biotype:protein_coding gene_symbol:kat2a description:K(lysine) acetyltransferase 2A [Source:ZFIN;Acc:ZDB-GENE-080403-11]	1	793	LGP	351	353
ENSAMXP00000000445.1 pep scaffold:AstMex102:KB882213.1:359169:374753:-1 gene:ENSAMXG00000000440.1 transcript:ENSAMXT00000000445.1 gene_biotype:protein_coding transcript_biotype:protein_coding gene_symbol:kat2a description:K(lysine) acetyltransferase 2A [Source:ZFIN;Acc:ZDB-GENE-080403-11]	1	793	LGP	428	430
ENSAMXP00000000445.1 pep scaffold:AstMex102:KB882213.1:359169:374753:-1 gene:ENSAMXG00000000440.1 transcript:ENSAMXT00000000445.1 gene_biotype:protein_coding transcript_biotype:protein_coding gene_symbol:kat2a description:K(lysine) acetyltransferase 2A [Source:ZFIN;Acc:ZDB-GENE-080403-11]	1	793	AKK	62	64
ENSAMXP00000000451.1 pep scaffold:AstMex102:KB882288.1:196257:235127:1 gene:ENSAMXG00000000441.1 transcript:ENSAMXT00000000451.1 gene_biotype:protein_coding transcript_biotype:protein_coding gene_symbol:jph1a description:junctophilin 1a [Source:ZFIN;Acc:ZDB-GENE-040724-233]	1	659	IKP	608	610
ENSAMXP00000000492.1 pep scaffold:AstMex102:KB882100.1:1317432:1432653:1 gene:ENSAMXG00000000442.1 transcript:ENSAMXT00000000492.1 gene_biotype:protein_coding transcript_biotype:protein_coding gene_symbol:TLN2 description:talin 2 [Source:HGNC Symbol;Acc:HGNC:15447]	1	2553	VSV	732	734
ENSAMXP00000000492.1 pep scaffold:AstMex102:KB882100.1:1317432:1432653:1 gene:ENSAMXG00000000442.1 transcript:ENSAMXT00000000492.1 gene_biotype:protein_coding transcript_biotype:protein_coding gene_symbol:TLN2 description:talin 2 [Source:HGNC Symbol;Acc:HGNC:15447]	1	2553	GPL	1058	1060
ENSAMXP00000000492.1 pep scaffold:AstMex102:KB882100.1:1317432:1432653:1 gene:ENSAMXG00000000442.1 transcript:ENSAMXT00000000492.1 gene_biotype:protein_coding transcript_biotype:protein_coding gene_symbol:TLN2 description:talin 2 [Source:HGNC Symbol;Acc:HGNC:15447]	1	2553	AKK	2331	2333
ENSAMXP00000000492.1 pep scaffold:AstMex102:KB882100.1:1317432:1432653:1 gene:ENSAMXG00000000442.1 transcript:ENSAMXT00000000492.1 gene_biotype:protein_coding transcript_biotype:protein_coding gene_symbol:TLN2 description:talin 2 [Source:HGNC Symbol;Acc:HGNC:15447]	1	2553	PLG	525	527
ENSAMXP00000000492.1 pep scaffold:AstMex102:KB882100.1:1317432:1432653:1 gene:ENSAMXG00000000442.1 transcript:ENSAMXT00000000492.1 gene_biotype:protein_coding transcript_biotype:protein_coding gene_symbol:TLN2 description:talin 2 [Source:HGNC Symbol;Acc:HGNC:15447]	1	2553	LPG	452	454
ENSAMXP00000000492.1 pep scaffold:AstMex102:KB882100.1:1317432:1432653:1 gene:ENSAMXG00000000442.1 transcript:ENSAMXT00000000492.1 gene_biotype:protein_coding transcript_biotype:protein_coding gene_symbol:TLN2 description:talin 2 [Source:HGNC Symbol;Acc:HGNC:15447]	1	2553	LPG	1091	1093
ENSAMXP00000000492.1 pep scaffold:AstMex102:KB882100.1:1317432:1432653:1 gene:ENSAMXG00000000442.1 transcript:ENSAMXT00000000492.1 gene_biotype:protein_coding transcript_biotype:protein_coding gene_symbol:TLN2 description:talin 2 [Source:HGNC Symbol;Acc:HGNC:15447]	1	2553	LPG	1215	1217
ENSAMXP00000000459.1 pep scaffold:AstMex102:KB882150.1:658243:690396:1 gene:ENSAMXG00000000443.1 transcript:ENSAMXT00000000459.1 gene_biotype:protein_coding transcript_biotype:protein_coding gene_symbol:ctbp2a description:C-terminal binding protein 2a [Source:ZFIN;Acc:ZDB-GENE-010130-2]	1	1179	GLP	667	669
ENSAMXP00000000459.1 pep scaffold:AstMex102:KB882150.1:658243:690396:1 gene:ENSAMXG00000000443.1 transcript:ENSAMXT00000000459.1 gene_biotype:protein_coding transcript_biotype:protein_coding gene_symbol:ctbp2a description:C-terminal binding protein 2a [Source:ZFIN;Acc:ZDB-GENE-010130-2]	1	1179	IRP	794	796
ENSAMXP00000000459.1 pep scaffold:AstMex102:KB882150.1:658243:690396:1 gene:ENSAMXG00000000443.1 transcript:ENSAMXT00000000459.1 gene_biotype:protein_coding transcript_biotype:protein_coding gene_symbol:ctbp2a description:C-terminal binding protein 2a [Source:ZFIN;Acc:ZDB-GENE-010130-2]	1	1179	VRP	63	65
ENSAMXP00000000459.1 pep scaffold:AstMex102:KB882150.1:658243:690396:1 gene:ENSAMXG00000000443.1 transcript:ENSAMXT00000000459.1 gene_biotype:protein_coding transcript_biotype:protein_coding gene_symbol:ctbp2a description:C-terminal binding protein 2a [Source:ZFIN;Acc:ZDB-GENE-010130-2]	1	1179	GPL	1081	1083
ENSAMXP00000000459.1 pep scaffold:AstMex102:KB882150.1:658243:690396:1 gene:ENSAMXG00000000443.1 transcript:ENSAMXT00000000459.1 gene_biotype:protein_coding transcript_biotype:protein_coding gene_symbol:ctbp2a description:C-terminal binding protein 2a [Source:ZFIN;Acc:ZDB-GENE-010130-2]	1	1179	LPG	200	202
ENSAMXP00000000459.1 pep scaffold:AstMex102:KB882150.1:658243:690396:1 gene:ENSAMXG00000000443.1 transcript:ENSAMXT00000000459.1 gene_biotype:protein_coding transcript_biotype:protein_coding gene_symbol:ctbp2a description:C-terminal binding protein 2a [Source:ZFIN;Acc:ZDB-GENE-010130-2]	1	1179	LPG	246	248
ENSAMXP00000000453.1 pep scaffold:AstMex102:KB882213.1:375795:408884:-1 gene:ENSAMXG00000000444.1 transcript:ENSAMXT00000000453.1 gene_biotype:protein_coding transcript_biotype:protein_coding gene_symbol:rab5c description:RAB5C, member RAS oncogene family [Source:ZFIN;Acc:ZDB-GENE-031118-30]	1	222	AKK	180	182
ENSAMXP00000000449.1 pep scaffold:AstMex102:KB882101.1:174151:182254:1 gene:ENSAMXG00000000446.1 transcript:ENSAMXT00000000449.1 gene_biotype:protein_coding transcript_biotype:protein_coding gene_symbol:snrpb2 description:small nuclear ribonucleoprotein polypeptide B2 [Source:ZFIN;Acc:ZDB-GENE-060616-2]	1	220	IRP	3	5
ENSAMXP00000000449.1 pep scaffold:AstMex102:KB882101.1:174151:182254:1 gene:ENSAMXG00000000446.1 transcript:ENSAMXT00000000449.1 gene_biotype:protein_coding transcript_biotype:protein_coding gene_symbol:snrpb2 description:small nuclear ribonucleoprotein polypeptide B2 [Source:ZFIN;Acc:ZDB-GENE-060616-2]	1	220	AKK	119	121
ENSAMXP00000000449.1 pep scaffold:AstMex102:KB882101.1:174151:182254:1 gene:ENSAMXG00000000446.1 transcript:ENSAMXT00000000449.1 gene_biotype:protein_coding transcript_biotype:protein_coding gene_symbol:snrpb2 description:small nuclear ribonucleoprotein polypeptide B2 [Source:ZFIN;Acc:ZDB-GENE-060616-2]	1	220	AKK	217	219
ENSAMXP00000000456.1 pep scaffold:AstMex102:KB882209.1:84235:106102:1 gene:ENSAMXG00000000447.1 transcript:ENSAMXT00000000456.1 gene_biotype:protein_coding transcript_biotype:protein_coding gene_symbol:asz1 description:ankyrin repeat, SAM and basic leucine zipper domain containing 1 [Source:ZFIN;Acc:ZDB-GENE-040426-988]	1	477	VSV	48	50
ENSAMXP00000000456.1 pep scaffold:AstMex102:KB882209.1:84235:106102:1 gene:ENSAMXG00000000447.1 transcript:ENSAMXT00000000456.1 gene_biotype:protein_coding transcript_biotype:protein_coding gene_symbol:asz1 description:ankyrin repeat, SAM and basic leucine zipper domain containing 1 [Source:ZFIN;Acc:ZDB-GENE-040426-988]	1	477	GLP	247	249
ENSAMXP00000000457.1 pep scaffold:AstMex102:KB882101.1:207590:213474:1 gene:ENSAMXG00000000449.1 transcript:ENSAMXT00000000457.1 gene_biotype:protein_coding transcript_biotype:protein_coding gene_symbol:prokr1a description:prokineticin receptor 1a [Source:ZFIN;Acc:ZDB-GENE-110411-180]	1	394	VSV	339	341
ENSAMXP00000000454.1 pep scaffold:AstMex102:KB882288.1:260705:261928:1 gene:ENSAMXG00000000451.1 transcript:ENSAMXT00000000454.1 gene_biotype:protein_coding transcript_biotype:protein_coding	1	183	GLP	42	44
ENSAMXP00000000465.1 pep scaffold:AstMex102:KB882101.1:232010:265852:-1 gene:ENSAMXG00000000455.1 transcript:ENSAMXT00000000465.1 gene_biotype:protein_coding transcript_biotype:protein_coding gene_symbol:si:ch1073-147h9.1 description:si:ch1073-147h9.1 [Source:ZFIN;Acc:ZDB-GENE-121214-230]	1	510	LPG	92	94
ENSAMXP00000000476.1 pep scaffold:AstMex102:KB882213.1:424127:460767:-1 gene:ENSAMXG00000000458.1 transcript:ENSAMXT00000000476.1 gene_biotype:protein_coding transcript_biotype:protein_coding gene_symbol:kcnh4a description:potassium voltage-gated channel, subfamily H (eag-related), member 4a [Source:ZFIN;Acc:ZDB-GENE-131125-34]	1	915	VSV	306	308
ENSAMXP00000000476.1 pep scaffold:AstMex102:KB882213.1:424127:460767:-1 gene:ENSAMXG00000000458.1 transcript:ENSAMXT00000000476.1 gene_biotype:protein_coding transcript_biotype:protein_coding gene_symbol:kcnh4a description:potassium voltage-gated channel, subfamily H (eag-related), member 4a [Source:ZFIN;Acc:ZDB-GENE-131125-34]	1	915	LPG	602	604
ENSAMXP00000000462.1 pep scaffold:AstMex102:KB882150.1:702310:725678:1 gene:ENSAMXG00000000459.1 transcript:ENSAMXT00000000462.1 gene_biotype:protein_coding transcript_biotype:protein_coding gene_symbol:fzd3b description:frizzled class receptor 3b [Source:ZFIN;Acc:ZDB-GENE-070122-1]	1	690	LRW	392	394
ENSAMXP00000000462.1 pep scaffold:AstMex102:KB882150.1:702310:725678:1 gene:ENSAMXG00000000459.1 transcript:ENSAMXT00000000462.1 gene_biotype:protein_coding transcript_biotype:protein_coding gene_symbol:fzd3b description:frizzled class receptor 3b [Source:ZFIN;Acc:ZDB-GENE-070122-1]	1	690	LGP	8	10
ENSAMXP00000000462.1 pep scaffold:AstMex102:KB882150.1:702310:725678:1 gene:ENSAMXG00000000459.1 transcript:ENSAMXT00000000462.1 gene_biotype:protein_coding transcript_biotype:protein_coding gene_symbol:fzd3b description:frizzled class receptor 3b [Source:ZFIN;Acc:ZDB-GENE-070122-1]	1	690	LRP	98	100
ENSAMXP00000000463.1 pep scaffold:AstMex102:KB882288.1:301449:461383:1 gene:ENSAMXG00000000460.1 transcript:ENSAMXT00000000463.1 gene_biotype:protein_coding transcript_biotype:protein_coding gene_symbol:stau2 description:staufen double-stranded RNA binding protein 2 [Source:ZFIN;Acc:ZDB-GENE-040426-687]	1	675	AKK	388	390
ENSAMXP00000000467.1 pep scaffold:AstMex102:KB882150.1:730564:781067:-1 gene:ENSAMXG00000000461.1 transcript:ENSAMXT00000000467.1 gene_biotype:protein_coding transcript_biotype:protein_coding gene_symbol:cdc42bpaa description:CDC42 binding protein kinase alpha (DMPK-like) a [Source:ZFIN;Acc:ZDB-GENE-120727-12]	1	1771	LRP	1635	1637
ENSAMXP00000000467.1 pep scaffold:AstMex102:KB882150.1:730564:781067:-1 gene:ENSAMXG00000000461.1 transcript:ENSAMXT00000000467.1 gene_biotype:protein_coding transcript_biotype:protein_coding gene_symbol:cdc42bpaa description:CDC42 binding protein kinase alpha (DMPK-like) a [Source:ZFIN;Acc:ZDB-GENE-120727-12]	1	1771	GPL	1106	1108
ENSAMXP00000000467.1 pep scaffold:AstMex102:KB882150.1:730564:781067:-1 gene:ENSAMXG00000000461.1 transcript:ENSAMXT00000000467.1 gene_biotype:protein_coding transcript_biotype:protein_coding gene_symbol:cdc42bpaa description:CDC42 binding protein kinase alpha (DMPK-like) a [Source:ZFIN;Acc:ZDB-GENE-120727-12]	1	1771	PLG	1107	1109
ENSAMXP00000000467.1 pep scaffold:AstMex102:KB882150.1:730564:781067:-1 gene:ENSAMXG00000000461.1 transcript:ENSAMXT00000000467.1 gene_biotype:protein_coding transcript_biotype:protein_coding gene_symbol:cdc42bpaa description:CDC42 binding protein kinase alpha (DMPK-like) a [Source:ZFIN;Acc:ZDB-GENE-120727-12]	1	1771	IKP	202	204
ENSAMXP00000000466.1 pep scaffold:AstMex102:KB882288.1:477424:492582:-1 gene:ENSAMXG00000000462.1 transcript:ENSAMXT00000000466.1 gene_biotype:protein_coding transcript_biotype:protein_coding gene_symbol:rdh10a description:retinol dehydrogenase 10a [Source:ZFIN;Acc:ZDB-GENE-070112-2242]	1	337	LRW	24	26
ENSAMXP00000000466.1 pep scaffold:AstMex102:KB882288.1:477424:492582:-1 gene:ENSAMXG00000000462.1 transcript:ENSAMXT00000000466.1 gene_biotype:protein_coding transcript_biotype:protein_coding gene_symbol:rdh10a description:retinol dehydrogenase 10a [Source:ZFIN;Acc:ZDB-GENE-070112-2242]	1	337	LRP	262	264
ENSAMXP00000000466.1 pep scaffold:AstMex102:KB882288.1:477424:492582:-1 gene:ENSAMXG00000000462.1 transcript:ENSAMXT00000000466.1 gene_biotype:protein_coding transcript_biotype:protein_coding gene_symbol:rdh10a description:retinol dehydrogenase 10a [Source:ZFIN;Acc:ZDB-GENE-070112-2242]	1	337	VRP	28	30
ENSAMXP00000000468.1 pep scaffold:AstMex102:KB882288.1:509249:531899:1 gene:ENSAMXG00000000464.1 transcript:ENSAMXT00000000468.1 gene_biotype:protein_coding transcript_biotype:protein_coding gene_symbol:SBSPON description:somatomedin B and thrombospondin type 1 domain containing [Source:HGNC Symbol;Acc:HGNC:30362]	1	265	IRW	7	9
ENSAMXP00000000468.1 pep scaffold:AstMex102:KB882288.1:509249:531899:1 gene:ENSAMXG00000000464.1 transcript:ENSAMXT00000000468.1 gene_biotype:protein_coding transcript_biotype:protein_coding gene_symbol:SBSPON description:somatomedin B and thrombospondin type 1 domain containing [Source:HGNC Symbol;Acc:HGNC:30362]	1	265	IKP	107	109
ENSAMXP00000000470.1 pep scaffold:AstMex102:KB882288.1:528299:532568:-1 gene:ENSAMXG00000000465.1 transcript:ENSAMXT00000000470.1 gene_biotype:protein_coding transcript_biotype:protein_coding gene_symbol:terf1 description:telomeric repeat binding factor (NIMA-interacting) 1 [Source:ZFIN;Acc:ZDB-GENE-090612-2]	1	313	LRP	202	204
ENSAMXP00000000470.1 pep scaffold:AstMex102:KB882288.1:528299:532568:-1 gene:ENSAMXG00000000465.1 transcript:ENSAMXT00000000470.1 gene_biotype:protein_coding transcript_biotype:protein_coding gene_symbol:terf1 description:telomeric repeat binding factor (NIMA-interacting) 1 [Source:ZFIN;Acc:ZDB-GENE-090612-2]	1	313	GLP	246	248
ENSAMXP00000000470.1 pep scaffold:AstMex102:KB882288.1:528299:532568:-1 gene:ENSAMXG00000000465.1 transcript:ENSAMXT00000000470.1 gene_biotype:protein_coding transcript_biotype:protein_coding gene_symbol:terf1 description:telomeric repeat binding factor (NIMA-interacting) 1 [Source:ZFIN;Acc:ZDB-GENE-090612-2]	1	313	AKK	222	224
ENSAMXP00000000472.1 pep scaffold:AstMex102:KB882288.1:540937:699446:-1 gene:ENSAMXG00000000469.1 transcript:ENSAMXT00000000472.1 gene_biotype:protein_coding transcript_biotype:protein_coding gene_symbol:KCNB2 description:potassium voltage-gated channel subfamily B member 2 [Source:HGNC Symbol;Acc:HGNC:6232]	1	852	GPL	265	267
ENSAMXP00000000475.1 pep scaffold:AstMex102:KB882209.1:177677:183358:-1 gene:ENSAMXG00000000471.1 transcript:ENSAMXT00000000475.1 gene_biotype:protein_coding transcript_biotype:protein_coding gene_symbol:bida description:BH3 interacting domain death agonist [Source:ZFIN;Acc:ZDB-GENE-050419-35]	1	206	GLP	98	100
ENSAMXP00000000484.1 pep scaffold:AstMex102:KB872699.1:521:61340:1 gene:ENSAMXG00000000472.1 transcript:ENSAMXT00000000484.1 gene_biotype:protein_coding transcript_biotype:protein_coding gene_symbol:ift140 description:intraflagellar transport 140 homolog (Chlamydomonas) [Source:ZFIN;Acc:ZDB-GENE-040724-165]	1	1218	VSV	726	728
ENSAMXP00000000484.1 pep scaffold:AstMex102:KB872699.1:521:61340:1 gene:ENSAMXG00000000472.1 transcript:ENSAMXT00000000484.1 gene_biotype:protein_coding transcript_biotype:protein_coding gene_symbol:ift140 description:intraflagellar transport 140 homolog (Chlamydomonas) [Source:ZFIN;Acc:ZDB-GENE-040724-165]	1	1218	LRW	67	69
ENSAMXP00000000484.1 pep scaffold:AstMex102:KB872699.1:521:61340:1 gene:ENSAMXG00000000472.1 transcript:ENSAMXT00000000484.1 gene_biotype:protein_coding transcript_biotype:protein_coding gene_symbol:ift140 description:intraflagellar transport 140 homolog (Chlamydomonas) [Source:ZFIN;Acc:ZDB-GENE-040724-165]	1	1218	LGP	261	263
ENSAMXP00000000484.1 pep scaffold:AstMex102:KB872699.1:521:61340:1 gene:ENSAMXG00000000472.1 transcript:ENSAMXT00000000484.1 gene_biotype:protein_coding transcript_biotype:protein_coding gene_symbol:ift140 description:intraflagellar transport 140 homolog (Chlamydomonas) [Source:ZFIN;Acc:ZDB-GENE-040724-165]	1	1218	PLG	392	394
ENSAMXP00000000484.1 pep scaffold:AstMex102:KB872699.1:521:61340:1 gene:ENSAMXG00000000472.1 transcript:ENSAMXT00000000484.1 gene_biotype:protein_coding transcript_biotype:protein_coding gene_symbol:ift140 description:intraflagellar transport 140 homolog (Chlamydomonas) [Source:ZFIN;Acc:ZDB-GENE-040724-165]	1	1218	IKP	797	799
ENSAMXP00000000479.1 pep scaffold:AstMex102:KB882213.1:498625:535306:-1 gene:ENSAMXG00000000474.1 transcript:ENSAMXT00000000479.1 gene_biotype:protein_coding transcript_biotype:protein_coding	1	133	GPL	113	115
ENSAMXP00000000481.1 pep scaffold:AstMex102:KB882213.1:530450:642674:-1 gene:ENSAMXG00000000476.1 transcript:ENSAMXT00000000481.1 gene_biotype:protein_coding transcript_biotype:protein_coding gene_symbol:si:ch211-210g13.5 description:si:ch211-210g13.5 [Source:ZFIN;Acc:ZDB-GENE-030131-5675]	1	981	LRW	140	142
ENSAMXP00000000481.1 pep scaffold:AstMex102:KB882213.1:530450:642674:-1 gene:ENSAMXG00000000476.1 transcript:ENSAMXT00000000481.1 gene_biotype:protein_coding transcript_biotype:protein_coding gene_symbol:si:ch211-210g13.5 description:si:ch211-210g13.5 [Source:ZFIN;Acc:ZDB-GENE-030131-5675]	1	981	LRW	143	145
ENSAMXP00000000481.1 pep scaffold:AstMex102:KB882213.1:530450:642674:-1 gene:ENSAMXG00000000476.1 transcript:ENSAMXT00000000481.1 gene_biotype:protein_coding transcript_biotype:protein_coding gene_symbol:si:ch211-210g13.5 description:si:ch211-210g13.5 [Source:ZFIN;Acc:ZDB-GENE-030131-5675]	1	981	LRP	700	702
ENSAMXP00000000481.1 pep scaffold:AstMex102:KB882213.1:530450:642674:-1 gene:ENSAMXG00000000476.1 transcript:ENSAMXT00000000481.1 gene_biotype:protein_coding transcript_biotype:protein_coding gene_symbol:si:ch211-210g13.5 description:si:ch211-210g13.5 [Source:ZFIN;Acc:ZDB-GENE-030131-5675]	1	981	LPG	720	722
ENSAMXP00000000485.1 pep scaffold:AstMex102:KB882209.1:183618:188643:-1 gene:ENSAMXG00000000477.1 transcript:ENSAMXT00000000485.1 gene_biotype:protein_coding transcript_biotype:protein_coding gene_symbol:wee2 description:WEE1 homolog 2 (S. pombe) [Source:ZFIN;Acc:ZDB-GENE-030131-5682]	1	542	VRP	450	452
ENSAMXP00000000485.1 pep scaffold:AstMex102:KB882209.1:183618:188643:-1 gene:ENSAMXG00000000477.1 transcript:ENSAMXT00000000485.1 gene_biotype:protein_coding transcript_biotype:protein_coding gene_symbol:wee2 description:WEE1 homolog 2 (S. pombe) [Source:ZFIN;Acc:ZDB-GENE-030131-5682]	1	542	IKP	315	317
ENSAMXP00000000493.1 pep scaffold:AstMex102:KB882150.1:791793:803873:1 gene:ENSAMXG00000000479.1 transcript:ENSAMXT00000000493.1 gene_biotype:protein_coding transcript_biotype:protein_coding gene_symbol:ahi1 description:Abelson helper integration site 1 [Source:ZFIN;Acc:ZDB-GENE-060803-1]	1	1184	AKK	455	457
ENSAMXP00000000493.1 pep scaffold:AstMex102:KB882150.1:791793:803873:1 gene:ENSAMXG00000000479.1 transcript:ENSAMXT00000000493.1 gene_biotype:protein_coding transcript_biotype:protein_coding gene_symbol:ahi1 description:Abelson helper integration site 1 [Source:ZFIN;Acc:ZDB-GENE-060803-1]	1	1184	LPG	540	542
ENSAMXP00000000496.1 pep scaffold:AstMex102:KB882150.1:791793:803572:1 gene:ENSAMXG00000000479.1 transcript:ENSAMXT00000000496.1 gene_biotype:protein_coding transcript_biotype:protein_coding gene_symbol:ahi1 description:Abelson helper integration site 1 [Source:ZFIN;Acc:ZDB-GENE-060803-1]	1	1196	AKK	459	461
ENSAMXP00000000496.1 pep scaffold:AstMex102:KB882150.1:791793:803572:1 gene:ENSAMXG00000000479.1 transcript:ENSAMXT00000000496.1 gene_biotype:protein_coding transcript_biotype:protein_coding gene_symbol:ahi1 description:Abelson helper integration site 1 [Source:ZFIN;Acc:ZDB-GENE-060803-1]	1	1196	LPG	544	546
ENSAMXP00000000502.1 pep scaffold:AstMex102:KB882213.1:680542:730720:-1 gene:ENSAMXG00000000480.1 transcript:ENSAMXT00000000502.1 gene_biotype:protein_coding transcript_biotype:protein_coding gene_symbol:stat5a description:signal transducer and activator of transcription 5a [Source:ZFIN;Acc:ZDB-GENE-030820-2]	1	794	VSV	228	230
ENSAMXP00000000502.1 pep scaffold:AstMex102:KB882213.1:680542:730720:-1 gene:ENSAMXG00000000480.1 transcript:ENSAMXT00000000502.1 gene_biotype:protein_coding transcript_biotype:protein_coding gene_symbol:stat5a description:signal transducer and activator of transcription 5a [Source:ZFIN;Acc:ZDB-GENE-030820-2]	1	794	GLP	308	310
ENSAMXP00000000502.1 pep scaffold:AstMex102:KB882213.1:680542:730720:-1 gene:ENSAMXG00000000480.1 transcript:ENSAMXT00000000502.1 gene_biotype:protein_coding transcript_biotype:protein_coding gene_symbol:stat5a description:signal transducer and activator of transcription 5a [Source:ZFIN;Acc:ZDB-GENE-030820-2]	1	794	PLG	129	131
ENSAMXP00000000502.1 pep scaffold:AstMex102:KB882213.1:680542:730720:-1 gene:ENSAMXG00000000480.1 transcript:ENSAMXT00000000502.1 gene_biotype:protein_coding transcript_biotype:protein_coding gene_symbol:stat5a description:signal transducer and activator of transcription 5a [Source:ZFIN;Acc:ZDB-GENE-030820-2]	1	794	LPG	572	574
ENSAMXP00000000486.1 pep scaffold:AstMex102:KB882101.1:308358:310769:-1 gene:ENSAMXG00000000481.1 transcript:ENSAMXT00000000486.1 gene_biotype:protein_coding transcript_biotype:protein_coding	1	523	LRW	443	445
ENSAMXP00000000486.1 pep scaffold:AstMex102:KB882101.1:308358:310769:-1 gene:ENSAMXG00000000481.1 transcript:ENSAMXT00000000486.1 gene_biotype:protein_coding transcript_biotype:protein_coding	1	523	LRP	44	46
ENSAMXP00000000488.1 pep scaffold:AstMex102:KB882101.1:324036:325759:-1 gene:ENSAMXG00000000484.1 transcript:ENSAMXT00000000488.1 gene_biotype:protein_coding transcript_biotype:protein_coding	1	276	IKP	45	47
ENSAMXP00000000497.1 pep scaffold:AstMex102:KB882150.1:804462:812522:-1 gene:ENSAMXG00000000489.1 transcript:ENSAMXT00000000497.1 gene_biotype:protein_coding transcript_biotype:protein_coding gene_symbol:slc18b1 description:solute carrier family 18, subfamily B, member 1 [Source:ZFIN;Acc:ZDB-GENE-050417-386]	1	454	LGP	47	49
ENSAMXP00000000497.1 pep scaffold:AstMex102:KB882150.1:804462:812522:-1 gene:ENSAMXG00000000489.1 transcript:ENSAMXT00000000497.1 gene_biotype:protein_coding transcript_biotype:protein_coding gene_symbol:slc18b1 description:solute carrier family 18, subfamily B, member 1 [Source:ZFIN;Acc:ZDB-GENE-050417-386]	1	454	LGP	173	175
ENSAMXP00000000497.1 pep scaffold:AstMex102:KB882150.1:804462:812522:-1 gene:ENSAMXG00000000489.1 transcript:ENSAMXT00000000497.1 gene_biotype:protein_coding transcript_biotype:protein_coding gene_symbol:slc18b1 description:solute carrier family 18, subfamily B, member 1 [Source:ZFIN;Acc:ZDB-GENE-050417-386]	1	454	LGP	313	315
ENSAMXP00000000499.1 pep scaffold:AstMex102:KB872098.1:219961:228016:1 gene:ENSAMXG00000000490.1 transcript:ENSAMXT00000000499.1 gene_biotype:protein_coding transcript_biotype:protein_coding	1	1169	VSV	189	191
ENSAMXP00000000499.1 pep scaffold:AstMex102:KB872098.1:219961:228016:1 gene:ENSAMXG00000000490.1 transcript:ENSAMXT00000000499.1 gene_biotype:protein_coding transcript_biotype:protein_coding	1	1169	VSV	283	285
ENSAMXP00000000499.1 pep scaffold:AstMex102:KB872098.1:219961:228016:1 gene:ENSAMXG00000000490.1 transcript:ENSAMXT00000000499.1 gene_biotype:protein_coding transcript_biotype:protein_coding	1	1169	VSV	675	677
ENSAMXP00000000511.1 pep scaffold:AstMex102:KB882101.1:350776:465864:1 gene:ENSAMXG00000000491.1 transcript:ENSAMXT00000000511.1 gene_biotype:protein_coding transcript_biotype:protein_coding gene_symbol:rims1b description:regulating synaptic membrane exocytosis 1b [Source:ZFIN;Acc:ZDB-GENE-101223-4]	1	1600	LGP	1430	1432
ENSAMXP00000000511.1 pep scaffold:AstMex102:KB882101.1:350776:465864:1 gene:ENSAMXG00000000491.1 transcript:ENSAMXT00000000511.1 gene_biotype:protein_coding transcript_biotype:protein_coding gene_symbol:rims1b description:regulating synaptic membrane exocytosis 1b [Source:ZFIN;Acc:ZDB-GENE-101223-4]	1	1600	LRP	521	523
ENSAMXP00000000511.1 pep scaffold:AstMex102:KB882101.1:350776:465864:1 gene:ENSAMXG00000000491.1 transcript:ENSAMXT00000000511.1 gene_biotype:protein_coding transcript_biotype:protein_coding gene_symbol:rims1b description:regulating synaptic membrane exocytosis 1b [Source:ZFIN;Acc:ZDB-GENE-101223-4]	1	1600	LRP	1061	1063
ENSAMXP00000000511.1 pep scaffold:AstMex102:KB882101.1:350776:465864:1 gene:ENSAMXG00000000491.1 transcript:ENSAMXT00000000511.1 gene_biotype:protein_coding transcript_biotype:protein_coding gene_symbol:rims1b description:regulating synaptic membrane exocytosis 1b [Source:ZFIN;Acc:ZDB-GENE-101223-4]	1	1600	GPL	455	457
ENSAMXP00000000511.1 pep scaffold:AstMex102:KB882101.1:350776:465864:1 gene:ENSAMXG00000000491.1 transcript:ENSAMXT00000000511.1 gene_biotype:protein_coding transcript_biotype:protein_coding gene_symbol:rims1b description:regulating synaptic membrane exocytosis 1b [Source:ZFIN;Acc:ZDB-GENE-101223-4]	1	1600	AKK	1496	1498
ENSAMXP00000000511.1 pep scaffold:AstMex102:KB882101.1:350776:465864:1 gene:ENSAMXG00000000491.1 transcript:ENSAMXT00000000511.1 gene_biotype:protein_coding transcript_biotype:protein_coding gene_symbol:rims1b description:regulating synaptic membrane exocytosis 1b [Source:ZFIN;Acc:ZDB-GENE-101223-4]	1	1600	LPG	672	674
ENSAMXP00000000511.1 pep scaffold:AstMex102:KB882101.1:350776:465864:1 gene:ENSAMXG00000000491.1 transcript:ENSAMXT00000000511.1 gene_biotype:protein_coding transcript_biotype:protein_coding gene_symbol:rims1b description:regulating synaptic membrane exocytosis 1b [Source:ZFIN;Acc:ZDB-GENE-101223-4]	1	1600	LPG	752	754
ENSAMXP00000000511.1 pep scaffold:AstMex102:KB882101.1:350776:465864:1 gene:ENSAMXG00000000491.1 transcript:ENSAMXT00000000511.1 gene_biotype:protein_coding transcript_biotype:protein_coding gene_symbol:rims1b description:regulating synaptic membrane exocytosis 1b [Source:ZFIN;Acc:ZDB-GENE-101223-4]	1	1600	IKP	64	66
ENSAMXP00000000511.1 pep scaffold:AstMex102:KB882101.1:350776:465864:1 gene:ENSAMXG00000000491.1 transcript:ENSAMXT00000000511.1 gene_biotype:protein_coding transcript_biotype:protein_coding gene_symbol:rims1b description:regulating synaptic membrane exocytosis 1b [Source:ZFIN;Acc:ZDB-GENE-101223-4]	1	1600	IKP	378	380
ENSAMXP00000000512.1 pep scaffold:AstMex102:KB882288.1:974017:1024361:1 gene:ENSAMXG00000000492.1 transcript:ENSAMXT00000000512.1 gene_biotype:protein_coding transcript_biotype:protein_coding gene_symbol:eya1 description:EYA transcriptional coactivator and phosphatase 1 [Source:ZFIN;Acc:ZDB-GENE-990712-18]	1	612	LGP	475	477
ENSAMXP00000000506.1 pep scaffold:AstMex102:KB882209.1:203678:209498:-1 gene:ENSAMXG00000000493.1 transcript:ENSAMXT00000000506.1 gene_biotype:protein_coding transcript_biotype:protein_coding gene_symbol:agk description:acylglycerol kinase [Source:ZFIN;Acc:ZDB-GENE-030131-6202]	1	423	IRW	212	214
ENSAMXP00000000506.1 pep scaffold:AstMex102:KB882209.1:203678:209498:-1 gene:ENSAMXG00000000493.1 transcript:ENSAMXT00000000506.1 gene_biotype:protein_coding transcript_biotype:protein_coding gene_symbol:agk description:acylglycerol kinase [Source:ZFIN;Acc:ZDB-GENE-030131-6202]	1	423	LGP	230	232
ENSAMXP00000000506.1 pep scaffold:AstMex102:KB882209.1:203678:209498:-1 gene:ENSAMXG00000000493.1 transcript:ENSAMXT00000000506.1 gene_biotype:protein_coding transcript_biotype:protein_coding gene_symbol:agk description:acylglycerol kinase [Source:ZFIN;Acc:ZDB-GENE-030131-6202]	1	423	GPL	231	233
ENSAMXP00000000506.1 pep scaffold:AstMex102:KB882209.1:203678:209498:-1 gene:ENSAMXG00000000493.1 transcript:ENSAMXT00000000506.1 gene_biotype:protein_coding transcript_biotype:protein_coding gene_symbol:agk description:acylglycerol kinase [Source:ZFIN;Acc:ZDB-GENE-030131-6202]	1	423	AKK	109	111
ENSAMXP00000000506.1 pep scaffold:AstMex102:KB882209.1:203678:209498:-1 gene:ENSAMXG00000000493.1 transcript:ENSAMXT00000000506.1 gene_biotype:protein_coding transcript_biotype:protein_coding gene_symbol:agk description:acylglycerol kinase [Source:ZFIN;Acc:ZDB-GENE-030131-6202]	1	423	PLG	156	158
ENSAMXP00000000501.1 pep scaffold:AstMex102:KB882100.1:1485748:1493351:1 gene:ENSAMXG00000000494.1 transcript:ENSAMXT00000000501.1 gene_biotype:protein_coding transcript_biotype:protein_coding gene_symbol:lactb description:lactamase, beta [Source:ZFIN;Acc:ZDB-GENE-020111-1]	1	545	VSV	137	139
ENSAMXP00000000501.1 pep scaffold:AstMex102:KB882100.1:1485748:1493351:1 gene:ENSAMXG00000000494.1 transcript:ENSAMXT00000000501.1 gene_biotype:protein_coding transcript_biotype:protein_coding gene_symbol:lactb description:lactamase, beta [Source:ZFIN;Acc:ZDB-GENE-020111-1]	1	545	LPG	428	430
ENSAMXP00000000505.1 pep scaffold:AstMex102:KB882150.1:814208:826051:-1 gene:ENSAMXG00000000495.1 transcript:ENSAMXT00000000505.1 gene_biotype:protein_coding transcript_biotype:protein_coding gene_symbol:tulp4b description:tubby like protein 4b [Source:ZFIN;Acc:ZDB-GENE-130530-708]	1	1578	VSV	1055	1057
ENSAMXP00000000505.1 pep scaffold:AstMex102:KB882150.1:814208:826051:-1 gene:ENSAMXG00000000495.1 transcript:ENSAMXT00000000505.1 gene_biotype:protein_coding transcript_biotype:protein_coding gene_symbol:tulp4b description:tubby like protein 4b [Source:ZFIN;Acc:ZDB-GENE-130530-708]	1	1578	LRP	472	474
ENSAMXP00000000505.1 pep scaffold:AstMex102:KB882150.1:814208:826051:-1 gene:ENSAMXG00000000495.1 transcript:ENSAMXT00000000505.1 gene_biotype:protein_coding transcript_biotype:protein_coding gene_symbol:tulp4b description:tubby like protein 4b [Source:ZFIN;Acc:ZDB-GENE-130530-708]	1	1578	GLP	300	302
ENSAMXP00000000505.1 pep scaffold:AstMex102:KB882150.1:814208:826051:-1 gene:ENSAMXG00000000495.1 transcript:ENSAMXT00000000505.1 gene_biotype:protein_coding transcript_biotype:protein_coding gene_symbol:tulp4b description:tubby like protein 4b [Source:ZFIN;Acc:ZDB-GENE-130530-708]	1	1578	AKK	1426	1428
ENSAMXP00000000505.1 pep scaffold:AstMex102:KB882150.1:814208:826051:-1 gene:ENSAMXG00000000495.1 transcript:ENSAMXT00000000505.1 gene_biotype:protein_coding transcript_biotype:protein_coding gene_symbol:tulp4b description:tubby like protein 4b [Source:ZFIN;Acc:ZDB-GENE-130530-708]	1	1578	PLG	891	893
ENSAMXP00000000505.1 pep scaffold:AstMex102:KB882150.1:814208:826051:-1 gene:ENSAMXG00000000495.1 transcript:ENSAMXT00000000505.1 gene_biotype:protein_coding transcript_biotype:protein_coding gene_symbol:tulp4b description:tubby like protein 4b [Source:ZFIN;Acc:ZDB-GENE-130530-708]	1	1578	IKP	408	410
ENSAMXP00000000508.1 pep scaffold:AstMex102:KB871754.1:7677:30394:-1 gene:ENSAMXG00000000498.1 transcript:ENSAMXT00000000508.1 gene_biotype:protein_coding transcript_biotype:protein_coding	1	825	GPL	610	612
ENSAMXP00000000507.1 pep scaffold:AstMex102:KB882100.1:1505137:1563765:1 gene:ENSAMXG00000000499.1 transcript:ENSAMXT00000000507.1 gene_biotype:protein_coding transcript_biotype:protein_coding gene_symbol:tmem266 description:transmembrane protein 266 [Source:ZFIN;Acc:ZDB-GENE-070112-2382]	1	545	LGP	292	294
ENSAMXP00000000525.1 pep scaffold:AstMex102:KB882213.1:882152:933363:-1 gene:ENSAMXG00000000502.1 transcript:ENSAMXT00000000525.1 gene_biotype:protein_coding transcript_biotype:protein_coding gene_symbol:stat3 description:signal transducer and activator of transcription 3 (acute-phase response factor) [Source:ZFIN;Acc:ZDB-GENE-980526-68]	1	794	LGP	539	541
ENSAMXP00000000525.1 pep scaffold:AstMex102:KB882213.1:882152:933363:-1 gene:ENSAMXG00000000502.1 transcript:ENSAMXT00000000525.1 gene_biotype:protein_coding transcript_biotype:protein_coding gene_symbol:stat3 description:signal transducer and activator of transcription 3 (acute-phase response factor) [Source:ZFIN;Acc:ZDB-GENE-980526-68]	1	794	GPL	774	776
ENSAMXP00000000510.1 pep scaffold:AstMex102:KB882209.1:210438:221629:1 gene:ENSAMXG00000000503.1 transcript:ENSAMXT00000000510.1 gene_biotype:protein_coding transcript_biotype:protein_coding gene_symbol:ighmbp2 description:immunoglobulin mu binding protein 2 [Source:ZFIN;Acc:ZDB-GENE-050419-258]	1	1013	VSV	516	518
ENSAMXP00000000510.1 pep scaffold:AstMex102:KB882209.1:210438:221629:1 gene:ENSAMXG00000000503.1 transcript:ENSAMXT00000000510.1 gene_biotype:protein_coding transcript_biotype:protein_coding gene_symbol:ighmbp2 description:immunoglobulin mu binding protein 2 [Source:ZFIN;Acc:ZDB-GENE-050419-258]	1	1013	GPL	357	359
ENSAMXP00000000513.1 pep scaffold:AstMex102:KB882288.1:1128800:1135233:-1 gene:ENSAMXG00000000505.1 transcript:ENSAMXT00000000513.1 gene_biotype:protein_coding transcript_biotype:protein_coding gene_symbol:xkr9 description:XK, Kell blood group complex subunit-related family, member 9 [Source:ZFIN;Acc:ZDB-GENE-060421-6224]	1	380	VSV	32	34
ENSAMXP00000000513.1 pep scaffold:AstMex102:KB882288.1:1128800:1135233:-1 gene:ENSAMXG00000000505.1 transcript:ENSAMXT00000000513.1 gene_biotype:protein_coding transcript_biotype:protein_coding gene_symbol:xkr9 description:XK, Kell blood group complex subunit-related family, member 9 [Source:ZFIN;Acc:ZDB-GENE-060421-6224]	1	380	GLP	200	202
ENSAMXP00000000515.1 pep scaffold:AstMex102:KB882150.1:844595:936705:1 gene:ENSAMXG00000000506.1 transcript:ENSAMXT00000000515.1 gene_biotype:protein_coding transcript_biotype:protein_coding gene_symbol:syne1b description:spectrin repeat containing, nuclear envelope 1b [Source:ZFIN;Acc:ZDB-GENE-071218-4]	1	8802	VSV	390	392
ENSAMXP00000000515.1 pep scaffold:AstMex102:KB882150.1:844595:936705:1 gene:ENSAMXG00000000506.1 transcript:ENSAMXT00000000515.1 gene_biotype:protein_coding transcript_biotype:protein_coding gene_symbol:syne1b description:spectrin repeat containing, nuclear envelope 1b [Source:ZFIN;Acc:ZDB-GENE-071218-4]	1	8802	VSV	2876	2878
ENSAMXP00000000515.1 pep scaffold:AstMex102:KB882150.1:844595:936705:1 gene:ENSAMXG00000000506.1 transcript:ENSAMXT00000000515.1 gene_biotype:protein_coding transcript_biotype:protein_coding gene_symbol:syne1b description:spectrin repeat containing, nuclear envelope 1b [Source:ZFIN;Acc:ZDB-GENE-071218-4]	1	8802	VSV	6532	6534
ENSAMXP00000000515.1 pep scaffold:AstMex102:KB882150.1:844595:936705:1 gene:ENSAMXG00000000506.1 transcript:ENSAMXT00000000515.1 gene_biotype:protein_coding transcript_biotype:protein_coding gene_symbol:syne1b description:spectrin repeat containing, nuclear envelope 1b [Source:ZFIN;Acc:ZDB-GENE-071218-4]	1	8802	LRW	189	191
ENSAMXP00000000515.1 pep scaffold:AstMex102:KB882150.1:844595:936705:1 gene:ENSAMXG00000000506.1 transcript:ENSAMXT00000000515.1 gene_biotype:protein_coding transcript_biotype:protein_coding gene_symbol:syne1b description:spectrin repeat containing, nuclear envelope 1b [Source:ZFIN;Acc:ZDB-GENE-071218-4]	1	8802	LGP	1413	1415
ENSAMXP00000000515.1 pep scaffold:AstMex102:KB882150.1:844595:936705:1 gene:ENSAMXG00000000506.1 transcript:ENSAMXT00000000515.1 gene_biotype:protein_coding transcript_biotype:protein_coding gene_symbol:syne1b description:spectrin repeat containing, nuclear envelope 1b [Source:ZFIN;Acc:ZDB-GENE-071218-4]	1	8802	IRP	224	226
ENSAMXP00000000515.1 pep scaffold:AstMex102:KB882150.1:844595:936705:1 gene:ENSAMXG00000000506.1 transcript:ENSAMXT00000000515.1 gene_biotype:protein_coding transcript_biotype:protein_coding gene_symbol:syne1b description:spectrin repeat containing, nuclear envelope 1b [Source:ZFIN;Acc:ZDB-GENE-071218-4]	1	8802	GPL	407	409
ENSAMXP00000000515.1 pep scaffold:AstMex102:KB882150.1:844595:936705:1 gene:ENSAMXG00000000506.1 transcript:ENSAMXT00000000515.1 gene_biotype:protein_coding transcript_biotype:protein_coding gene_symbol:syne1b description:spectrin repeat containing, nuclear envelope 1b [Source:ZFIN;Acc:ZDB-GENE-071218-4]	1	8802	AKK	3210	3212
ENSAMXP00000000515.1 pep scaffold:AstMex102:KB882150.1:844595:936705:1 gene:ENSAMXG00000000506.1 transcript:ENSAMXT00000000515.1 gene_biotype:protein_coding transcript_biotype:protein_coding gene_symbol:syne1b description:spectrin repeat containing, nuclear envelope 1b [Source:ZFIN;Acc:ZDB-GENE-071218-4]	1	8802	AKK	7854	7856
ENSAMXP00000000515.1 pep scaffold:AstMex102:KB882150.1:844595:936705:1 gene:ENSAMXG00000000506.1 transcript:ENSAMXT00000000515.1 gene_biotype:protein_coding transcript_biotype:protein_coding gene_symbol:syne1b description:spectrin repeat containing, nuclear envelope 1b [Source:ZFIN;Acc:ZDB-GENE-071218-4]	1	8802	PLG	408	410
ENSAMXP00000000515.1 pep scaffold:AstMex102:KB882150.1:844595:936705:1 gene:ENSAMXG00000000506.1 transcript:ENSAMXT00000000515.1 gene_biotype:protein_coding transcript_biotype:protein_coding gene_symbol:syne1b description:spectrin repeat containing, nuclear envelope 1b [Source:ZFIN;Acc:ZDB-GENE-071218-4]	1	8802	LPG	405	407
ENSAMXP00000000515.1 pep scaffold:AstMex102:KB882150.1:844595:936705:1 gene:ENSAMXG00000000506.1 transcript:ENSAMXT00000000515.1 gene_biotype:protein_coding transcript_biotype:protein_coding gene_symbol:syne1b description:spectrin repeat containing, nuclear envelope 1b [Source:ZFIN;Acc:ZDB-GENE-071218-4]	1	8802	LPG	1052	1054
ENSAMXP00000000518.1 pep scaffold:AstMex102:KB882101.1:652467:681296:1 gene:ENSAMXG00000000507.1 transcript:ENSAMXT00000000518.1 gene_biotype:protein_coding transcript_biotype:protein_coding gene_symbol:kcnq5b description:potassium voltage-gated channel, KQT-like subfamily, member 5b [Source:ZFIN;Acc:ZDB-GENE-090312-178]	1	743	LRP	361	363
ENSAMXP00000000518.1 pep scaffold:AstMex102:KB882101.1:652467:681296:1 gene:ENSAMXG00000000507.1 transcript:ENSAMXT00000000518.1 gene_biotype:protein_coding transcript_biotype:protein_coding gene_symbol:kcnq5b description:potassium voltage-gated channel, KQT-like subfamily, member 5b [Source:ZFIN;Acc:ZDB-GENE-090312-178]	1	743	AKK	353	355
ENSAMXP00000000527.1 pep scaffold:AstMex102:KB871754.1:36302:48829:1 gene:ENSAMXG00000000509.1 transcript:ENSAMXT00000000527.1 gene_biotype:protein_coding transcript_biotype:protein_coding gene_symbol:stk31 description:serine/threonine kinase 31 [Source:ZFIN;Acc:ZDB-GENE-140106-59]	1	977	LRW	643	645
ENSAMXP00000000527.1 pep scaffold:AstMex102:KB871754.1:36302:48829:1 gene:ENSAMXG00000000509.1 transcript:ENSAMXT00000000527.1 gene_biotype:protein_coding transcript_biotype:protein_coding gene_symbol:stk31 description:serine/threonine kinase 31 [Source:ZFIN;Acc:ZDB-GENE-140106-59]	1	977	LRP	228	230
ENSAMXP00000000527.1 pep scaffold:AstMex102:KB871754.1:36302:48829:1 gene:ENSAMXG00000000509.1 transcript:ENSAMXT00000000527.1 gene_biotype:protein_coding transcript_biotype:protein_coding gene_symbol:stk31 description:serine/threonine kinase 31 [Source:ZFIN;Acc:ZDB-GENE-140106-59]	1	977	AKK	114	116
ENSAMXP00000000527.1 pep scaffold:AstMex102:KB871754.1:36302:48829:1 gene:ENSAMXG00000000509.1 transcript:ENSAMXT00000000527.1 gene_biotype:protein_coding transcript_biotype:protein_coding gene_symbol:stk31 description:serine/threonine kinase 31 [Source:ZFIN;Acc:ZDB-GENE-140106-59]	1	977	LPG	187	189
ENSAMXP00000000516.1 pep scaffold:AstMex102:KB882288.1:1157661:1240939:1 gene:ENSAMXG00000000511.1 transcript:ENSAMXT00000000516.1 gene_biotype:protein_coding transcript_biotype:protein_coding gene_symbol:ncoa2 description:nuclear receptor coactivator 2 [Source:ZFIN;Acc:ZDB-GENE-010406-3]	1	1432	MKP	292	294
ENSAMXP00000000516.1 pep scaffold:AstMex102:KB882288.1:1157661:1240939:1 gene:ENSAMXG00000000511.1 transcript:ENSAMXT00000000516.1 gene_biotype:protein_coding transcript_biotype:protein_coding gene_symbol:ncoa2 description:nuclear receptor coactivator 2 [Source:ZFIN;Acc:ZDB-GENE-010406-3]	1	1432	LGP	27	29
ENSAMXP00000000516.1 pep scaffold:AstMex102:KB882288.1:1157661:1240939:1 gene:ENSAMXG00000000511.1 transcript:ENSAMXT00000000516.1 gene_biotype:protein_coding transcript_biotype:protein_coding gene_symbol:ncoa2 description:nuclear receptor coactivator 2 [Source:ZFIN;Acc:ZDB-GENE-010406-3]	1	1432	LGP	116	118
ENSAMXP00000000516.1 pep scaffold:AstMex102:KB882288.1:1157661:1240939:1 gene:ENSAMXG00000000511.1 transcript:ENSAMXT00000000516.1 gene_biotype:protein_coding transcript_biotype:protein_coding gene_symbol:ncoa2 description:nuclear receptor coactivator 2 [Source:ZFIN;Acc:ZDB-GENE-010406-3]	1	1432	LGP	546	548
ENSAMXP00000000516.1 pep scaffold:AstMex102:KB882288.1:1157661:1240939:1 gene:ENSAMXG00000000511.1 transcript:ENSAMXT00000000516.1 gene_biotype:protein_coding transcript_biotype:protein_coding gene_symbol:ncoa2 description:nuclear receptor coactivator 2 [Source:ZFIN;Acc:ZDB-GENE-010406-3]	1	1432	LRP	1161	1163
ENSAMXP00000000516.1 pep scaffold:AstMex102:KB882288.1:1157661:1240939:1 gene:ENSAMXG00000000511.1 transcript:ENSAMXT00000000516.1 gene_biotype:protein_coding transcript_biotype:protein_coding gene_symbol:ncoa2 description:nuclear receptor coactivator 2 [Source:ZFIN;Acc:ZDB-GENE-010406-3]	1	1432	LRP	1205	1207
ENSAMXP00000000516.1 pep scaffold:AstMex102:KB882288.1:1157661:1240939:1 gene:ENSAMXG00000000511.1 transcript:ENSAMXT00000000516.1 gene_biotype:protein_coding transcript_biotype:protein_coding gene_symbol:ncoa2 description:nuclear receptor coactivator 2 [Source:ZFIN;Acc:ZDB-GENE-010406-3]	1	1432	GLP	1272	1274
ENSAMXP00000000516.1 pep scaffold:AstMex102:KB882288.1:1157661:1240939:1 gene:ENSAMXG00000000511.1 transcript:ENSAMXT00000000516.1 gene_biotype:protein_coding transcript_biotype:protein_coding gene_symbol:ncoa2 description:nuclear receptor coactivator 2 [Source:ZFIN;Acc:ZDB-GENE-010406-3]	1	1432	LPG	1273	1275
ENSAMXP00000000523.1 pep scaffold:AstMex102:KB882209.1:228449:241798:-1 gene:ENSAMXG00000000513.1 transcript:ENSAMXT00000000523.1 gene_biotype:protein_coding transcript_biotype:protein_coding gene_symbol:rapsn description:receptor-associated protein of the synapse, 43kD [Source:ZFIN;Acc:ZDB-GENE-030313-1]	1	424	MKP	418	420
ENSAMXP00000000520.1 pep scaffold:AstMex102:KB882288.1:1285135:1289762:1 gene:ENSAMXG00000000514.1 transcript:ENSAMXT00000000520.1 gene_biotype:protein_coding transcript_biotype:protein_coding gene_symbol:ngdn description:neuroguidin, EIF4E binding protein [Source:ZFIN;Acc:ZDB-GENE-031030-13]	1	319	VSV	30	32
ENSAMXP00000000520.1 pep scaffold:AstMex102:KB882288.1:1285135:1289762:1 gene:ENSAMXG00000000514.1 transcript:ENSAMXT00000000520.1 gene_biotype:protein_coding transcript_biotype:protein_coding gene_symbol:ngdn description:neuroguidin, EIF4E binding protein [Source:ZFIN;Acc:ZDB-GENE-031030-13]	1	319	AKK	264	266
ENSAMXP00000000524.1 pep scaffold:AstMex102:KB882101.1:686883:695749:-1 gene:ENSAMXG00000000515.1 transcript:ENSAMXT00000000524.1 gene_biotype:protein_coding transcript_biotype:protein_coding gene_symbol:eef1a1b description:eukaryotic translation elongation factor 1 alpha 1b [Source:ZFIN;Acc:ZDB-GENE-050417-327]	1	417	VSV	269	271
ENSAMXP00000000524.1 pep scaffold:AstMex102:KB882101.1:686883:695749:-1 gene:ENSAMXG00000000515.1 transcript:ENSAMXT00000000524.1 gene_biotype:protein_coding transcript_biotype:protein_coding gene_symbol:eef1a1b description:eukaryotic translation elongation factor 1 alpha 1b [Source:ZFIN;Acc:ZDB-GENE-050417-327]	1	417	PLG	374	376
ENSAMXP00000000524.1 pep scaffold:AstMex102:KB882101.1:686883:695749:-1 gene:ENSAMXG00000000515.1 transcript:ENSAMXT00000000524.1 gene_biotype:protein_coding transcript_biotype:protein_coding gene_symbol:eef1a1b description:eukaryotic translation elongation factor 1 alpha 1b [Source:ZFIN;Acc:ZDB-GENE-050417-327]	1	417	LPG	257	259
ENSAMXP00000000521.1 pep scaffold:AstMex102:KB882150.1:940206:947426:-1 gene:ENSAMXG00000000516.1 transcript:ENSAMXT00000000521.1 gene_biotype:protein_coding transcript_biotype:protein_coding gene_symbol:CCDC170 description:coiled-coil domain containing 170 [Source:HGNC Symbol;Acc:HGNC:21177]	1	705	LGP	688	690
ENSAMXP00000000526.1 pep scaffold:AstMex102:KB882209.1:242114:248379:-1 gene:ENSAMXG00000000518.1 transcript:ENSAMXT00000000526.1 gene_biotype:protein_coding transcript_biotype:protein_coding gene_symbol:kbtbd4 description:kelch repeat and BTB (POZ) domain containing 4 [Source:ZFIN;Acc:ZDB-GENE-040426-937]	1	524	VSV	329	331
ENSAMXP00000000526.1 pep scaffold:AstMex102:KB882209.1:242114:248379:-1 gene:ENSAMXG00000000518.1 transcript:ENSAMXT00000000526.1 gene_biotype:protein_coding transcript_biotype:protein_coding gene_symbol:kbtbd4 description:kelch repeat and BTB (POZ) domain containing 4 [Source:ZFIN;Acc:ZDB-GENE-040426-937]	1	524	VSV	505	507
ENSAMXP00000000531.1 pep scaffold:AstMex102:KB882213.1:952032:1006419:-1 gene:ENSAMXG00000000521.1 transcript:ENSAMXT00000000531.1 gene_biotype:protein_coding transcript_biotype:protein_coding gene_symbol:cavin1a description:caveolae associated protein 1a [Source:ZFIN;Acc:ZDB-GENE-091204-151]	1	434	VRP	425	427
ENSAMXP00000000534.1 pep scaffold:AstMex102:KB882101.1:761819:803038:1 gene:ENSAMXG00000000524.1 transcript:ENSAMXT00000000534.1 gene_biotype:protein_coding transcript_biotype:protein_coding	1	467	VRP	20	22
ENSAMXP00000000534.1 pep scaffold:AstMex102:KB882101.1:761819:803038:1 gene:ENSAMXG00000000524.1 transcript:ENSAMXT00000000534.1 gene_biotype:protein_coding transcript_biotype:protein_coding	1	467	AKK	446	448
ENSAMXP00000000544.1 pep scaffold:AstMex102:KB882209.1:252130:264372:-1 gene:ENSAMXG00000000525.1 transcript:ENSAMXT00000000544.1 gene_biotype:protein_coding transcript_biotype:protein_coding gene_symbol:ddb2 description:damage-specific DNA binding protein 2 [Source:ZFIN;Acc:ZDB-GENE-050419-169]	1	489	VSV	200	202
ENSAMXP00000000544.1 pep scaffold:AstMex102:KB882209.1:252130:264372:-1 gene:ENSAMXG00000000525.1 transcript:ENSAMXT00000000544.1 gene_biotype:protein_coding transcript_biotype:protein_coding gene_symbol:ddb2 description:damage-specific DNA binding protein 2 [Source:ZFIN;Acc:ZDB-GENE-050419-169]	1	489	AKK	29	31
ENSAMXP00000000544.1 pep scaffold:AstMex102:KB882209.1:252130:264372:-1 gene:ENSAMXG00000000525.1 transcript:ENSAMXT00000000544.1 gene_biotype:protein_coding transcript_biotype:protein_coding gene_symbol:ddb2 description:damage-specific DNA binding protein 2 [Source:ZFIN;Acc:ZDB-GENE-050419-169]	1	489	PLG	391	393
ENSAMXP00000000540.1 pep scaffold:AstMex102:KB882100.1:1581071:1587425:1 gene:ENSAMXG00000000527.1 transcript:ENSAMXT00000000540.1 gene_biotype:protein_coding transcript_biotype:protein_coding gene_symbol:isl2a description:ISL LIM homeobox 2a [Source:ZFIN;Acc:ZDB-GENE-980526-562]	1	360	LPG	125	127
ENSAMXP00000000536.1 pep scaffold:AstMex102:KB882213.1:1010986:1046224:-1 gene:ENSAMXG00000000528.1 transcript:ENSAMXT00000000536.1 gene_biotype:protein_coding transcript_biotype:protein_coding gene_symbol:atp6v0a1a description:ATPase, H+ transporting, lysosomal V0 subunit a1a [Source:ZFIN;Acc:ZDB-GENE-030131-3027]	1	838	VRP	481	483
ENSAMXP00000000535.1 pep scaffold:AstMex102:KB882288.1:1331837:1347465:1 gene:ENSAMXG00000000529.1 transcript:ENSAMXT00000000535.1 gene_biotype:protein_coding transcript_biotype:protein_coding	1	335	PLG	199	201
ENSAMXP00000000538.1 pep scaffold:AstMex102:KB882213.1:1078275:1105596:-1 gene:ENSAMXG00000000531.1 transcript:ENSAMXT00000000538.1 gene_biotype:protein_coding transcript_biotype:protein_coding gene_symbol:zgc:153952 description:zgc:153952 [Source:ZFIN;Acc:ZDB-GENE-061103-427]	1	356	PLG	168	170
ENSAMXP00000000541.1 pep scaffold:AstMex102:KB882213.1:1160797:1161982:-1 gene:ENSAMXG00000000533.1 transcript:ENSAMXT00000000541.1 gene_biotype:protein_coding transcript_biotype:protein_coding gene_symbol:lrrc3cb description:leucine rich repeat containing 3Cb [Source:ZFIN;Acc:ZDB-GENE-080327-11]	1	269	VSV	84	86
ENSAMXP00000000541.1 pep scaffold:AstMex102:KB882213.1:1160797:1161982:-1 gene:ENSAMXG00000000533.1 transcript:ENSAMXT00000000541.1 gene_biotype:protein_coding transcript_biotype:protein_coding gene_symbol:lrrc3cb description:leucine rich repeat containing 3Cb [Source:ZFIN;Acc:ZDB-GENE-080327-11]	1	269	GLP	93	95
ENSAMXP00000000555.1 pep scaffold:AstMex102:KB871754.1:59216:93189:1 gene:ENSAMXG00000000534.1 transcript:ENSAMXT00000000555.1 gene_biotype:protein_coding transcript_biotype:protein_coding gene_symbol:mpp6a description:membrane protein, palmitoylated 6a (MAGUK p55 subfamily member 6) [Source:ZFIN;Acc:ZDB-GENE-050506-35]	1	539	LRP	218	220
ENSAMXP00000000555.1 pep scaffold:AstMex102:KB871754.1:59216:93189:1 gene:ENSAMXG00000000534.1 transcript:ENSAMXT00000000555.1 gene_biotype:protein_coding transcript_biotype:protein_coding gene_symbol:mpp6a description:membrane protein, palmitoylated 6a (MAGUK p55 subfamily member 6) [Source:ZFIN;Acc:ZDB-GENE-050506-35]	1	539	PLG	138	140
ENSAMXP00000000557.1 pep scaffold:AstMex102:KB871754.1:68610:93189:1 gene:ENSAMXG00000000534.1 transcript:ENSAMXT00000000557.1 gene_biotype:protein_coding transcript_biotype:protein_coding gene_symbol:mpp6a description:membrane protein, palmitoylated 6a (MAGUK p55 subfamily member 6) [Source:ZFIN;Acc:ZDB-GENE-050506-35]	1	550	LRP	229	231
ENSAMXP00000000557.1 pep scaffold:AstMex102:KB871754.1:68610:93189:1 gene:ENSAMXG00000000534.1 transcript:ENSAMXT00000000557.1 gene_biotype:protein_coding transcript_biotype:protein_coding gene_symbol:mpp6a description:membrane protein, palmitoylated 6a (MAGUK p55 subfamily member 6) [Source:ZFIN;Acc:ZDB-GENE-050506-35]	1	550	PLG	149	151
ENSAMXP00000019822.1 pep scaffold:AstMex102:KB882275.1:641484:654402:-1 gene:ENSAMXG00000019251.1 transcript:ENSAMXT00000019822.1 gene_biotype:protein_coding transcript_biotype:protein_coding gene_symbol:pdk3b description:pyruvate dehydrogenase kinase, isozyme 3b [Source:ZFIN;Acc:ZDB-GENE-070112-1892]	1	407	LGP	382	384
ENSAMXP00000019822.1 pep scaffold:AstMex102:KB882275.1:641484:654402:-1 gene:ENSAMXG00000019251.1 transcript:ENSAMXT00000019822.1 gene_biotype:protein_coding transcript_biotype:protein_coding gene_symbol:pdk3b description:pyruvate dehydrogenase kinase, isozyme 3b [Source:ZFIN;Acc:ZDB-GENE-070112-1892]	1	407	GLP	265	267
ENSAMXP00000019822.1 pep scaffold:AstMex102:KB882275.1:641484:654402:-1 gene:ENSAMXG00000019251.1 transcript:ENSAMXT00000019822.1 gene_biotype:protein_coding transcript_biotype:protein_coding gene_symbol:pdk3b description:pyruvate dehydrogenase kinase, isozyme 3b [Source:ZFIN;Acc:ZDB-GENE-070112-1892]	1	407	GLP	327	329
ENSAMXP00000019822.1 pep scaffold:AstMex102:KB882275.1:641484:654402:-1 gene:ENSAMXG00000019251.1 transcript:ENSAMXT00000019822.1 gene_biotype:protein_coding transcript_biotype:protein_coding gene_symbol:pdk3b description:pyruvate dehydrogenase kinase, isozyme 3b [Source:ZFIN;Acc:ZDB-GENE-070112-1892]	1	407	LPG	66	68
ENSAMXP00000000546.1 pep scaffold:AstMex102:KB882150.1:954484:961729:1 gene:ENSAMXG00000000537.1 transcript:ENSAMXT00000000546.1 gene_biotype:protein_coding transcript_biotype:protein_coding gene_symbol:zbtb2a description:zinc finger and BTB domain containing 2a [Source:ZFIN;Acc:ZDB-GENE-040426-726]	1	452	GLP	139	141
ENSAMXP00000000549.1 pep scaffold:AstMex102:KB882150.1:978283:987388:-1 gene:ENSAMXG00000000540.1 transcript:ENSAMXT00000000549.1 gene_biotype:protein_coding transcript_biotype:protein_coding	1	1747	VSV	764	766
ENSAMXP00000000549.1 pep scaffold:AstMex102:KB882150.1:978283:987388:-1 gene:ENSAMXG00000000540.1 transcript:ENSAMXT00000000549.1 gene_biotype:protein_coding transcript_biotype:protein_coding	1	1747	VSV	1024	1026
ENSAMXP00000000549.1 pep scaffold:AstMex102:KB882150.1:978283:987388:-1 gene:ENSAMXG00000000540.1 transcript:ENSAMXT00000000549.1 gene_biotype:protein_coding transcript_biotype:protein_coding	1	1747	VSV	1331	1333
ENSAMXP00000000549.1 pep scaffold:AstMex102:KB882150.1:978283:987388:-1 gene:ENSAMXG00000000540.1 transcript:ENSAMXT00000000549.1 gene_biotype:protein_coding transcript_biotype:protein_coding	1	1747	MKP	1274	1276
ENSAMXP00000000549.1 pep scaffold:AstMex102:KB882150.1:978283:987388:-1 gene:ENSAMXG00000000540.1 transcript:ENSAMXT00000000549.1 gene_biotype:protein_coding transcript_biotype:protein_coding	1	1747	VRP	621	623
ENSAMXP00000000549.1 pep scaffold:AstMex102:KB882150.1:978283:987388:-1 gene:ENSAMXG00000000540.1 transcript:ENSAMXT00000000549.1 gene_biotype:protein_coding transcript_biotype:protein_coding	1	1747	GPL	931	933
ENSAMXP00000000550.1 pep scaffold:AstMex102:KB882209.1:279336:296555:1 gene:ENSAMXG00000000541.1 transcript:ENSAMXT00000000550.1 gene_biotype:protein_coding transcript_biotype:protein_coding gene_symbol:kif23 description:kinesin family member 23 [Source:ZFIN;Acc:ZDB-GENE-991019-4]	1	764	LRW	533	535
ENSAMXP00000000550.1 pep scaffold:AstMex102:KB882209.1:279336:296555:1 gene:ENSAMXG00000000541.1 transcript:ENSAMXT00000000550.1 gene_biotype:protein_coding transcript_biotype:protein_coding gene_symbol:kif23 description:kinesin family member 23 [Source:ZFIN;Acc:ZDB-GENE-991019-4]	1	764	LGP	748	750
ENSAMXP00000000550.1 pep scaffold:AstMex102:KB882209.1:279336:296555:1 gene:ENSAMXG00000000541.1 transcript:ENSAMXT00000000550.1 gene_biotype:protein_coding transcript_biotype:protein_coding gene_symbol:kif23 description:kinesin family member 23 [Source:ZFIN;Acc:ZDB-GENE-991019-4]	1	764	VRP	607	609
ENSAMXP00000000550.1 pep scaffold:AstMex102:KB882209.1:279336:296555:1 gene:ENSAMXG00000000541.1 transcript:ENSAMXT00000000550.1 gene_biotype:protein_coding transcript_biotype:protein_coding gene_symbol:kif23 description:kinesin family member 23 [Source:ZFIN;Acc:ZDB-GENE-991019-4]	1	764	IKP	122	124
ENSAMXP00000000551.1 pep scaffold:AstMex102:KB882213.1:1175305:1192956:-1 gene:ENSAMXG00000000542.1 transcript:ENSAMXT00000000551.1 gene_biotype:protein_coding transcript_biotype:protein_coding gene_symbol:gys1 description:glycogen synthase 1 (muscle) [Source:ZFIN;Acc:ZDB-GENE-040426-1243]	1	743	VSV	7	9
ENSAMXP00000000551.1 pep scaffold:AstMex102:KB882213.1:1175305:1192956:-1 gene:ENSAMXG00000000542.1 transcript:ENSAMXT00000000551.1 gene_biotype:protein_coding transcript_biotype:protein_coding gene_symbol:gys1 description:glycogen synthase 1 (muscle) [Source:ZFIN;Acc:ZDB-GENE-040426-1243]	1	743	VFPS	504	507
ENSAMXP00000000552.1 pep scaffold:AstMex102:KB882213.1:1201816:1223383:1 gene:ENSAMXG00000000544.1 transcript:ENSAMXT00000000552.1 gene_biotype:protein_coding transcript_biotype:protein_coding gene_symbol:pold1 description:polymerase (DNA directed), delta 1, catalytic subunit [Source:ZFIN;Acc:ZDB-GENE-060429-1]	1	1106	IKP	82	84
ENSAMXP00000000554.1 pep scaffold:AstMex102:KB882150.1:1043942:1046345:-1 gene:ENSAMXG00000000546.1 transcript:ENSAMXT00000000554.1 gene_biotype:protein_coding transcript_biotype:protein_coding gene_symbol:fbxo30a description:F-box protein 30a [Source:ZFIN;Acc:ZDB-GENE-040426-1215]	1	759	GLP	290	292
ENSAMXP00000000554.1 pep scaffold:AstMex102:KB882150.1:1043942:1046345:-1 gene:ENSAMXG00000000546.1 transcript:ENSAMXT00000000554.1 gene_biotype:protein_coding transcript_biotype:protein_coding gene_symbol:fbxo30a description:F-box protein 30a [Source:ZFIN;Acc:ZDB-GENE-040426-1215]	1	759	VRP	21	23
ENSAMXP00000000570.1 pep scaffold:AstMex102:KB882209.1:433455:463316:-1 gene:ENSAMXG00000000547.1 transcript:ENSAMXT00000000570.1 gene_biotype:protein_coding transcript_biotype:protein_coding gene_symbol:tle3a description:transducin-like enhancer of split 3a [Source:ZFIN;Acc:ZDB-GENE-990415-86]	1	779	LRP	360	362
ENSAMXP00000000570.1 pep scaffold:AstMex102:KB882209.1:433455:463316:-1 gene:ENSAMXG00000000547.1 transcript:ENSAMXT00000000570.1 gene_biotype:protein_coding transcript_biotype:protein_coding gene_symbol:tle3a description:transducin-like enhancer of split 3a [Source:ZFIN;Acc:ZDB-GENE-990415-86]	1	779	GLP	127	129
ENSAMXP00000000570.1 pep scaffold:AstMex102:KB882209.1:433455:463316:-1 gene:ENSAMXG00000000547.1 transcript:ENSAMXT00000000570.1 gene_biotype:protein_coding transcript_biotype:protein_coding gene_symbol:tle3a description:transducin-like enhancer of split 3a [Source:ZFIN;Acc:ZDB-GENE-990415-86]	1	779	GLP	439	441
ENSAMXP00000000580.1 pep scaffold:AstMex102:KB882288.1:1364667:1397628:-1 gene:ENSAMXG00000000548.1 transcript:ENSAMXT00000000580.1 gene_biotype:protein_coding transcript_biotype:protein_coding gene_symbol:slc4a2b description:solute carrier family 4 (anion exchanger), member 2b [Source:ZFIN;Acc:ZDB-GENE-030429-14]	1	1220	VSV	843	845
ENSAMXP00000000580.1 pep scaffold:AstMex102:KB882288.1:1364667:1397628:-1 gene:ENSAMXG00000000548.1 transcript:ENSAMXT00000000580.1 gene_biotype:protein_coding transcript_biotype:protein_coding gene_symbol:slc4a2b description:solute carrier family 4 (anion exchanger), member 2b [Source:ZFIN;Acc:ZDB-GENE-030429-14]	1	1220	LGP	549	551
ENSAMXP00000000580.1 pep scaffold:AstMex102:KB882288.1:1364667:1397628:-1 gene:ENSAMXG00000000548.1 transcript:ENSAMXT00000000580.1 gene_biotype:protein_coding transcript_biotype:protein_coding gene_symbol:slc4a2b description:solute carrier family 4 (anion exchanger), member 2b [Source:ZFIN;Acc:ZDB-GENE-030429-14]	1	1220	GLP	1028	1030
ENSAMXP00000000580.1 pep scaffold:AstMex102:KB882288.1:1364667:1397628:-1 gene:ENSAMXG00000000548.1 transcript:ENSAMXT00000000580.1 gene_biotype:protein_coding transcript_biotype:protein_coding gene_symbol:slc4a2b description:solute carrier family 4 (anion exchanger), member 2b [Source:ZFIN;Acc:ZDB-GENE-030429-14]	1	1220	GPL	752	754
ENSAMXP00000000580.1 pep scaffold:AstMex102:KB882288.1:1364667:1397628:-1 gene:ENSAMXG00000000548.1 transcript:ENSAMXT00000000580.1 gene_biotype:protein_coding transcript_biotype:protein_coding gene_symbol:slc4a2b description:solute carrier family 4 (anion exchanger), member 2b [Source:ZFIN;Acc:ZDB-GENE-030429-14]	1	1220	PLG	960	962
ENSAMXP00000000580.1 pep scaffold:AstMex102:KB882288.1:1364667:1397628:-1 gene:ENSAMXG00000000548.1 transcript:ENSAMXT00000000580.1 gene_biotype:protein_coding transcript_biotype:protein_coding gene_symbol:slc4a2b description:solute carrier family 4 (anion exchanger), member 2b [Source:ZFIN;Acc:ZDB-GENE-030429-14]	1	1220	LPG	375	377
ENSAMXP00000000581.1 pep scaffold:AstMex102:KB882288.1:1364667:1397628:-1 gene:ENSAMXG00000000548.1 transcript:ENSAMXT00000000581.1 gene_biotype:protein_coding transcript_biotype:protein_coding gene_symbol:slc4a2b description:solute carrier family 4 (anion exchanger), member 2b [Source:ZFIN;Acc:ZDB-GENE-030429-14]	1	1202	VSV	825	827
ENSAMXP00000000581.1 pep scaffold:AstMex102:KB882288.1:1364667:1397628:-1 gene:ENSAMXG00000000548.1 transcript:ENSAMXT00000000581.1 gene_biotype:protein_coding transcript_biotype:protein_coding gene_symbol:slc4a2b description:solute carrier family 4 (anion exchanger), member 2b [Source:ZFIN;Acc:ZDB-GENE-030429-14]	1	1202	LGP	531	533
ENSAMXP00000000581.1 pep scaffold:AstMex102:KB882288.1:1364667:1397628:-1 gene:ENSAMXG00000000548.1 transcript:ENSAMXT00000000581.1 gene_biotype:protein_coding transcript_biotype:protein_coding gene_symbol:slc4a2b description:solute carrier family 4 (anion exchanger), member 2b [Source:ZFIN;Acc:ZDB-GENE-030429-14]	1	1202	GLP	1010	1012
ENSAMXP00000000581.1 pep scaffold:AstMex102:KB882288.1:1364667:1397628:-1 gene:ENSAMXG00000000548.1 transcript:ENSAMXT00000000581.1 gene_biotype:protein_coding transcript_biotype:protein_coding gene_symbol:slc4a2b description:solute carrier family 4 (anion exchanger), member 2b [Source:ZFIN;Acc:ZDB-GENE-030429-14]	1	1202	GPL	734	736
ENSAMXP00000000581.1 pep scaffold:AstMex102:KB882288.1:1364667:1397628:-1 gene:ENSAMXG00000000548.1 transcript:ENSAMXT00000000581.1 gene_biotype:protein_coding transcript_biotype:protein_coding gene_symbol:slc4a2b description:solute carrier family 4 (anion exchanger), member 2b [Source:ZFIN;Acc:ZDB-GENE-030429-14]	1	1202	PLG	942	944
ENSAMXP00000000581.1 pep scaffold:AstMex102:KB882288.1:1364667:1397628:-1 gene:ENSAMXG00000000548.1 transcript:ENSAMXT00000000581.1 gene_biotype:protein_coding transcript_biotype:protein_coding gene_symbol:slc4a2b description:solute carrier family 4 (anion exchanger), member 2b [Source:ZFIN;Acc:ZDB-GENE-030429-14]	1	1202	LPG	357	359
ENSAMXP00000000560.1 pep scaffold:AstMex102:KB882150.1:1055883:1071368:-1 gene:ENSAMXG00000000549.1 transcript:ENSAMXT00000000560.1 gene_biotype:protein_coding transcript_biotype:protein_coding gene_symbol:shprh description:SNF2 histone linker PHD RING helicase [Source:ZFIN;Acc:ZDB-GENE-110512-2]	1	1659	LRP	276	278
ENSAMXP00000000560.1 pep scaffold:AstMex102:KB882150.1:1055883:1071368:-1 gene:ENSAMXG00000000549.1 transcript:ENSAMXT00000000560.1 gene_biotype:protein_coding transcript_biotype:protein_coding gene_symbol:shprh description:SNF2 histone linker PHD RING helicase [Source:ZFIN;Acc:ZDB-GENE-110512-2]	1	1659	LRP	1207	1209
ENSAMXP00000000560.1 pep scaffold:AstMex102:KB882150.1:1055883:1071368:-1 gene:ENSAMXG00000000549.1 transcript:ENSAMXT00000000560.1 gene_biotype:protein_coding transcript_biotype:protein_coding gene_symbol:shprh description:SNF2 histone linker PHD RING helicase [Source:ZFIN;Acc:ZDB-GENE-110512-2]	1	1659	GPL	866	868
ENSAMXP00000000560.1 pep scaffold:AstMex102:KB882150.1:1055883:1071368:-1 gene:ENSAMXG00000000549.1 transcript:ENSAMXT00000000560.1 gene_biotype:protein_coding transcript_biotype:protein_coding gene_symbol:shprh description:SNF2 histone linker PHD RING helicase [Source:ZFIN;Acc:ZDB-GENE-110512-2]	1	1659	AKK	17	19
ENSAMXP00000000560.1 pep scaffold:AstMex102:KB882150.1:1055883:1071368:-1 gene:ENSAMXG00000000549.1 transcript:ENSAMXT00000000560.1 gene_biotype:protein_coding transcript_biotype:protein_coding gene_symbol:shprh description:SNF2 histone linker PHD RING helicase [Source:ZFIN;Acc:ZDB-GENE-110512-2]	1	1659	AKK	880	882
ENSAMXP00000000559.1 pep scaffold:AstMex102:KB882213.1:1239112:1272340:-1 gene:ENSAMXG00000000550.1 transcript:ENSAMXT00000000559.1 gene_biotype:protein_coding transcript_biotype:protein_coding gene_symbol:slc17a7a description:solute carrier family 17 (vesicular glutamate transporter), member 7a [Source:ZFIN;Acc:ZDB-GENE-050105-5]	1	583	GLP	58	60
ENSAMXP00000000559.1 pep scaffold:AstMex102:KB882213.1:1239112:1272340:-1 gene:ENSAMXG00000000550.1 transcript:ENSAMXT00000000559.1 gene_biotype:protein_coding transcript_biotype:protein_coding gene_symbol:slc17a7a description:solute carrier family 17 (vesicular glutamate transporter), member 7a [Source:ZFIN;Acc:ZDB-GENE-050105-5]	1	583	IRP	3	5
ENSAMXP00000000561.1 pep scaffold:AstMex102:KB871754.1:105142:121861:-1 gene:ENSAMXG00000000551.1 transcript:ENSAMXT00000000561.1 gene_biotype:protein_coding transcript_biotype:protein_coding gene_symbol:dfna5b description:deafness, autosomal dominant 5 b [Source:ZFIN;Acc:ZDB-GENE-030131-7662]	1	486	VSV	194	196
ENSAMXP00000000561.1 pep scaffold:AstMex102:KB871754.1:105142:121861:-1 gene:ENSAMXG00000000551.1 transcript:ENSAMXT00000000561.1 gene_biotype:protein_coding transcript_biotype:protein_coding gene_symbol:dfna5b description:deafness, autosomal dominant 5 b [Source:ZFIN;Acc:ZDB-GENE-030131-7662]	1	486	VSV	207	209
ENSAMXP00000000561.1 pep scaffold:AstMex102:KB871754.1:105142:121861:-1 gene:ENSAMXG00000000551.1 transcript:ENSAMXT00000000561.1 gene_biotype:protein_coding transcript_biotype:protein_coding gene_symbol:dfna5b description:deafness, autosomal dominant 5 b [Source:ZFIN;Acc:ZDB-GENE-030131-7662]	1	486	GLP	285	287
ENSAMXP00000000562.1 pep scaffold:AstMex102:KB882213.1:1274594:1308152:-1 gene:ENSAMXG00000000553.1 transcript:ENSAMXT00000000562.1 gene_biotype:protein_coding transcript_biotype:protein_coding gene_symbol:slc6a16a description:solute carrier family 6, member 16a [Source:ZFIN;Acc:ZDB-GENE-061009-43]	1	689	LGP	392	394
ENSAMXP00000000562.1 pep scaffold:AstMex102:KB882213.1:1274594:1308152:-1 gene:ENSAMXG00000000553.1 transcript:ENSAMXT00000000562.1 gene_biotype:protein_coding transcript_biotype:protein_coding gene_symbol:slc6a16a description:solute carrier family 6, member 16a [Source:ZFIN;Acc:ZDB-GENE-061009-43]	1	689	LPG	6	8
ENSAMXP00000000564.1 pep scaffold:AstMex102:KB871754.1:126200:238806:-1 gene:ENSAMXG00000000554.1 transcript:ENSAMXT00000000564.1 gene_biotype:protein_coding transcript_biotype:protein_coding gene_symbol:osbpl3b description:oxysterol binding protein-like 3b [Source:ZFIN;Acc:ZDB-GENE-090109-1]	1	880	GPL	412	414
ENSAMXP00000000563.1 pep scaffold:AstMex102:KB882150.1:1075226:1097572:1 gene:ENSAMXG00000000555.1 transcript:ENSAMXT00000000563.1 gene_biotype:protein_coding transcript_biotype:protein_coding gene_symbol:grm1b description:glutamate receptor, metabotropic 1b [Source:ZFIN;Acc:ZDB-GENE-090821-3]	1	1173	IRY	967	969
ENSAMXP00000000563.1 pep scaffold:AstMex102:KB882150.1:1075226:1097572:1 gene:ENSAMXG00000000555.1 transcript:ENSAMXT00000000563.1 gene_biotype:protein_coding transcript_biotype:protein_coding gene_symbol:grm1b description:glutamate receptor, metabotropic 1b [Source:ZFIN;Acc:ZDB-GENE-090821-3]	1	1173	PLG	759	761
ENSAMXP00000000563.1 pep scaffold:AstMex102:KB882150.1:1075226:1097572:1 gene:ENSAMXG00000000555.1 transcript:ENSAMXT00000000563.1 gene_biotype:protein_coding transcript_biotype:protein_coding gene_symbol:grm1b description:glutamate receptor, metabotropic 1b [Source:ZFIN;Acc:ZDB-GENE-090821-3]	1	1173	LPG	383	385
ENSAMXP00000000563.1 pep scaffold:AstMex102:KB882150.1:1075226:1097572:1 gene:ENSAMXG00000000555.1 transcript:ENSAMXT00000000563.1 gene_biotype:protein_coding transcript_biotype:protein_coding gene_symbol:grm1b description:glutamate receptor, metabotropic 1b [Source:ZFIN;Acc:ZDB-GENE-090821-3]	1	1173	IKP	933	935
ENSAMXP00000000566.1 pep scaffold:AstMex102:KB882213.1:1309896:1325048:1 gene:ENSAMXG00000000556.1 transcript:ENSAMXT00000000566.1 gene_biotype:protein_coding transcript_biotype:protein_coding gene_symbol:eps8l1 description:eps8-like1 [Source:ZFIN;Acc:ZDB-GENE-050306-14]	1	364	LGP	196	198
ENSAMXP00000000566.1 pep scaffold:AstMex102:KB882213.1:1309896:1325048:1 gene:ENSAMXG00000000556.1 transcript:ENSAMXT00000000566.1 gene_biotype:protein_coding transcript_biotype:protein_coding gene_symbol:eps8l1 description:eps8-like1 [Source:ZFIN;Acc:ZDB-GENE-050306-14]	1	364	AKK	87	89
ENSAMXP00000000566.1 pep scaffold:AstMex102:KB882213.1:1309896:1325048:1 gene:ENSAMXG00000000556.1 transcript:ENSAMXT00000000566.1 gene_biotype:protein_coding transcript_biotype:protein_coding gene_symbol:eps8l1 description:eps8-like1 [Source:ZFIN;Acc:ZDB-GENE-050306-14]	1	364	LPG	22	24
ENSAMXP00000000589.1 pep scaffold:AstMex102:KB882100.1:1591245:1709019:-1 gene:ENSAMXG00000000557.1 transcript:ENSAMXT00000000589.1 gene_biotype:protein_coding transcript_biotype:protein_coding gene_symbol:scaper description:S-phase cyclin A-associated protein in the ER [Source:ZFIN;Acc:ZDB-GENE-060303-5]	1	1493	LGP	20	22
ENSAMXP00000000589.1 pep scaffold:AstMex102:KB882100.1:1591245:1709019:-1 gene:ENSAMXG00000000557.1 transcript:ENSAMXT00000000589.1 gene_biotype:protein_coding transcript_biotype:protein_coding gene_symbol:scaper description:S-phase cyclin A-associated protein in the ER [Source:ZFIN;Acc:ZDB-GENE-060303-5]	1	1493	AKK	521	523
ENSAMXP00000000589.1 pep scaffold:AstMex102:KB882100.1:1591245:1709019:-1 gene:ENSAMXG00000000557.1 transcript:ENSAMXT00000000589.1 gene_biotype:protein_coding transcript_biotype:protein_coding gene_symbol:scaper description:S-phase cyclin A-associated protein in the ER [Source:ZFIN;Acc:ZDB-GENE-060303-5]	1	1493	AKK	964	966
ENSAMXP00000000590.1 pep scaffold:AstMex102:KB882100.1:1591245:1705134:-1 gene:ENSAMXG00000000557.1 transcript:ENSAMXT00000000590.1 gene_biotype:protein_coding transcript_biotype:protein_coding gene_symbol:scaper description:S-phase cyclin A-associated protein in the ER [Source:ZFIN;Acc:ZDB-GENE-060303-5]	1	1462	AKK	490	492
ENSAMXP00000000590.1 pep scaffold:AstMex102:KB882100.1:1591245:1705134:-1 gene:ENSAMXG00000000557.1 transcript:ENSAMXT00000000590.1 gene_biotype:protein_coding transcript_biotype:protein_coding gene_symbol:scaper description:S-phase cyclin A-associated protein in the ER [Source:ZFIN;Acc:ZDB-GENE-060303-5]	1	1462	AKK	933	935
ENSAMXP00000000568.1 pep scaffold:AstMex102:KB871754.1:245698:255747:-1 gene:ENSAMXG00000000559.1 transcript:ENSAMXT00000000568.1 gene_biotype:protein_coding transcript_biotype:protein_coding	1	366	GLP	139	141
ENSAMXP00000000569.1 pep scaffold:AstMex102:KB882150.1:1133858:1173681:1 gene:ENSAMXG00000000560.1 transcript:ENSAMXT00000000569.1 gene_biotype:protein_coding transcript_biotype:protein_coding gene_symbol:stxbp5b description:syntaxin binding protein 5b (tomosyn) [Source:ZFIN;Acc:ZDB-GENE-090821-5]	1	1183	VSV	112	114
ENSAMXP00000000569.1 pep scaffold:AstMex102:KB882150.1:1133858:1173681:1 gene:ENSAMXG00000000560.1 transcript:ENSAMXT00000000569.1 gene_biotype:protein_coding transcript_biotype:protein_coding gene_symbol:stxbp5b description:syntaxin binding protein 5b (tomosyn) [Source:ZFIN;Acc:ZDB-GENE-090821-5]	1	1183	LRP	1007	1009
ENSAMXP00000000575.1 pep scaffold:AstMex102:KB882213.1:1336595:1350111:1 gene:ENSAMXG00000000562.1 transcript:ENSAMXT00000000575.1 gene_biotype:protein_coding transcript_biotype:protein_coding	1	1628	VRP	216	218
ENSAMXP00000000575.1 pep scaffold:AstMex102:KB882213.1:1336595:1350111:1 gene:ENSAMXG00000000562.1 transcript:ENSAMXT00000000575.1 gene_biotype:protein_coding transcript_biotype:protein_coding	1	1628	AKK	484	486
ENSAMXP00000000577.1 pep scaffold:AstMex102:KB882101.1:963919:979827:1 gene:ENSAMXG00000000563.1 transcript:ENSAMXT00000000577.1 gene_biotype:protein_coding transcript_biotype:protein_coding gene_symbol:dis3 description:DIS3 exosome endoribonuclease and 3'-5' exoribonuclease [Source:ZFIN;Acc:ZDB-GENE-080213-3]	1	716	IRP	510	512
ENSAMXP00000000572.1 pep scaffold:AstMex102:KB882209.1:618724:640022:-1 gene:ENSAMXG00000000564.1 transcript:ENSAMXT00000000572.1 gene_biotype:protein_coding transcript_biotype:protein_coding gene_symbol:tmem63a description:transmembrane protein 63A [Source:ZFIN;Acc:ZDB-GENE-041210-107]	1	799	VSV	152	154
ENSAMXP00000000572.1 pep scaffold:AstMex102:KB882209.1:618724:640022:-1 gene:ENSAMXG00000000564.1 transcript:ENSAMXT00000000572.1 gene_biotype:protein_coding transcript_biotype:protein_coding gene_symbol:tmem63a description:transmembrane protein 63A [Source:ZFIN;Acc:ZDB-GENE-041210-107]	1	799	LPG	584	586
ENSAMXP00000000573.1 pep scaffold:AstMex102:KB882209.1:710632:726069:-1 gene:ENSAMXG00000000565.1 transcript:ENSAMXT00000000573.1 gene_biotype:protein_coding transcript_biotype:protein_coding gene_symbol:faxca description:failed axon connections homolog a [Source:ZFIN;Acc:ZDB-GENE-100422-7]	1	390	GPL	203	205
ENSAMXP00000000573.1 pep scaffold:AstMex102:KB882209.1:710632:726069:-1 gene:ENSAMXG00000000565.1 transcript:ENSAMXT00000000573.1 gene_biotype:protein_coding transcript_biotype:protein_coding gene_symbol:faxca description:failed axon connections homolog a [Source:ZFIN;Acc:ZDB-GENE-100422-7]	1	390	LPG	282	284
ENSAMXP00000000586.1 pep scaffold:AstMex102:KB882150.1:1259969:1279743:1 gene:ENSAMXG00000000566.1 transcript:ENSAMXT00000000586.1 gene_biotype:protein_coding transcript_biotype:protein_coding gene_symbol:sash1b description:SAM and SH3 domain containing 1b [Source:ZFIN;Acc:ZDB-GENE-110228-1]	1	1123	LRP	926	928
ENSAMXP00000000586.1 pep scaffold:AstMex102:KB882150.1:1259969:1279743:1 gene:ENSAMXG00000000566.1 transcript:ENSAMXT00000000586.1 gene_biotype:protein_coding transcript_biotype:protein_coding gene_symbol:sash1b description:SAM and SH3 domain containing 1b [Source:ZFIN;Acc:ZDB-GENE-110228-1]	1	1123	IKP	996	998
ENSAMXP00000000576.1 pep scaffold:AstMex102:KB882213.1:1429911:1456929:1 gene:ENSAMXG00000000568.1 transcript:ENSAMXT00000000576.1 gene_biotype:protein_coding transcript_biotype:protein_coding gene_symbol:eftud2 description:elongation factor Tu GTP binding domain containing 2 [Source:ZFIN;Acc:ZDB-GENE-040426-1569]	1	977	IRP	416	418
ENSAMXP00000000576.1 pep scaffold:AstMex102:KB882213.1:1429911:1456929:1 gene:ENSAMXG00000000568.1 transcript:ENSAMXT00000000576.1 gene_biotype:protein_coding transcript_biotype:protein_coding gene_symbol:eftud2 description:elongation factor Tu GTP binding domain containing 2 [Source:ZFIN;Acc:ZDB-GENE-040426-1569]	1	977	IRP	922	924
ENSAMXP00000000576.1 pep scaffold:AstMex102:KB882213.1:1429911:1456929:1 gene:ENSAMXG00000000568.1 transcript:ENSAMXT00000000576.1 gene_biotype:protein_coding transcript_biotype:protein_coding gene_symbol:eftud2 description:elongation factor Tu GTP binding domain containing 2 [Source:ZFIN;Acc:ZDB-GENE-040426-1569]	1	977	GPL	476	478
ENSAMXP00000000576.1 pep scaffold:AstMex102:KB882213.1:1429911:1456929:1 gene:ENSAMXG00000000568.1 transcript:ENSAMXT00000000576.1 gene_biotype:protein_coding transcript_biotype:protein_coding gene_symbol:eftud2 description:elongation factor Tu GTP binding domain containing 2 [Source:ZFIN;Acc:ZDB-GENE-040426-1569]	1	977	GPL	781	783
ENSAMXP00000000576.1 pep scaffold:AstMex102:KB882213.1:1429911:1456929:1 gene:ENSAMXG00000000568.1 transcript:ENSAMXT00000000576.1 gene_biotype:protein_coding transcript_biotype:protein_coding gene_symbol:eftud2 description:elongation factor Tu GTP binding domain containing 2 [Source:ZFIN;Acc:ZDB-GENE-040426-1569]	1	977	IKP	98	100
ENSAMXP00000000578.1 pep scaffold:AstMex102:KB882101.1:984452:986361:1 gene:ENSAMXG00000000570.1 transcript:ENSAMXT00000000578.1 gene_biotype:protein_coding transcript_biotype:protein_coding	1	91	VSV	72	74
ENSAMXP00000000578.1 pep scaffold:AstMex102:KB882101.1:984452:986361:1 gene:ENSAMXG00000000570.1 transcript:ENSAMXT00000000578.1 gene_biotype:protein_coding transcript_biotype:protein_coding	1	91	AKK	83	85
ENSAMXP00000000585.1 pep scaffold:AstMex102:KB882101.1:988487:1006612:-1 gene:ENSAMXG00000000572.1 transcript:ENSAMXT00000000585.1 gene_biotype:protein_coding transcript_biotype:protein_coding gene_symbol:bora description:bora, aurora kinase A activator [Source:ZFIN;Acc:ZDB-GENE-041114-165]	1	410	LRP	258	260
ENSAMXP00000000585.1 pep scaffold:AstMex102:KB882101.1:988487:1006612:-1 gene:ENSAMXG00000000572.1 transcript:ENSAMXT00000000585.1 gene_biotype:protein_coding transcript_biotype:protein_coding gene_symbol:bora description:bora, aurora kinase A activator [Source:ZFIN;Acc:ZDB-GENE-041114-165]	1	410	AKK	13	15
ENSAMXP00000000582.1 pep scaffold:AstMex102:KB882213.1:1543082:1549844:-1 gene:ENSAMXG00000000573.1 transcript:ENSAMXT00000000582.1 gene_biotype:protein_coding transcript_biotype:protein_coding gene_symbol:st8sia6 description:ST8 alpha-N-acetyl-neuraminide alpha-2,8-sialyltransferase 6 [Source:ZFIN;Acc:ZDB-GENE-060322-9]	1	336	LRP	185	187
ENSAMXP00000000582.1 pep scaffold:AstMex102:KB882213.1:1543082:1549844:-1 gene:ENSAMXG00000000573.1 transcript:ENSAMXT00000000582.1 gene_biotype:protein_coding transcript_biotype:protein_coding gene_symbol:st8sia6 description:ST8 alpha-N-acetyl-neuraminide alpha-2,8-sialyltransferase 6 [Source:ZFIN;Acc:ZDB-GENE-060322-9]	1	336	PLG	144	146
ENSAMXP00000000613.1 pep scaffold:AstMex102:KB871754.1:269728:291994:1 gene:ENSAMXG00000000574.1 transcript:ENSAMXT00000000613.1 gene_biotype:protein_coding transcript_biotype:protein_coding gene_symbol:pde11al description:phosphodiesterase 11a, like [Source:ZFIN;Acc:ZDB-GENE-031118-106]	1	891	VSV	137	139
ENSAMXP00000000613.1 pep scaffold:AstMex102:KB871754.1:269728:291994:1 gene:ENSAMXG00000000574.1 transcript:ENSAMXT00000000613.1 gene_biotype:protein_coding transcript_biotype:protein_coding gene_symbol:pde11al description:phosphodiesterase 11a, like [Source:ZFIN;Acc:ZDB-GENE-031118-106]	1	891	GLP	438	440
ENSAMXP00000000613.1 pep scaffold:AstMex102:KB871754.1:269728:291994:1 gene:ENSAMXG00000000574.1 transcript:ENSAMXT00000000613.1 gene_biotype:protein_coding transcript_biotype:protein_coding gene_symbol:pde11al description:phosphodiesterase 11a, like [Source:ZFIN;Acc:ZDB-GENE-031118-106]	1	891	VRP	222	224
ENSAMXP00000000584.1 pep scaffold:AstMex102:KB882213.1:1568553:1574825:-1 gene:ENSAMXG00000000575.1 transcript:ENSAMXT00000000584.1 gene_biotype:protein_coding transcript_biotype:protein_coding gene_symbol:rpl19 description:ribosomal protein L19 [Source:ZFIN;Acc:ZDB-GENE-040426-2290]	1	196	AKK	179	181
ENSAMXP00000000587.1 pep scaffold:AstMex102:KB882288.1:1402979:1415890:1 gene:ENSAMXG00000000576.1 transcript:ENSAMXT00000000587.1 gene_biotype:protein_coding transcript_biotype:protein_coding gene_symbol:si:ch73-173p19.1 description:si:ch73-173p19.1 [Source:ZFIN;Acc:ZDB-GENE-130530-952]	1	875	LPG	402	404
ENSAMXP00000000587.1 pep scaffold:AstMex102:KB882288.1:1402979:1415890:1 gene:ENSAMXG00000000576.1 transcript:ENSAMXT00000000587.1 gene_biotype:protein_coding transcript_biotype:protein_coding gene_symbol:si:ch73-173p19.1 description:si:ch73-173p19.1 [Source:ZFIN;Acc:ZDB-GENE-130530-952]	1	875	LPG	694	696
ENSAMXP00000000592.1 pep scaffold:AstMex102:KB882101.1:1037603:1154784:1 gene:ENSAMXG00000000577.1 transcript:ENSAMXT00000000592.1 gene_biotype:protein_coding transcript_biotype:protein_coding gene_symbol:dachc description:dachshund c [Source:ZFIN;Acc:ZDB-GENE-020402-5]	1	577	VSV	14	16
ENSAMXP00000000588.1 pep scaffold:AstMex102:KB872047.1:55061:63789:1 gene:ENSAMXG00000000578.1 transcript:ENSAMXT00000000588.1 gene_biotype:protein_coding transcript_biotype:protein_coding gene_symbol:galcb description:galactosylceramidase b [Source:ZFIN;Acc:ZDB-GENE-040426-2115]	1	373	GLP	130	132
ENSAMXP00000000595.1 pep scaffold:AstMex102:KB882209.1:748659:761418:-1 gene:ENSAMXG00000000579.1 transcript:ENSAMXT00000000595.1 gene_biotype:protein_coding transcript_biotype:protein_coding gene_symbol:pgm3 description:phosphoglucomutase 3 [Source:ZFIN;Acc:ZDB-GENE-041024-13]	1	546	VRP	498	500
ENSAMXP00000000591.1 pep scaffold:AstMex102:KB882150.1:1281478:1292227:1 gene:ENSAMXG00000000580.1 transcript:ENSAMXT00000000591.1 gene_biotype:protein_coding transcript_biotype:protein_coding gene_symbol:UST (1 of many) description:uronyl 2-sulfotransferase [Source:HGNC Symbol;Acc:HGNC:17223]	1	393	GPL	88	90
ENSAMXP00000000607.1 pep scaffold:AstMex102:KB872047.1:80471:101073:1 gene:ENSAMXG00000000582.1 transcript:ENSAMXT00000000607.1 gene_biotype:protein_coding transcript_biotype:protein_coding gene_symbol:ak7b description:adenylate kinase 7b [Source:ZFIN;Acc:ZDB-GENE-050309-170]	1	705	LGP	365	367
ENSAMXP00000000607.1 pep scaffold:AstMex102:KB872047.1:80471:101073:1 gene:ENSAMXG00000000582.1 transcript:ENSAMXT00000000607.1 gene_biotype:protein_coding transcript_biotype:protein_coding gene_symbol:ak7b description:adenylate kinase 7b [Source:ZFIN;Acc:ZDB-GENE-050309-170]	1	705	IRP	685	687
ENSAMXP00000000594.1 pep scaffold:AstMex102:KB882100.1:1711730:1722140:-1 gene:ENSAMXG00000000583.1 transcript:ENSAMXT00000000594.1 gene_biotype:protein_coding transcript_biotype:protein_coding gene_symbol:ctdspl2a description:CTD (carboxy-terminal domain, RNA polymerase II, polypeptide A) small phosphatase like 2a [Source:ZFIN;Acc:ZDB-GENE-061013-647]	1	471	LRP	332	334
ENSAMXP00000000594.1 pep scaffold:AstMex102:KB882100.1:1711730:1722140:-1 gene:ENSAMXG00000000583.1 transcript:ENSAMXT00000000594.1 gene_biotype:protein_coding transcript_biotype:protein_coding gene_symbol:ctdspl2a description:CTD (carboxy-terminal domain, RNA polymerase II, polypeptide A) small phosphatase like 2a [Source:ZFIN;Acc:ZDB-GENE-061013-647]	1	471	VRP	453	455
ENSAMXP00000000593.1 pep scaffold:AstMex102:KB882101.1:1179732:1193670:1 gene:ENSAMXG00000000584.1 transcript:ENSAMXT00000000593.1 gene_biotype:protein_coding transcript_biotype:protein_coding gene_symbol:ubac2 description:UBA domain containing 2 [Source:ZFIN;Acc:ZDB-GENE-070112-2122]	1	240	LGP	17	19
ENSAMXP00000000593.1 pep scaffold:AstMex102:KB882101.1:1179732:1193670:1 gene:ENSAMXG00000000584.1 transcript:ENSAMXT00000000593.1 gene_biotype:protein_coding transcript_biotype:protein_coding gene_symbol:ubac2 description:UBA domain containing 2 [Source:ZFIN;Acc:ZDB-GENE-070112-2122]	1	240	PLG	118	120
ENSAMXP00000000601.1 pep scaffold:AstMex102:KB882150.1:1285634:1302212:-1 gene:ENSAMXG00000000585.1 transcript:ENSAMXT00000000601.1 gene_biotype:protein_coding transcript_biotype:protein_coding	1	337	LRP	277	279
ENSAMXP00000000596.1 pep scaffold:AstMex102:KB882101.1:1195046:1209079:1 gene:ENSAMXG00000000586.1 transcript:ENSAMXT00000000596.1 gene_biotype:protein_coding transcript_biotype:protein_coding gene_symbol:tra2b (1 of many) description:transformer 2 beta homolog [Source:ZFIN;Acc:ZDB-GENE-040426-1094]	1	283	GPL	148	150
ENSAMXP00000000597.1 pep scaffold:AstMex102:KB882100.1:1730825:1741058:-1 gene:ENSAMXG00000000587.1 transcript:ENSAMXT00000000597.1 gene_biotype:protein_coding transcript_biotype:protein_coding gene_symbol:sqrdl description:sulfide quinone reductase-like (yeast) [Source:ZFIN;Acc:ZDB-GENE-050417-436]	1	445	GLP	150	152
ENSAMXP00000000597.1 pep scaffold:AstMex102:KB882100.1:1730825:1741058:-1 gene:ENSAMXG00000000587.1 transcript:ENSAMXT00000000597.1 gene_biotype:protein_coding transcript_biotype:protein_coding gene_symbol:sqrdl description:sulfide quinone reductase-like (yeast) [Source:ZFIN;Acc:ZDB-GENE-050417-436]	1	445	VRP	260	262
ENSAMXP00000000599.1 pep scaffold:AstMex102:KB882209.1:764626:775713:1 gene:ENSAMXG00000000589.1 transcript:ENSAMXT00000000599.1 gene_biotype:protein_coding transcript_biotype:protein_coding gene_symbol:si:ch73-352p4.8 description:si:ch73-352p4.8 [Source:ZFIN;Acc:ZDB-GENE-140106-36]	1	487	LGP	102	104
ENSAMXP00000000599.1 pep scaffold:AstMex102:KB882209.1:764626:775713:1 gene:ENSAMXG00000000589.1 transcript:ENSAMXT00000000599.1 gene_biotype:protein_coding transcript_biotype:protein_coding gene_symbol:si:ch73-352p4.8 description:si:ch73-352p4.8 [Source:ZFIN;Acc:ZDB-GENE-140106-36]	1	487	IRP	118	120
ENSAMXP00000000599.1 pep scaffold:AstMex102:KB882209.1:764626:775713:1 gene:ENSAMXG00000000589.1 transcript:ENSAMXT00000000599.1 gene_biotype:protein_coding transcript_biotype:protein_coding gene_symbol:si:ch73-352p4.8 description:si:ch73-352p4.8 [Source:ZFIN;Acc:ZDB-GENE-140106-36]	1	487	GPL	103	105
ENSAMXP00000000600.1 pep scaffold:AstMex102:KB882100.1:1747017:1787328:1 gene:ENSAMXG00000000590.1 transcript:ENSAMXT00000000600.1 gene_biotype:protein_coding transcript_biotype:protein_coding gene_symbol:atp8b4 description:ATPase, class I, type 8B, member 4 [Source:ZFIN;Acc:ZDB-GENE-121116-7]	1	1246	VSV	372	374
ENSAMXP00000000600.1 pep scaffold:AstMex102:KB882100.1:1747017:1787328:1 gene:ENSAMXG00000000590.1 transcript:ENSAMXT00000000600.1 gene_biotype:protein_coding transcript_biotype:protein_coding gene_symbol:atp8b4 description:ATPase, class I, type 8B, member 4 [Source:ZFIN;Acc:ZDB-GENE-121116-7]	1	1246	VSV	1034	1036
ENSAMXP00000019804.1 pep scaffold:AstMex102:KB882275.1:533215:536542:-1 gene:ENSAMXG00000019235.1 transcript:ENSAMXT00000019804.1 gene_biotype:protein_coding transcript_biotype:protein_coding gene_symbol:si:ch73-42p12.2 description:si:ch73-42p12.2 [Source:ZFIN;Acc:ZDB-GENE-141216-329]	1	103	GLP	35	37
ENSAMXP00000000606.1 pep scaffold:AstMex102:KB882209.1:779073:788375:-1 gene:ENSAMXG00000000592.1 transcript:ENSAMXT00000000606.1 gene_biotype:protein_coding transcript_biotype:protein_coding gene_symbol:foxm1 description:forkhead box M1 [Source:ZFIN;Acc:ZDB-GENE-040426-1275]	1	644	MKP	322	324
ENSAMXP00000000606.1 pep scaffold:AstMex102:KB882209.1:779073:788375:-1 gene:ENSAMXG00000000592.1 transcript:ENSAMXT00000000606.1 gene_biotype:protein_coding transcript_biotype:protein_coding gene_symbol:foxm1 description:forkhead box M1 [Source:ZFIN;Acc:ZDB-GENE-040426-1275]	1	644	IRP	271	273
ENSAMXP00000000606.1 pep scaffold:AstMex102:KB882209.1:779073:788375:-1 gene:ENSAMXG00000000592.1 transcript:ENSAMXT00000000606.1 gene_biotype:protein_coding transcript_biotype:protein_coding gene_symbol:foxm1 description:forkhead box M1 [Source:ZFIN;Acc:ZDB-GENE-040426-1275]	1	644	GPL	538	540
ENSAMXP00000000606.1 pep scaffold:AstMex102:KB882209.1:779073:788375:-1 gene:ENSAMXG00000000592.1 transcript:ENSAMXT00000000606.1 gene_biotype:protein_coding transcript_biotype:protein_coding gene_symbol:foxm1 description:forkhead box M1 [Source:ZFIN;Acc:ZDB-GENE-040426-1275]	1	644	PLG	382	384
ENSAMXP00000000606.1 pep scaffold:AstMex102:KB882209.1:779073:788375:-1 gene:ENSAMXG00000000592.1 transcript:ENSAMXT00000000606.1 gene_biotype:protein_coding transcript_biotype:protein_coding gene_symbol:foxm1 description:forkhead box M1 [Source:ZFIN;Acc:ZDB-GENE-040426-1275]	1	644	PLG	519	521
ENSAMXP00000000603.1 pep scaffold:AstMex102:KB882100.1:1787429:1795772:-1 gene:ENSAMXG00000000593.1 transcript:ENSAMXT00000000603.1 gene_biotype:protein_coding transcript_biotype:protein_coding gene_symbol:galk2 description:galactokinase 2 [Source:ZFIN;Acc:ZDB-GENE-041114-143]	1	458	VSV	70	72
ENSAMXP00000000603.1 pep scaffold:AstMex102:KB882100.1:1787429:1795772:-1 gene:ENSAMXG00000000593.1 transcript:ENSAMXT00000000603.1 gene_biotype:protein_coding transcript_biotype:protein_coding gene_symbol:galk2 description:galactokinase 2 [Source:ZFIN;Acc:ZDB-GENE-041114-143]	1	458	VSV	92	94
ENSAMXP00000000619.1 pep scaffold:AstMex102:KB882100.1:1796770:1802767:1 gene:ENSAMXG00000000599.1 transcript:ENSAMXT00000000619.1 gene_biotype:protein_coding transcript_biotype:protein_coding gene_symbol:cops2 description:COP9 signalosome subunit 2 [Source:ZFIN;Acc:ZDB-GENE-040625-15]	1	444	IKP	363	365
ENSAMXP00000000614.1 pep scaffold:AstMex102:KB882209.1:791151:795693:1 gene:ENSAMXG00000000601.1 transcript:ENSAMXT00000000614.1 gene_biotype:protein_coding transcript_biotype:protein_coding gene_symbol:pex26 description:peroxisomal biogenesis factor 26 [Source:ZFIN;Acc:ZDB-GENE-030131-6584]	1	309	VSV	208	210
ENSAMXP00000000614.1 pep scaffold:AstMex102:KB882209.1:791151:795693:1 gene:ENSAMXG00000000601.1 transcript:ENSAMXT00000000614.1 gene_biotype:protein_coding transcript_biotype:protein_coding gene_symbol:pex26 description:peroxisomal biogenesis factor 26 [Source:ZFIN;Acc:ZDB-GENE-030131-6584]	1	309	PLG	158	160
ENSAMXP00000000615.1 pep scaffold:AstMex102:KB882213.1:1745688:1749409:1 gene:ENSAMXG00000000602.1 transcript:ENSAMXT00000000615.1 gene_biotype:protein_coding transcript_biotype:protein_coding gene_symbol:mrps34 description:mitochondrial ribosomal protein S34 [Source:ZFIN;Acc:ZDB-GENE-041114-71]	1	221	AKK	2	4
ENSAMXP00000000633.1 pep scaffold:AstMex102:KB882150.1:1310829:1339682:-1 gene:ENSAMXG00000000603.1 transcript:ENSAMXT00000000633.1 gene_biotype:protein_coding transcript_biotype:protein_coding gene_symbol:si:ch73-242m19.1 description:si:ch73-242m19.1 [Source:ZFIN;Acc:ZDB-GENE-131121-474]	1	1900	VSV	535	537
ENSAMXP00000000633.1 pep scaffold:AstMex102:KB882150.1:1310829:1339682:-1 gene:ENSAMXG00000000603.1 transcript:ENSAMXT00000000633.1 gene_biotype:protein_coding transcript_biotype:protein_coding gene_symbol:si:ch73-242m19.1 description:si:ch73-242m19.1 [Source:ZFIN;Acc:ZDB-GENE-131121-474]	1	1900	LRP	1844	1846
ENSAMXP00000000633.1 pep scaffold:AstMex102:KB882150.1:1310829:1339682:-1 gene:ENSAMXG00000000603.1 transcript:ENSAMXT00000000633.1 gene_biotype:protein_coding transcript_biotype:protein_coding gene_symbol:si:ch73-242m19.1 description:si:ch73-242m19.1 [Source:ZFIN;Acc:ZDB-GENE-131121-474]	1	1900	GLP	743	745
ENSAMXP00000000633.1 pep scaffold:AstMex102:KB882150.1:1310829:1339682:-1 gene:ENSAMXG00000000603.1 transcript:ENSAMXT00000000633.1 gene_biotype:protein_coding transcript_biotype:protein_coding gene_symbol:si:ch73-242m19.1 description:si:ch73-242m19.1 [Source:ZFIN;Acc:ZDB-GENE-131121-474]	1	1900	VRP	952	954
ENSAMXP00000000633.1 pep scaffold:AstMex102:KB882150.1:1310829:1339682:-1 gene:ENSAMXG00000000603.1 transcript:ENSAMXT00000000633.1 gene_biotype:protein_coding transcript_biotype:protein_coding gene_symbol:si:ch73-242m19.1 description:si:ch73-242m19.1 [Source:ZFIN;Acc:ZDB-GENE-131121-474]	1	1900	PLG	745	747
ENSAMXP00000000616.1 pep scaffold:AstMex102:KB871754.1:350932:355376:1 gene:ENSAMXG00000000604.1 transcript:ENSAMXT00000000616.1 gene_biotype:protein_coding transcript_biotype:protein_coding gene_symbol:cbx3b description:chromobox homolog 3b [Source:ZFIN;Acc:ZDB-GENE-070628-2]	1	195	IKW	154	156
ENSAMXP00000000622.1 pep scaffold:AstMex102:KB872047.1:230363:256781:1 gene:ENSAMXG00000000605.1 transcript:ENSAMXT00000000622.1 gene_biotype:protein_coding transcript_biotype:protein_coding gene_symbol:vrk1 description:vaccinia related kinase 1 [Source:ZFIN;Acc:ZDB-GENE-040426-2709]	1	339	AKK	290	292
ENSAMXP00000000622.1 pep scaffold:AstMex102:KB872047.1:230363:256781:1 gene:ENSAMXG00000000605.1 transcript:ENSAMXT00000000622.1 gene_biotype:protein_coding transcript_biotype:protein_coding gene_symbol:vrk1 description:vaccinia related kinase 1 [Source:ZFIN;Acc:ZDB-GENE-040426-2709]	1	339	AKK	307	309
ENSAMXP00000000623.1 pep scaffold:AstMex102:KB872047.1:230363:256775:1 gene:ENSAMXG00000000605.1 transcript:ENSAMXT00000000623.1 gene_biotype:protein_coding transcript_biotype:protein_coding gene_symbol:vrk1 description:vaccinia related kinase 1 [Source:ZFIN;Acc:ZDB-GENE-040426-2709]	1	350	AKK	287	289
ENSAMXP00000000623.1 pep scaffold:AstMex102:KB872047.1:230363:256775:1 gene:ENSAMXG00000000605.1 transcript:ENSAMXT00000000623.1 gene_biotype:protein_coding transcript_biotype:protein_coding gene_symbol:vrk1 description:vaccinia related kinase 1 [Source:ZFIN;Acc:ZDB-GENE-040426-2709]	1	350	AKK	320	322
ENSAMXP00000019793.1 pep scaffold:AstMex102:KB882275.1:465651:514204:1 gene:ENSAMXG00000019198.1 transcript:ENSAMXT00000019793.1 gene_biotype:protein_coding transcript_biotype:protein_coding gene_symbol:ndst1b description:N-deacetylase/N-sulfotransferase (heparan glucosaminyl) 1b [Source:ZFIN;Acc:ZDB-GENE-030131-8022]	1	887	VSV	29	31
ENSAMXP00000019793.1 pep scaffold:AstMex102:KB882275.1:465651:514204:1 gene:ENSAMXG00000019198.1 transcript:ENSAMXT00000019793.1 gene_biotype:protein_coding transcript_biotype:protein_coding gene_symbol:ndst1b description:N-deacetylase/N-sulfotransferase (heparan glucosaminyl) 1b [Source:ZFIN;Acc:ZDB-GENE-030131-8022]	1	887	GPL	228	230
ENSAMXP00000019793.1 pep scaffold:AstMex102:KB882275.1:465651:514204:1 gene:ENSAMXG00000019198.1 transcript:ENSAMXT00000019793.1 gene_biotype:protein_coding transcript_biotype:protein_coding gene_symbol:ndst1b description:N-deacetylase/N-sulfotransferase (heparan glucosaminyl) 1b [Source:ZFIN;Acc:ZDB-GENE-030131-8022]	1	887	GPL	263	265
ENSAMXP00000019793.1 pep scaffold:AstMex102:KB882275.1:465651:514204:1 gene:ENSAMXG00000019198.1 transcript:ENSAMXT00000019793.1 gene_biotype:protein_coding transcript_biotype:protein_coding gene_symbol:ndst1b description:N-deacetylase/N-sulfotransferase (heparan glucosaminyl) 1b [Source:ZFIN;Acc:ZDB-GENE-030131-8022]	1	887	LPG	230	232
ENSAMXP00000000626.1 pep scaffold:AstMex102:KB871754.1:431125:433085:-1 gene:ENSAMXG00000000614.1 transcript:ENSAMXT00000000626.1 gene_biotype:protein_coding transcript_biotype:protein_coding gene_symbol:hoxa9b description:homeobox A9b [Source:ZFIN;Acc:ZDB-GENE-000823-2]	1	272	GLP	127	129
ENSAMXP00000000636.1 pep scaffold:AstMex102:KB882213.1:1754962:1811636:-1 gene:ENSAMXG00000000615.1 transcript:ENSAMXT00000000636.1 gene_biotype:protein_coding transcript_biotype:protein_coding gene_symbol:mapk8ip3 description:mitogen-activated protein kinase 8 interacting protein 3 [Source:ZFIN;Acc:ZDB-GENE-090303-6]	1	1326	VSV	18	20
ENSAMXP00000000636.1 pep scaffold:AstMex102:KB882213.1:1754962:1811636:-1 gene:ENSAMXG00000000615.1 transcript:ENSAMXT00000000636.1 gene_biotype:protein_coding transcript_biotype:protein_coding gene_symbol:mapk8ip3 description:mitogen-activated protein kinase 8 interacting protein 3 [Source:ZFIN;Acc:ZDB-GENE-090303-6]	1	1326	VSV	1231	1233
ENSAMXP00000000636.1 pep scaffold:AstMex102:KB882213.1:1754962:1811636:-1 gene:ENSAMXG00000000615.1 transcript:ENSAMXT00000000636.1 gene_biotype:protein_coding transcript_biotype:protein_coding gene_symbol:mapk8ip3 description:mitogen-activated protein kinase 8 interacting protein 3 [Source:ZFIN;Acc:ZDB-GENE-090303-6]	1	1326	IKP	1303	1305
ENSAMXP00000000628.1 pep scaffold:AstMex102:KB871754.1:436208:438595:-1 gene:ENSAMXG00000000616.1 transcript:ENSAMXT00000000628.1 gene_biotype:protein_coding transcript_biotype:protein_coding gene_symbol:hoxa10b description:homeobox A10b [Source:ZFIN;Acc:ZDB-GENE-990415-97]	1	345	LRP	9	11
ENSAMXP00000000642.1 pep scaffold:AstMex102:KB882100.1:1803726:1818327:1 gene:ENSAMXG00000000619.1 transcript:ENSAMXT00000000642.1 gene_biotype:protein_coding transcript_biotype:protein_coding gene_symbol:cep152 description:centrosomal protein 152 [Source:ZFIN;Acc:ZDB-GENE-111005-1]	1	1606	VRP	1397	1399
ENSAMXP00000000642.1 pep scaffold:AstMex102:KB882100.1:1803726:1818327:1 gene:ENSAMXG00000000619.1 transcript:ENSAMXT00000000642.1 gene_biotype:protein_coding transcript_biotype:protein_coding gene_symbol:cep152 description:centrosomal protein 152 [Source:ZFIN;Acc:ZDB-GENE-111005-1]	1	1606	AKK	1316	1318
ENSAMXP00000000631.1 pep scaffold:AstMex102:KB882209.1:909807:913100:1 gene:ENSAMXG00000000620.1 transcript:ENSAMXT00000000631.1 gene_biotype:protein_coding transcript_biotype:protein_coding gene_symbol:rad51ap1 description:RAD51 associated protein 1 [Source:ZFIN;Acc:ZDB-GENE-050419-96]	1	286	VSV	69	71
ENSAMXP00000000634.1 pep scaffold:AstMex102:KB871754.1:466410:474806:-1 gene:ENSAMXG00000000622.1 transcript:ENSAMXT00000000634.1 gene_biotype:protein_coding transcript_biotype:protein_coding gene_symbol:hibadhb description:3-hydroxyisobutyrate dehydrogenase b [Source:ZFIN;Acc:ZDB-GENE-040426-1582]	1	329	PLG	293	295
ENSAMXP00000000638.1 pep scaffold:AstMex102:KB882209.1:925214:938470:1 gene:ENSAMXG00000000623.1 transcript:ENSAMXT00000000638.1 gene_biotype:protein_coding transcript_biotype:protein_coding gene_symbol:galnt8b.1 description:polypeptide N-acetylgalactosaminyltransferase 8b, tandem duplicate 1 [Source:ZFIN;Acc:ZDB-GENE-041210-83]	1	591	LGP	563	565
ENSAMXP00000000635.1 pep scaffold:AstMex102:KB871754.1:476456:499949:1 gene:ENSAMXG00000000625.1 transcript:ENSAMXT00000000635.1 gene_biotype:protein_coding transcript_biotype:protein_coding gene_symbol:tax1bp1b description:Tax1 (human T-cell leukemia virus type I) binding protein 1b [Source:ZFIN;Acc:ZDB-GENE-030131-2872]	1	827	GPL	501	503
ENSAMXP00000000635.1 pep scaffold:AstMex102:KB871754.1:476456:499949:1 gene:ENSAMXG00000000625.1 transcript:ENSAMXT00000000635.1 gene_biotype:protein_coding transcript_biotype:protein_coding gene_symbol:tax1bp1b description:Tax1 (human T-cell leukemia virus type I) binding protein 1b [Source:ZFIN;Acc:ZDB-GENE-030131-2872]	1	827	IKP	47	49
ENSAMXP00000000639.1 pep scaffold:AstMex102:KB882150.1:1348453:1357383:-1 gene:ENSAMXG00000000626.1 transcript:ENSAMXT00000000639.1 gene_biotype:protein_coding transcript_biotype:protein_coding gene_symbol:foxo3a description:forkhead box O3A [Source:ZFIN;Acc:ZDB-GENE-050116-1]	1	647	VSV	124	126
ENSAMXP00000000639.1 pep scaffold:AstMex102:KB882150.1:1348453:1357383:-1 gene:ENSAMXG00000000626.1 transcript:ENSAMXT00000000639.1 gene_biotype:protein_coding transcript_biotype:protein_coding gene_symbol:foxo3a description:forkhead box O3A [Source:ZFIN;Acc:ZDB-GENE-050116-1]	1	647	LGP	141	143
ENSAMXP00000000639.1 pep scaffold:AstMex102:KB882150.1:1348453:1357383:-1 gene:ENSAMXG00000000626.1 transcript:ENSAMXT00000000639.1 gene_biotype:protein_coding transcript_biotype:protein_coding gene_symbol:foxo3a description:forkhead box O3A [Source:ZFIN;Acc:ZDB-GENE-050116-1]	1	647	AKK	268	270
ENSAMXP00000000644.1 pep scaffold:AstMex102:KB882213.1:1813243:1823033:-1 gene:ENSAMXG00000000628.1 transcript:ENSAMXT00000000644.1 gene_biotype:protein_coding transcript_biotype:protein_coding gene_symbol:jpt2 description:Jupiter microtubule associated homolog 2 [Source:ZFIN;Acc:ZDB-GENE-030131-599]	1	208	LRP	21	23
ENSAMXP00000000640.1 pep scaffold:AstMex102:KB882209.1:952376:963115:-1 gene:ENSAMXG00000000629.1 transcript:ENSAMXT00000000640.1 gene_biotype:protein_coding transcript_biotype:protein_coding gene_symbol:cecr1b description:cat eye syndrome chromosome region, candidate 1b [Source:ZFIN;Acc:ZDB-GENE-041210-77]	1	505	VSV	112	114
ENSAMXP00000000640.1 pep scaffold:AstMex102:KB882209.1:952376:963115:-1 gene:ENSAMXG00000000629.1 transcript:ENSAMXT00000000640.1 gene_biotype:protein_coding transcript_biotype:protein_coding gene_symbol:cecr1b description:cat eye syndrome chromosome region, candidate 1b [Source:ZFIN;Acc:ZDB-GENE-041210-77]	1	505	IRY	473	475
ENSAMXP00000000641.1 pep scaffold:AstMex102:KB882150.1:1359550:1363809:-1 gene:ENSAMXG00000000630.1 transcript:ENSAMXT00000000641.1 gene_biotype:protein_coding transcript_biotype:protein_coding gene_symbol:afg1la description:AFG1 like ATPase a [Source:ZFIN;Acc:ZDB-GENE-091006-2]	1	471	VSV	9	11
ENSAMXP00000000641.1 pep scaffold:AstMex102:KB882150.1:1359550:1363809:-1 gene:ENSAMXG00000000630.1 transcript:ENSAMXT00000000641.1 gene_biotype:protein_coding transcript_biotype:protein_coding gene_symbol:afg1la description:AFG1 like ATPase a [Source:ZFIN;Acc:ZDB-GENE-091006-2]	1	471	VSV	11	13
ENSAMXP00000000641.1 pep scaffold:AstMex102:KB882150.1:1359550:1363809:-1 gene:ENSAMXG00000000630.1 transcript:ENSAMXT00000000641.1 gene_biotype:protein_coding transcript_biotype:protein_coding gene_symbol:afg1la description:AFG1 like ATPase a [Source:ZFIN;Acc:ZDB-GENE-091006-2]	1	471	GPL	65	67
ENSAMXP00000000641.1 pep scaffold:AstMex102:KB882150.1:1359550:1363809:-1 gene:ENSAMXG00000000630.1 transcript:ENSAMXT00000000641.1 gene_biotype:protein_coding transcript_biotype:protein_coding gene_symbol:afg1la description:AFG1 like ATPase a [Source:ZFIN;Acc:ZDB-GENE-091006-2]	1	471	PLG	346	348
ENSAMXP00000000646.1 pep scaffold:AstMex102:KB882100.1:1820390:1832579:1 gene:ENSAMXG00000000632.1 transcript:ENSAMXT00000000646.1 gene_biotype:protein_coding transcript_biotype:protein_coding	1	620	GLP	229	231
ENSAMXP00000000647.1 pep scaffold:AstMex102:KB882150.1:1381306:1395235:-1 gene:ENSAMXG00000000633.1 transcript:ENSAMXT00000000647.1 gene_biotype:protein_coding transcript_biotype:protein_coding gene_symbol:smc6 description:structural maintenance of chromosomes 6 [Source:ZFIN;Acc:ZDB-GENE-110303-1]	1	1097	LGP	80	82
ENSAMXP00000000648.1 pep scaffold:AstMex102:KB882150.1:1403238:1405437:1 gene:ENSAMXG00000000635.1 transcript:ENSAMXT00000000648.1 gene_biotype:protein_coding transcript_biotype:protein_coding	1	443	VSV	154	156
ENSAMXP00000000648.1 pep scaffold:AstMex102:KB882150.1:1403238:1405437:1 gene:ENSAMXG00000000635.1 transcript:ENSAMXT00000000648.1 gene_biotype:protein_coding transcript_biotype:protein_coding	1	443	GLP	45	47
ENSAMXP00000000664.1 pep scaffold:AstMex102:KB871754.1:560356:649992:1 gene:ENSAMXG00000000637.1 transcript:ENSAMXT00000000664.1 gene_biotype:protein_coding transcript_biotype:protein_coding gene_symbol:creb5b description:cAMP responsive element binding protein 5b [Source:ZFIN;Acc:ZDB-GENE-091020-6]	1	553	VSV	383	385
ENSAMXP00000000671.1 pep scaffold:AstMex102:KB882213.1:1826223:1844803:1 gene:ENSAMXG00000000638.1 transcript:ENSAMXT00000000671.1 gene_biotype:protein_coding transcript_biotype:protein_coding gene_symbol:cramp1 description:cramped chromatin regulator homolog 1 [Source:ZFIN;Acc:ZDB-GENE-030131-8255]	1	1167	LGP	1109	1111
ENSAMXP00000000671.1 pep scaffold:AstMex102:KB882213.1:1826223:1844803:1 gene:ENSAMXG00000000638.1 transcript:ENSAMXT00000000671.1 gene_biotype:protein_coding transcript_biotype:protein_coding gene_symbol:cramp1 description:cramped chromatin regulator homolog 1 [Source:ZFIN;Acc:ZDB-GENE-030131-8255]	1	1167	GLP	1126	1128
ENSAMXP00000000671.1 pep scaffold:AstMex102:KB882213.1:1826223:1844803:1 gene:ENSAMXG00000000638.1 transcript:ENSAMXT00000000671.1 gene_biotype:protein_coding transcript_biotype:protein_coding gene_symbol:cramp1 description:cramped chromatin regulator homolog 1 [Source:ZFIN;Acc:ZDB-GENE-030131-8255]	1	1167	VRP	93	95
ENSAMXP00000000671.1 pep scaffold:AstMex102:KB882213.1:1826223:1844803:1 gene:ENSAMXG00000000638.1 transcript:ENSAMXT00000000671.1 gene_biotype:protein_coding transcript_biotype:protein_coding gene_symbol:cramp1 description:cramped chromatin regulator homolog 1 [Source:ZFIN;Acc:ZDB-GENE-030131-8255]	1	1167	LPG	415	417
ENSAMXP00000000671.1 pep scaffold:AstMex102:KB882213.1:1826223:1844803:1 gene:ENSAMXG00000000638.1 transcript:ENSAMXT00000000671.1 gene_biotype:protein_coding transcript_biotype:protein_coding gene_symbol:cramp1 description:cramped chromatin regulator homolog 1 [Source:ZFIN;Acc:ZDB-GENE-030131-8255]	1	1167	LPG	997	999
ENSAMXP00000000653.1 pep scaffold:AstMex102:KB882101.1:1633049:1666465:1 gene:ENSAMXG00000000639.1 transcript:ENSAMXT00000000653.1 gene_biotype:protein_coding transcript_biotype:protein_coding gene_symbol:MARCH4 (1 of many) description:membrane associated ring-CH-type finger 4 [Source:HGNC Symbol;Acc:HGNC:29269]	1	418	IKW	157	159
ENSAMXP00000000653.1 pep scaffold:AstMex102:KB882101.1:1633049:1666465:1 gene:ENSAMXG00000000639.1 transcript:ENSAMXT00000000653.1 gene_biotype:protein_coding transcript_biotype:protein_coding gene_symbol:MARCH4 (1 of many) description:membrane associated ring-CH-type finger 4 [Source:HGNC Symbol;Acc:HGNC:29269]	1	418	LRP	44	46
ENSAMXP00000000653.1 pep scaffold:AstMex102:KB882101.1:1633049:1666465:1 gene:ENSAMXG00000000639.1 transcript:ENSAMXT00000000653.1 gene_biotype:protein_coding transcript_biotype:protein_coding gene_symbol:MARCH4 (1 of many) description:membrane associated ring-CH-type finger 4 [Source:HGNC Symbol;Acc:HGNC:29269]	1	418	LRP	384	386
ENSAMXP00000000652.1 pep scaffold:AstMex102:KB882150.1:1409970:1430310:-1 gene:ENSAMXG00000000640.1 transcript:ENSAMXT00000000652.1 gene_biotype:protein_coding transcript_biotype:protein_coding	1	1633	IRY	848	850
ENSAMXP00000000678.1 pep scaffold:AstMex102:KB882100.1:1832663:1854905:-1 gene:ENSAMXG00000000641.1 transcript:ENSAMXT00000000678.1 gene_biotype:protein_coding transcript_biotype:protein_coding gene_symbol:tjp1b description:tight junction protein 1b [Source:ZFIN;Acc:ZDB-GENE-070925-1]	1	1768	VSV	1307	1309
ENSAMXP00000000678.1 pep scaffold:AstMex102:KB882100.1:1832663:1854905:-1 gene:ENSAMXG00000000641.1 transcript:ENSAMXT00000000678.1 gene_biotype:protein_coding transcript_biotype:protein_coding gene_symbol:tjp1b description:tight junction protein 1b [Source:ZFIN;Acc:ZDB-GENE-070925-1]	1	1768	VSV	1760	1762
ENSAMXP00000000678.1 pep scaffold:AstMex102:KB882100.1:1832663:1854905:-1 gene:ENSAMXG00000000641.1 transcript:ENSAMXT00000000678.1 gene_biotype:protein_coding transcript_biotype:protein_coding gene_symbol:tjp1b description:tight junction protein 1b [Source:ZFIN;Acc:ZDB-GENE-070925-1]	1	1768	MKP	1032	1034
ENSAMXP00000000678.1 pep scaffold:AstMex102:KB882100.1:1832663:1854905:-1 gene:ENSAMXG00000000641.1 transcript:ENSAMXT00000000678.1 gene_biotype:protein_coding transcript_biotype:protein_coding gene_symbol:tjp1b description:tight junction protein 1b [Source:ZFIN;Acc:ZDB-GENE-070925-1]	1	1768	MKP	1289	1291
ENSAMXP00000000678.1 pep scaffold:AstMex102:KB882100.1:1832663:1854905:-1 gene:ENSAMXG00000000641.1 transcript:ENSAMXT00000000678.1 gene_biotype:protein_coding transcript_biotype:protein_coding gene_symbol:tjp1b description:tight junction protein 1b [Source:ZFIN;Acc:ZDB-GENE-070925-1]	1	1768	LGP	400	402
ENSAMXP00000000678.1 pep scaffold:AstMex102:KB882100.1:1832663:1854905:-1 gene:ENSAMXG00000000641.1 transcript:ENSAMXT00000000678.1 gene_biotype:protein_coding transcript_biotype:protein_coding gene_symbol:tjp1b description:tight junction protein 1b [Source:ZFIN;Acc:ZDB-GENE-070925-1]	1	1768	LRP	437	439
ENSAMXP00000000678.1 pep scaffold:AstMex102:KB882100.1:1832663:1854905:-1 gene:ENSAMXG00000000641.1 transcript:ENSAMXT00000000678.1 gene_biotype:protein_coding transcript_biotype:protein_coding gene_symbol:tjp1b description:tight junction protein 1b [Source:ZFIN;Acc:ZDB-GENE-070925-1]	1	1768	LRP	663	665
ENSAMXP00000000678.1 pep scaffold:AstMex102:KB882100.1:1832663:1854905:-1 gene:ENSAMXG00000000641.1 transcript:ENSAMXT00000000678.1 gene_biotype:protein_coding transcript_biotype:protein_coding gene_symbol:tjp1b description:tight junction protein 1b [Source:ZFIN;Acc:ZDB-GENE-070925-1]	1	1768	LRP	1491	1493
ENSAMXP00000000678.1 pep scaffold:AstMex102:KB882100.1:1832663:1854905:-1 gene:ENSAMXG00000000641.1 transcript:ENSAMXT00000000678.1 gene_biotype:protein_coding transcript_biotype:protein_coding gene_symbol:tjp1b description:tight junction protein 1b [Source:ZFIN;Acc:ZDB-GENE-070925-1]	1	1768	GLP	886	888
ENSAMXP00000000678.1 pep scaffold:AstMex102:KB882100.1:1832663:1854905:-1 gene:ENSAMXG00000000641.1 transcript:ENSAMXT00000000678.1 gene_biotype:protein_coding transcript_biotype:protein_coding gene_symbol:tjp1b description:tight junction protein 1b [Source:ZFIN;Acc:ZDB-GENE-070925-1]	1	1768	AKK	264	266
ENSAMXP00000000678.1 pep scaffold:AstMex102:KB882100.1:1832663:1854905:-1 gene:ENSAMXG00000000641.1 transcript:ENSAMXT00000000678.1 gene_biotype:protein_coding transcript_biotype:protein_coding gene_symbol:tjp1b description:tight junction protein 1b [Source:ZFIN;Acc:ZDB-GENE-070925-1]	1	1768	LPG	1318	1320
ENSAMXP00000000678.1 pep scaffold:AstMex102:KB882100.1:1832663:1854905:-1 gene:ENSAMXG00000000641.1 transcript:ENSAMXT00000000678.1 gene_biotype:protein_coding transcript_biotype:protein_coding gene_symbol:tjp1b description:tight junction protein 1b [Source:ZFIN;Acc:ZDB-GENE-070925-1]	1	1768	LPG	1747	1749
ENSAMXP00000000655.1 pep scaffold:AstMex102:KB882150.1:1442203:1476642:-1 gene:ENSAMXG00000000643.1 transcript:ENSAMXT00000000655.1 gene_biotype:protein_coding transcript_biotype:protein_coding gene_symbol:slc5a6b description:solute carrier family 5 (sodium/multivitamin and iodide cotransporter), member 6 [Source:ZFIN;Acc:ZDB-GENE-050913-86]	1	622	GLP	335	337
ENSAMXP00000000655.1 pep scaffold:AstMex102:KB882150.1:1442203:1476642:-1 gene:ENSAMXG00000000643.1 transcript:ENSAMXT00000000655.1 gene_biotype:protein_coding transcript_biotype:protein_coding gene_symbol:slc5a6b description:solute carrier family 5 (sodium/multivitamin and iodide cotransporter), member 6 [Source:ZFIN;Acc:ZDB-GENE-050913-86]	1	622	GPL	422	424
ENSAMXP00000000655.1 pep scaffold:AstMex102:KB882150.1:1442203:1476642:-1 gene:ENSAMXG00000000643.1 transcript:ENSAMXT00000000655.1 gene_biotype:protein_coding transcript_biotype:protein_coding gene_symbol:slc5a6b description:solute carrier family 5 (sodium/multivitamin and iodide cotransporter), member 6 [Source:ZFIN;Acc:ZDB-GENE-050913-86]	1	622	LPG	336	338
ENSAMXP00000000655.1 pep scaffold:AstMex102:KB882150.1:1442203:1476642:-1 gene:ENSAMXG00000000643.1 transcript:ENSAMXT00000000655.1 gene_biotype:protein_coding transcript_biotype:protein_coding gene_symbol:slc5a6b description:solute carrier family 5 (sodium/multivitamin and iodide cotransporter), member 6 [Source:ZFIN;Acc:ZDB-GENE-050913-86]	1	622	IKP	368	370
ENSAMXP00000000656.1 pep scaffold:AstMex102:KB872329.1:4984:57099:1 gene:ENSAMXG00000000644.1 transcript:ENSAMXT00000000656.1 gene_biotype:protein_coding transcript_biotype:protein_coding gene_symbol:grhl3 description:grainyhead-like transcription factor 3 [Source:ZFIN;Acc:ZDB-GENE-030131-9854]	1	607	GLP	369	371
ENSAMXP00000000656.1 pep scaffold:AstMex102:KB872329.1:4984:57099:1 gene:ENSAMXG00000000644.1 transcript:ENSAMXT00000000656.1 gene_biotype:protein_coding transcript_biotype:protein_coding gene_symbol:grhl3 description:grainyhead-like transcription factor 3 [Source:ZFIN;Acc:ZDB-GENE-030131-9854]	1	607	PLG	201	203
ENSAMXP00000000660.1 pep scaffold:AstMex102:KB872329.1:61418:67155:1 gene:ENSAMXG00000000647.1 transcript:ENSAMXT00000000660.1 gene_biotype:protein_coding transcript_biotype:protein_coding gene_symbol:si:dkey-221l4.11 description:si:dkey-221l4.11 [Source:ZFIN;Acc:ZDB-GENE-131127-551]	1	229	LRP	177	179
ENSAMXP00000000660.1 pep scaffold:AstMex102:KB872329.1:61418:67155:1 gene:ENSAMXG00000000647.1 transcript:ENSAMXT00000000660.1 gene_biotype:protein_coding transcript_biotype:protein_coding gene_symbol:si:dkey-221l4.11 description:si:dkey-221l4.11 [Source:ZFIN;Acc:ZDB-GENE-131127-551]	1	229	PLG	15	17
ENSAMXP00000000661.1 pep scaffold:AstMex102:KB882209.1:1047278:1050978:1 gene:ENSAMXG00000000649.1 transcript:ENSAMXT00000000661.1 gene_biotype:protein_coding transcript_biotype:protein_coding gene_symbol:si:zfos-932h1.2 description:si:zfos-932h1.2 [Source:ZFIN;Acc:ZDB-GENE-141212-345]	1	126	VSV	90	92
ENSAMXP00000000661.1 pep scaffold:AstMex102:KB882209.1:1047278:1050978:1 gene:ENSAMXG00000000649.1 transcript:ENSAMXT00000000661.1 gene_biotype:protein_coding transcript_biotype:protein_coding gene_symbol:si:zfos-932h1.2 description:si:zfos-932h1.2 [Source:ZFIN;Acc:ZDB-GENE-141212-345]	1	126	AKK	100	102
ENSAMXP00000000662.1 pep scaffold:AstMex102:KB882150.1:1482408:1486543:1 gene:ENSAMXG00000000650.1 transcript:ENSAMXT00000000662.1 gene_biotype:protein_coding transcript_biotype:protein_coding gene_symbol:TP53I3 description:tumor protein p53 inducible protein 3 [Source:HGNC Symbol;Acc:HGNC:19373]	1	343	LGP	82	84
ENSAMXP00000000662.1 pep scaffold:AstMex102:KB882150.1:1482408:1486543:1 gene:ENSAMXG00000000650.1 transcript:ENSAMXT00000000662.1 gene_biotype:protein_coding transcript_biotype:protein_coding gene_symbol:TP53I3 description:tumor protein p53 inducible protein 3 [Source:HGNC Symbol;Acc:HGNC:19373]	1	343	LRP	308	310
ENSAMXP00000000670.1 pep scaffold:AstMex102:KB873144.1:674:23646:1 gene:ENSAMXG00000000651.1 transcript:ENSAMXT00000000670.1 gene_biotype:protein_coding transcript_biotype:protein_coding gene_symbol:osbpl3a description:oxysterol binding protein-like 3a [Source:ZFIN;Acc:ZDB-GENE-040912-77]	1	677	VSV	429	431
ENSAMXP00000000670.1 pep scaffold:AstMex102:KB873144.1:674:23646:1 gene:ENSAMXG00000000651.1 transcript:ENSAMXT00000000670.1 gene_biotype:protein_coding transcript_biotype:protein_coding gene_symbol:osbpl3a description:oxysterol binding protein-like 3a [Source:ZFIN;Acc:ZDB-GENE-040912-77]	1	677	MKP	545	547
ENSAMXP00000000663.1 pep scaffold:AstMex102:KB877154.1:21:4157:1 gene:ENSAMXG00000000652.1 transcript:ENSAMXT00000000663.1 gene_biotype:protein_coding transcript_biotype:protein_coding	1	197	LPG	133	135
ENSAMXP00000000667.1 pep scaffold:AstMex102:KB872303.1:637:12958:1 gene:ENSAMXG00000000653.1 transcript:ENSAMXT00000000667.1 gene_biotype:protein_coding transcript_biotype:protein_coding	1	516	IRY	165	167
ENSAMXP00000000667.1 pep scaffold:AstMex102:KB872303.1:637:12958:1 gene:ENSAMXG00000000653.1 transcript:ENSAMXT00000000667.1 gene_biotype:protein_coding transcript_biotype:protein_coding	1	516	AKK	193	195
ENSAMXP00000000669.1 pep scaffold:AstMex102:KB882209.1:1054196:1062406:1 gene:ENSAMXG00000000657.1 transcript:ENSAMXT00000000669.1 gene_biotype:protein_coding transcript_biotype:protein_coding gene_symbol:mansc1 description:MANSC domain containing 1 [Source:ZFIN;Acc:ZDB-GENE-070209-77]	1	460	MKP	165	167
ENSAMXP00000000700.1 pep scaffold:AstMex102:KB882101.1:1669953:1763540:-1 gene:ENSAMXG00000000658.1 transcript:ENSAMXT00000000700.1 gene_biotype:protein_coding transcript_biotype:protein_coding gene_symbol:pcca description:propionyl CoA carboxylase, alpha polypeptide [Source:ZFIN;Acc:ZDB-GENE-040718-246]	1	913	VSV	857	859
ENSAMXP00000000700.1 pep scaffold:AstMex102:KB882101.1:1669953:1763540:-1 gene:ENSAMXG00000000658.1 transcript:ENSAMXT00000000700.1 gene_biotype:protein_coding transcript_biotype:protein_coding gene_symbol:pcca description:propionyl CoA carboxylase, alpha polypeptide [Source:ZFIN;Acc:ZDB-GENE-040718-246]	1	913	LRP	204	206
ENSAMXP00000000700.1 pep scaffold:AstMex102:KB882101.1:1669953:1763540:-1 gene:ENSAMXG00000000658.1 transcript:ENSAMXT00000000700.1 gene_biotype:protein_coding transcript_biotype:protein_coding gene_symbol:pcca description:propionyl CoA carboxylase, alpha polypeptide [Source:ZFIN;Acc:ZDB-GENE-040718-246]	1	913	GLP	573	575
ENSAMXP00000000700.1 pep scaffold:AstMex102:KB882101.1:1669953:1763540:-1 gene:ENSAMXG00000000658.1 transcript:ENSAMXT00000000700.1 gene_biotype:protein_coding transcript_biotype:protein_coding gene_symbol:pcca description:propionyl CoA carboxylase, alpha polypeptide [Source:ZFIN;Acc:ZDB-GENE-040718-246]	1	913	LPG	589	591
ENSAMXP00000000674.1 pep scaffold:AstMex102:KB871754.1:659458:668554:-1 gene:ENSAMXG00000000661.1 transcript:ENSAMXT00000000674.1 gene_biotype:protein_coding transcript_biotype:protein_coding gene_symbol:cpvl description:carboxypeptidase, vitellogenic-like [Source:ZFIN;Acc:ZDB-GENE-031219-2]	1	480	VRP	102	104
ENSAMXP00000000674.1 pep scaffold:AstMex102:KB871754.1:659458:668554:-1 gene:ENSAMXG00000000661.1 transcript:ENSAMXT00000000674.1 gene_biotype:protein_coding transcript_biotype:protein_coding gene_symbol:cpvl description:carboxypeptidase, vitellogenic-like [Source:ZFIN;Acc:ZDB-GENE-031219-2]	1	480	GPL	69	71
ENSAMXP00000000674.1 pep scaffold:AstMex102:KB871754.1:659458:668554:-1 gene:ENSAMXG00000000661.1 transcript:ENSAMXT00000000674.1 gene_biotype:protein_coding transcript_biotype:protein_coding gene_symbol:cpvl description:carboxypeptidase, vitellogenic-like [Source:ZFIN;Acc:ZDB-GENE-031219-2]	1	480	AKK	62	64
ENSAMXP00000000674.1 pep scaffold:AstMex102:KB871754.1:659458:668554:-1 gene:ENSAMXG00000000661.1 transcript:ENSAMXT00000000674.1 gene_biotype:protein_coding transcript_biotype:protein_coding gene_symbol:cpvl description:carboxypeptidase, vitellogenic-like [Source:ZFIN;Acc:ZDB-GENE-031219-2]	1	480	LPG	71	73
ENSAMXP00000000674.1 pep scaffold:AstMex102:KB871754.1:659458:668554:-1 gene:ENSAMXG00000000661.1 transcript:ENSAMXT00000000674.1 gene_biotype:protein_coding transcript_biotype:protein_coding gene_symbol:cpvl description:carboxypeptidase, vitellogenic-like [Source:ZFIN;Acc:ZDB-GENE-031219-2]	1	480	IKP	372	374
ENSAMXP00000000679.1 pep scaffold:AstMex102:KB882161.1:2337:30161:1 gene:ENSAMXG00000000662.1 transcript:ENSAMXT00000000679.1 gene_biotype:protein_coding transcript_biotype:protein_coding gene_symbol:nav1b description:neuron navigator 1b [Source:ZFIN;Acc:ZDB-GENE-120215-84]	1	1035	PLG	487	489
ENSAMXP00000000675.1 pep scaffold:AstMex102:KB872195.1:23231:29885:-1 gene:ENSAMXG00000000663.1 transcript:ENSAMXT00000000675.1 gene_biotype:protein_coding transcript_biotype:protein_coding gene_symbol:fbxo22 description:F-box protein 22 [Source:ZFIN;Acc:ZDB-GENE-040724-68]	1	261	IRP	56	58
ENSAMXP00000000677.1 pep scaffold:AstMex102:KB872364.1:1666:7911:1 gene:ENSAMXG00000000664.1 transcript:ENSAMXT00000000677.1 gene_biotype:protein_coding transcript_biotype:protein_coding	1	832	GPL	433	435
ENSAMXP00000000677.1 pep scaffold:AstMex102:KB872364.1:1666:7911:1 gene:ENSAMXG00000000664.1 transcript:ENSAMXT00000000677.1 gene_biotype:protein_coding transcript_biotype:protein_coding	1	832	PLG	434	436
ENSAMXP00000000687.1 pep scaffold:AstMex102:KB872303.1:20729:39337:1 gene:ENSAMXG00000000666.1 transcript:ENSAMXT00000000687.1 gene_biotype:protein_coding transcript_biotype:protein_coding gene_symbol:prkcsh description:protein kinase C substrate 80K-H [Source:ZFIN;Acc:ZDB-GENE-040426-770]	1	526	VSV	235	237
ENSAMXP00000000687.1 pep scaffold:AstMex102:KB872303.1:20729:39337:1 gene:ENSAMXG00000000666.1 transcript:ENSAMXT00000000687.1 gene_biotype:protein_coding transcript_biotype:protein_coding gene_symbol:prkcsh description:protein kinase C substrate 80K-H [Source:ZFIN;Acc:ZDB-GENE-040426-770]	1	526	LRP	24	26
ENSAMXP00000000683.1 pep scaffold:AstMex102:KB871734.1:121894:129965:-1 gene:ENSAMXG00000000667.1 transcript:ENSAMXT00000000683.1 gene_biotype:protein_coding transcript_biotype:protein_coding gene_symbol:pcdh18a description:protocadherin 18a [Source:ZFIN;Acc:ZDB-GENE-000607-1]	1	1158	VSV	568	570
ENSAMXP00000000683.1 pep scaffold:AstMex102:KB871734.1:121894:129965:-1 gene:ENSAMXG00000000667.1 transcript:ENSAMXT00000000683.1 gene_biotype:protein_coding transcript_biotype:protein_coding gene_symbol:pcdh18a description:protocadherin 18a [Source:ZFIN;Acc:ZDB-GENE-000607-1]	1	1158	PLG	269	271
ENSAMXP00000000683.1 pep scaffold:AstMex102:KB871734.1:121894:129965:-1 gene:ENSAMXG00000000667.1 transcript:ENSAMXT00000000683.1 gene_biotype:protein_coding transcript_biotype:protein_coding gene_symbol:pcdh18a description:protocadherin 18a [Source:ZFIN;Acc:ZDB-GENE-000607-1]	1	1158	PLG	673	675
ENSAMXP00000000683.1 pep scaffold:AstMex102:KB871734.1:121894:129965:-1 gene:ENSAMXG00000000667.1 transcript:ENSAMXT00000000683.1 gene_biotype:protein_coding transcript_biotype:protein_coding gene_symbol:pcdh18a description:protocadherin 18a [Source:ZFIN;Acc:ZDB-GENE-000607-1]	1	1158	LPG	61	63
ENSAMXP00000000683.1 pep scaffold:AstMex102:KB871734.1:121894:129965:-1 gene:ENSAMXG00000000667.1 transcript:ENSAMXT00000000683.1 gene_biotype:protein_coding transcript_biotype:protein_coding gene_symbol:pcdh18a description:protocadherin 18a [Source:ZFIN;Acc:ZDB-GENE-000607-1]	1	1158	LPG	1058	1060
ENSAMXP00000000698.1 pep scaffold:AstMex102:KB882150.1:1498207:1506842:-1 gene:ENSAMXG00000000668.1 transcript:ENSAMXT00000000698.1 gene_biotype:protein_coding transcript_biotype:protein_coding	1	565	LGP	235	237
ENSAMXP00000000698.1 pep scaffold:AstMex102:KB882150.1:1498207:1506842:-1 gene:ENSAMXG00000000668.1 transcript:ENSAMXT00000000698.1 gene_biotype:protein_coding transcript_biotype:protein_coding	1	565	AKK	147	149
ENSAMXP00000000719.1 pep scaffold:AstMex102:KB882209.1:1070400:1138771:1 gene:ENSAMXG00000000673.1 transcript:ENSAMXT00000000719.1 gene_biotype:protein_coding transcript_biotype:protein_coding	1	1619	LRCNG	1308	1312
ENSAMXP00000000719.1 pep scaffold:AstMex102:KB882209.1:1070400:1138771:1 gene:ENSAMXG00000000673.1 transcript:ENSAMXT00000000719.1 gene_biotype:protein_coding transcript_biotype:protein_coding	1	1619	PLG	1425	1427
ENSAMXP00000000719.1 pep scaffold:AstMex102:KB882209.1:1070400:1138771:1 gene:ENSAMXG00000000673.1 transcript:ENSAMXT00000000719.1 gene_biotype:protein_coding transcript_biotype:protein_coding	1	1619	LPG	1439	1441
ENSAMXP00000000701.1 pep scaffold:AstMex102:KB871754.1:702882:739083:1 gene:ENSAMXG00000000675.1 transcript:ENSAMXT00000000701.1 gene_biotype:protein_coding transcript_biotype:protein_coding gene_symbol:chn2 description:chimerin 2 [Source:ZFIN;Acc:ZDB-GENE-091020-5]	1	469	GPL	225	227
ENSAMXP00000000686.1 pep scaffold:AstMex102:KB882100.1:1982062:1983070:-1 gene:ENSAMXG00000000677.1 transcript:ENSAMXT00000000686.1 gene_biotype:protein_coding transcript_biotype:protein_coding	1	167	IRP	11	13
ENSAMXP00000000686.1 pep scaffold:AstMex102:KB882100.1:1982062:1983070:-1 gene:ENSAMXG00000000677.1 transcript:ENSAMXT00000000686.1 gene_biotype:protein_coding transcript_biotype:protein_coding	1	167	AKK	114	116
ENSAMXP00000000685.1 pep scaffold:AstMex102:KB872364.1:24496:27148:-1 gene:ENSAMXG00000000678.1 transcript:ENSAMXT00000000685.1 gene_biotype:protein_coding transcript_biotype:protein_coding gene_symbol:ing2 description:inhibitor of growth family, member 2 [Source:ZFIN;Acc:ZDB-GENE-040718-147]	1	281	AKK	186	188
ENSAMXP00000000705.1 pep scaffold:AstMex102:KB882161.1:43753:62352:1 gene:ENSAMXG00000000680.1 transcript:ENSAMXT00000000705.1 gene_biotype:protein_coding transcript_biotype:protein_coding gene_symbol:mybphb description:myosin binding protein Hb [Source:ZFIN;Acc:ZDB-GENE-030131-9794]	1	525	AKK	8	10
ENSAMXP00000000705.1 pep scaffold:AstMex102:KB882161.1:43753:62352:1 gene:ENSAMXG00000000680.1 transcript:ENSAMXT00000000705.1 gene_biotype:protein_coding transcript_biotype:protein_coding gene_symbol:mybphb description:myosin binding protein Hb [Source:ZFIN;Acc:ZDB-GENE-030131-9794]	1	525	AKK	12	14
ENSAMXP00000000705.1 pep scaffold:AstMex102:KB882161.1:43753:62352:1 gene:ENSAMXG00000000680.1 transcript:ENSAMXT00000000705.1 gene_biotype:protein_coding transcript_biotype:protein_coding gene_symbol:mybphb description:myosin binding protein Hb [Source:ZFIN;Acc:ZDB-GENE-030131-9794]	1	525	AKK	16	18
ENSAMXP00000000705.1 pep scaffold:AstMex102:KB882161.1:43753:62352:1 gene:ENSAMXG00000000680.1 transcript:ENSAMXT00000000705.1 gene_biotype:protein_coding transcript_biotype:protein_coding gene_symbol:mybphb description:myosin binding protein Hb [Source:ZFIN;Acc:ZDB-GENE-030131-9794]	1	525	LPG	308	310
ENSAMXP00000000694.1 pep scaffold:AstMex102:KB871734.1:414075:429403:-1 gene:ENSAMXG00000000683.1 transcript:ENSAMXT00000000694.1 gene_biotype:protein_coding transcript_biotype:protein_coding	1	641	IKW	228	230
ENSAMXP00000000696.1 pep scaffold:AstMex102:KB871664.1:636:39155:1 gene:ENSAMXG00000000684.1 transcript:ENSAMXT00000000696.1 gene_biotype:protein_coding transcript_biotype:protein_coding gene_symbol:mon2 description:MON2 homolog, regulator of endosome-to-Golgi trafficking [Source:ZFIN;Acc:ZDB-GENE-030131-2712]	1	1607	VSV	210	212
ENSAMXP00000000696.1 pep scaffold:AstMex102:KB871664.1:636:39155:1 gene:ENSAMXG00000000684.1 transcript:ENSAMXT00000000696.1 gene_biotype:protein_coding transcript_biotype:protein_coding gene_symbol:mon2 description:MON2 homolog, regulator of endosome-to-Golgi trafficking [Source:ZFIN;Acc:ZDB-GENE-030131-2712]	1	1607	VSV	351	353
ENSAMXP00000000696.1 pep scaffold:AstMex102:KB871664.1:636:39155:1 gene:ENSAMXG00000000684.1 transcript:ENSAMXT00000000696.1 gene_biotype:protein_coding transcript_biotype:protein_coding gene_symbol:mon2 description:MON2 homolog, regulator of endosome-to-Golgi trafficking [Source:ZFIN;Acc:ZDB-GENE-030131-2712]	1	1607	VSV	1196	1198
ENSAMXP00000000696.1 pep scaffold:AstMex102:KB871664.1:636:39155:1 gene:ENSAMXG00000000684.1 transcript:ENSAMXT00000000696.1 gene_biotype:protein_coding transcript_biotype:protein_coding gene_symbol:mon2 description:MON2 homolog, regulator of endosome-to-Golgi trafficking [Source:ZFIN;Acc:ZDB-GENE-030131-2712]	1	1607	LGP	784	786
ENSAMXP00000000696.1 pep scaffold:AstMex102:KB871664.1:636:39155:1 gene:ENSAMXG00000000684.1 transcript:ENSAMXT00000000696.1 gene_biotype:protein_coding transcript_biotype:protein_coding gene_symbol:mon2 description:MON2 homolog, regulator of endosome-to-Golgi trafficking [Source:ZFIN;Acc:ZDB-GENE-030131-2712]	1	1607	LGP	1587	1589
ENSAMXP00000000696.1 pep scaffold:AstMex102:KB871664.1:636:39155:1 gene:ENSAMXG00000000684.1 transcript:ENSAMXT00000000696.1 gene_biotype:protein_coding transcript_biotype:protein_coding gene_symbol:mon2 description:MON2 homolog, regulator of endosome-to-Golgi trafficking [Source:ZFIN;Acc:ZDB-GENE-030131-2712]	1	1607	LRP	100	102
ENSAMXP00000000696.1 pep scaffold:AstMex102:KB871664.1:636:39155:1 gene:ENSAMXG00000000684.1 transcript:ENSAMXT00000000696.1 gene_biotype:protein_coding transcript_biotype:protein_coding gene_symbol:mon2 description:MON2 homolog, regulator of endosome-to-Golgi trafficking [Source:ZFIN;Acc:ZDB-GENE-030131-2712]	1	1607	GLP	1362	1364
ENSAMXP00000000696.1 pep scaffold:AstMex102:KB871664.1:636:39155:1 gene:ENSAMXG00000000684.1 transcript:ENSAMXT00000000696.1 gene_biotype:protein_coding transcript_biotype:protein_coding gene_symbol:mon2 description:MON2 homolog, regulator of endosome-to-Golgi trafficking [Source:ZFIN;Acc:ZDB-GENE-030131-2712]	1	1607	PLG	1335	1337
ENSAMXP00000000697.1 pep scaffold:AstMex102:KB882100.1:2000620:2019230:-1 gene:ENSAMXG00000000686.1 transcript:ENSAMXT00000000697.1 gene_biotype:protein_coding transcript_biotype:protein_coding gene_symbol:duox description:dual oxidase [Source:ZFIN;Acc:ZDB-GENE-091117-14]	1	1425	VSV	181	183
ENSAMXP00000000697.1 pep scaffold:AstMex102:KB882100.1:2000620:2019230:-1 gene:ENSAMXG00000000686.1 transcript:ENSAMXT00000000697.1 gene_biotype:protein_coding transcript_biotype:protein_coding gene_symbol:duox description:dual oxidase [Source:ZFIN;Acc:ZDB-GENE-091117-14]	1	1425	VSV	1247	1249
ENSAMXP00000000697.1 pep scaffold:AstMex102:KB882100.1:2000620:2019230:-1 gene:ENSAMXG00000000686.1 transcript:ENSAMXT00000000697.1 gene_biotype:protein_coding transcript_biotype:protein_coding gene_symbol:duox description:dual oxidase [Source:ZFIN;Acc:ZDB-GENE-091117-14]	1	1425	VSV	1313	1315
ENSAMXP00000000697.1 pep scaffold:AstMex102:KB882100.1:2000620:2019230:-1 gene:ENSAMXG00000000686.1 transcript:ENSAMXT00000000697.1 gene_biotype:protein_coding transcript_biotype:protein_coding gene_symbol:duox description:dual oxidase [Source:ZFIN;Acc:ZDB-GENE-091117-14]	1	1425	LRP	694	696
ENSAMXP00000000697.1 pep scaffold:AstMex102:KB882100.1:2000620:2019230:-1 gene:ENSAMXG00000000686.1 transcript:ENSAMXT00000000697.1 gene_biotype:protein_coding transcript_biotype:protein_coding gene_symbol:duox description:dual oxidase [Source:ZFIN;Acc:ZDB-GENE-091117-14]	1	1425	GLP	310	312
ENSAMXP00000000699.1 pep scaffold:AstMex102:KB872303.1:51306:56182:-1 gene:ENSAMXG00000000687.1 transcript:ENSAMXT00000000699.1 gene_biotype:protein_coding transcript_biotype:protein_coding gene_symbol:elavl3 description:ELAV like neuron-specific RNA binding protein 3 [Source:ZFIN;Acc:ZDB-GENE-980526-76]	1	265	GLP	29	31
ENSAMXP00000000699.1 pep scaffold:AstMex102:KB872303.1:51306:56182:-1 gene:ENSAMXG00000000687.1 transcript:ENSAMXT00000000699.1 gene_biotype:protein_coding transcript_biotype:protein_coding gene_symbol:elavl3 description:ELAV like neuron-specific RNA binding protein 3 [Source:ZFIN;Acc:ZDB-GENE-980526-76]	1	265	GPL	126	128
ENSAMXP00000000699.1 pep scaffold:AstMex102:KB872303.1:51306:56182:-1 gene:ENSAMXG00000000687.1 transcript:ENSAMXT00000000699.1 gene_biotype:protein_coding transcript_biotype:protein_coding gene_symbol:elavl3 description:ELAV like neuron-specific RNA binding protein 3 [Source:ZFIN;Acc:ZDB-GENE-980526-76]	1	265	PLG	89	91
ENSAMXP00000000704.1 pep scaffold:AstMex102:KB872617.1:42208:55231:-1 gene:ENSAMXG00000000688.1 transcript:ENSAMXT00000000704.1 gene_biotype:protein_coding transcript_biotype:protein_coding gene_symbol:ISYNA1 description:inositol-3-phosphate synthase 1 [Source:HGNC Symbol;Acc:HGNC:29821]	1	492	LRP	124	126
ENSAMXP00000000703.1 pep scaffold:AstMex102:KB871762.1:593589:607717:1 gene:ENSAMXG00000000689.1 transcript:ENSAMXT00000000703.1 gene_biotype:protein_coding transcript_biotype:protein_coding gene_symbol:hivep3a description:human immunodeficiency virus type I enhancer binding protein 3a [Source:ZFIN;Acc:ZDB-GENE-081029-2]	1	1604	VSV	531	533
ENSAMXP00000000703.1 pep scaffold:AstMex102:KB871762.1:593589:607717:1 gene:ENSAMXG00000000689.1 transcript:ENSAMXT00000000703.1 gene_biotype:protein_coding transcript_biotype:protein_coding gene_symbol:hivep3a description:human immunodeficiency virus type I enhancer binding protein 3a [Source:ZFIN;Acc:ZDB-GENE-081029-2]	1	1604	LGP	1564	1566
ENSAMXP00000000703.1 pep scaffold:AstMex102:KB871762.1:593589:607717:1 gene:ENSAMXG00000000689.1 transcript:ENSAMXT00000000703.1 gene_biotype:protein_coding transcript_biotype:protein_coding gene_symbol:hivep3a description:human immunodeficiency virus type I enhancer binding protein 3a [Source:ZFIN;Acc:ZDB-GENE-081029-2]	1	1604	IRP	1478	1480
ENSAMXP00000000703.1 pep scaffold:AstMex102:KB871762.1:593589:607717:1 gene:ENSAMXG00000000689.1 transcript:ENSAMXT00000000703.1 gene_biotype:protein_coding transcript_biotype:protein_coding gene_symbol:hivep3a description:human immunodeficiency virus type I enhancer binding protein 3a [Source:ZFIN;Acc:ZDB-GENE-081029-2]	1	1604	VRP	1383	1385
ENSAMXP00000000703.1 pep scaffold:AstMex102:KB871762.1:593589:607717:1 gene:ENSAMXG00000000689.1 transcript:ENSAMXT00000000703.1 gene_biotype:protein_coding transcript_biotype:protein_coding gene_symbol:hivep3a description:human immunodeficiency virus type I enhancer binding protein 3a [Source:ZFIN;Acc:ZDB-GENE-081029-2]	1	1604	GPL	1485	1487
ENSAMXP00000000703.1 pep scaffold:AstMex102:KB871762.1:593589:607717:1 gene:ENSAMXG00000000689.1 transcript:ENSAMXT00000000703.1 gene_biotype:protein_coding transcript_biotype:protein_coding gene_symbol:hivep3a description:human immunodeficiency virus type I enhancer binding protein 3a [Source:ZFIN;Acc:ZDB-GENE-081029-2]	1	1604	PLG	934	936
ENSAMXP00000000703.1 pep scaffold:AstMex102:KB871762.1:593589:607717:1 gene:ENSAMXG00000000689.1 transcript:ENSAMXT00000000703.1 gene_biotype:protein_coding transcript_biotype:protein_coding gene_symbol:hivep3a description:human immunodeficiency virus type I enhancer binding protein 3a [Source:ZFIN;Acc:ZDB-GENE-081029-2]	1	1604	PLG	1563	1565
ENSAMXP00000000703.1 pep scaffold:AstMex102:KB871762.1:593589:607717:1 gene:ENSAMXG00000000689.1 transcript:ENSAMXT00000000703.1 gene_biotype:protein_coding transcript_biotype:protein_coding gene_symbol:hivep3a description:human immunodeficiency virus type I enhancer binding protein 3a [Source:ZFIN;Acc:ZDB-GENE-081029-2]	1	1604	IKP	1084	1086
ENSAMXP00000000702.1 pep scaffold:AstMex102:KB871734.1:447249:449110:-1 gene:ENSAMXG00000000690.1 transcript:ENSAMXT00000000702.1 gene_biotype:protein_coding transcript_biotype:protein_coding	1	350	IKP	189	191
ENSAMXP00000000716.1 pep scaffold:AstMex102:KB872195.1:75773:132194:-1 gene:ENSAMXG00000000692.1 transcript:ENSAMXT00000000716.1 gene_biotype:protein_coding transcript_biotype:protein_coding gene_symbol:tln2a description:talin 2a [Source:ZFIN;Acc:ZDB-GENE-040724-263]	1	2308	IRY	1650	1652
ENSAMXP00000000716.1 pep scaffold:AstMex102:KB872195.1:75773:132194:-1 gene:ENSAMXG00000000692.1 transcript:ENSAMXT00000000716.1 gene_biotype:protein_coding transcript_biotype:protein_coding gene_symbol:tln2a description:talin 2a [Source:ZFIN;Acc:ZDB-GENE-040724-263]	1	2308	IRW	887	889
ENSAMXP00000000716.1 pep scaffold:AstMex102:KB872195.1:75773:132194:-1 gene:ENSAMXG00000000692.1 transcript:ENSAMXT00000000716.1 gene_biotype:protein_coding transcript_biotype:protein_coding gene_symbol:tln2a description:talin 2a [Source:ZFIN;Acc:ZDB-GENE-040724-263]	1	2308	AKK	2086	2088
ENSAMXP00000000716.1 pep scaffold:AstMex102:KB872195.1:75773:132194:-1 gene:ENSAMXG00000000692.1 transcript:ENSAMXT00000000716.1 gene_biotype:protein_coding transcript_biotype:protein_coding gene_symbol:tln2a description:talin 2a [Source:ZFIN;Acc:ZDB-GENE-040724-263]	1	2308	PLG	1675	1677
ENSAMXP00000000716.1 pep scaffold:AstMex102:KB872195.1:75773:132194:-1 gene:ENSAMXG00000000692.1 transcript:ENSAMXT00000000716.1 gene_biotype:protein_coding transcript_biotype:protein_coding gene_symbol:tln2a description:talin 2a [Source:ZFIN;Acc:ZDB-GENE-040724-263]	1	2308	PLG	1702	1704
ENSAMXP00000000706.1 pep scaffold:AstMex102:KB872364.1:41164:46251:-1 gene:ENSAMXG00000000693.1 transcript:ENSAMXT00000000706.1 gene_biotype:protein_coding transcript_biotype:protein_coding gene_symbol:cdk2ap2 description:cyclin-dependent kinase 2 associated protein 2 [Source:ZFIN;Acc:ZDB-GENE-040718-35]	1	100	IRP	73	75
ENSAMXP00000000708.1 pep scaffold:AstMex102:KB882150.1:1509748:1512096:-1 gene:ENSAMXG00000000694.1 transcript:ENSAMXT00000000708.1 gene_biotype:protein_coding transcript_biotype:protein_coding	1	276	LGP	224	226
ENSAMXP00000000708.1 pep scaffold:AstMex102:KB882150.1:1509748:1512096:-1 gene:ENSAMXG00000000694.1 transcript:ENSAMXT00000000708.1 gene_biotype:protein_coding transcript_biotype:protein_coding	1	276	AKK	31	33
ENSAMXP00000000709.1 pep scaffold:AstMex102:KB872303.1:124087:143089:1 gene:ENSAMXG00000000695.1 transcript:ENSAMXT00000000709.1 gene_biotype:protein_coding transcript_biotype:protein_coding	1	251	LRP	48	50
ENSAMXP00000000714.1 pep scaffold:AstMex102:KB882100.1:2020771:2026333:1 gene:ENSAMXG00000000697.1 transcript:ENSAMXT00000000714.1 gene_biotype:protein_coding transcript_biotype:protein_coding gene_symbol:duox2 description:dual oxidase 2 [Source:ZFIN;Acc:ZDB-GENE-111007-1]	1	328	GLP	147	149
ENSAMXP00000000728.1 pep scaffold:AstMex102:KB871664.1:43716:84183:-1 gene:ENSAMXG00000000698.1 transcript:ENSAMXT00000000728.1 gene_biotype:protein_coding transcript_biotype:protein_coding gene_symbol:ppm1h description:protein phosphatase, Mg2+/Mn2+ dependent, 1H [Source:ZFIN;Acc:ZDB-GENE-061027-190]	1	491	IKP	331	333
ENSAMXP00000000711.1 pep scaffold:AstMex102:KB871762.1:649108:653787:1 gene:ENSAMXG00000000700.1 transcript:ENSAMXT00000000711.1 gene_biotype:protein_coding transcript_biotype:protein_coding gene_symbol:edn2 description:endothelin 2 [Source:ZFIN;Acc:ZDB-GENE-060503-774]	1	170	GLP	24	26
ENSAMXP00000000729.1 pep scaffold:AstMex102:KB871734.1:468715:485884:1 gene:ENSAMXG00000000702.1 transcript:ENSAMXT00000000729.1 gene_biotype:protein_coding transcript_biotype:protein_coding gene_symbol:casp3a description:caspase 3, apoptosis-related cysteine peptidase a [Source:ZFIN;Acc:ZDB-GENE-011210-1]	1	289	AKK	269	271
ENSAMXP00000000723.1 pep scaffold:AstMex102:KB872364.1:52404:61081:1 gene:ENSAMXG00000000703.1 transcript:ENSAMXT00000000723.1 gene_biotype:protein_coding transcript_biotype:protein_coding gene_symbol:lgi2b description:leucine-rich repeat LGI family, member 2b [Source:ZFIN;Acc:ZDB-GENE-060217-3]	1	481	GLP	42	44
ENSAMXP00000000747.1 pep scaffold:AstMex102:KB882101.1:1793719:1811829:-1 gene:ENSAMXG00000000705.1 transcript:ENSAMXT00000000747.1 gene_biotype:protein_coding transcript_biotype:protein_coding gene_symbol:tm9sf2 description:transmembrane 9 superfamily member 2 [Source:ZFIN;Acc:ZDB-GENE-030131-6302]	1	661	IRW	278	280
ENSAMXP00000000747.1 pep scaffold:AstMex102:KB882101.1:1793719:1811829:-1 gene:ENSAMXG00000000705.1 transcript:ENSAMXT00000000747.1 gene_biotype:protein_coding transcript_biotype:protein_coding gene_symbol:tm9sf2 description:transmembrane 9 superfamily member 2 [Source:ZFIN;Acc:ZDB-GENE-030131-6302]	1	661	LPG	31	33
ENSAMXP00000000747.1 pep scaffold:AstMex102:KB882101.1:1793719:1811829:-1 gene:ENSAMXG00000000705.1 transcript:ENSAMXT00000000747.1 gene_biotype:protein_coding transcript_biotype:protein_coding gene_symbol:tm9sf2 description:transmembrane 9 superfamily member 2 [Source:ZFIN;Acc:ZDB-GENE-030131-6302]	1	661	LPG	518	520
ENSAMXP00000000718.1 pep scaffold:AstMex102:KB872300.1:524:32136:-1 gene:ENSAMXG00000000706.1 transcript:ENSAMXT00000000718.1 gene_biotype:protein_coding transcript_biotype:protein_coding gene_symbol:arhgap29b description:Rho GTPase activating protein 29b [Source:ZFIN;Acc:ZDB-GENE-031010-44]	1	1321	LRP	891	893
ENSAMXP00000000718.1 pep scaffold:AstMex102:KB872300.1:524:32136:-1 gene:ENSAMXG00000000706.1 transcript:ENSAMXT00000000718.1 gene_biotype:protein_coding transcript_biotype:protein_coding gene_symbol:arhgap29b description:Rho GTPase activating protein 29b [Source:ZFIN;Acc:ZDB-GENE-031010-44]	1	1321	IKP	852	854
ENSAMXP00000000743.1 pep scaffold:AstMex102:KB882161.1:136428:156731:1 gene:ENSAMXG00000000707.1 transcript:ENSAMXT00000000743.1 gene_biotype:protein_coding transcript_biotype:protein_coding	1	439	AKK	436	438
ENSAMXP00000000731.1 pep scaffold:AstMex102:KB871754.1:751735:769500:1 gene:ENSAMXG00000000709.1 transcript:ENSAMXT00000000731.1 gene_biotype:protein_coding transcript_biotype:protein_coding gene_symbol:plekha8 description:pleckstrin homology domain containing, family A (phosphoinositide binding specific) member 8 [Source:ZFIN;Acc:ZDB-GENE-041114-69]	1	555	LGP	384	386
ENSAMXP00000000731.1 pep scaffold:AstMex102:KB871754.1:751735:769500:1 gene:ENSAMXG00000000709.1 transcript:ENSAMXT00000000731.1 gene_biotype:protein_coding transcript_biotype:protein_coding gene_symbol:plekha8 description:pleckstrin homology domain containing, family A (phosphoinositide binding specific) member 8 [Source:ZFIN;Acc:ZDB-GENE-041114-69]	1	555	PLG	138	140
ENSAMXP00000000731.1 pep scaffold:AstMex102:KB871754.1:751735:769500:1 gene:ENSAMXG00000000709.1 transcript:ENSAMXT00000000731.1 gene_biotype:protein_coding transcript_biotype:protein_coding gene_symbol:plekha8 description:pleckstrin homology domain containing, family A (phosphoinositide binding specific) member 8 [Source:ZFIN;Acc:ZDB-GENE-041114-69]	1	555	IKP	202	204
ENSAMXP00000000721.1 pep scaffold:AstMex102:KB882140.1:70660:86163:-1 gene:ENSAMXG00000000712.1 transcript:ENSAMXT00000000721.1 gene_biotype:protein_coding transcript_biotype:protein_coding	1	762	GLP	267	269
ENSAMXP00000000721.1 pep scaffold:AstMex102:KB882140.1:70660:86163:-1 gene:ENSAMXG00000000712.1 transcript:ENSAMXT00000000721.1 gene_biotype:protein_coding transcript_biotype:protein_coding	1	762	AKK	239	241
ENSAMXP00000000721.1 pep scaffold:AstMex102:KB882140.1:70660:86163:-1 gene:ENSAMXG00000000712.1 transcript:ENSAMXT00000000721.1 gene_biotype:protein_coding transcript_biotype:protein_coding	1	762	IKP	749	751
ENSAMXP00000000722.1 pep scaffold:AstMex102:KB872195.1:143268:146122:-1 gene:ENSAMXG00000000713.1 transcript:ENSAMXT00000000722.1 gene_biotype:protein_coding transcript_biotype:protein_coding gene_symbol:fbxl8 description:F-box and leucine-rich repeat protein 8 [Source:ZFIN;Acc:ZDB-GENE-051120-81]	1	368	VSV	71	73
ENSAMXP00000000730.1 pep scaffold:AstMex102:KB882150.1:1532933:1543059:1 gene:ENSAMXG00000000714.1 transcript:ENSAMXT00000000730.1 gene_biotype:protein_coding transcript_biotype:protein_coding gene_symbol:hivep2b description:human immunodeficiency virus type I enhancer binding protein 2b [Source:ZFIN;Acc:ZDB-GENE-130530-562]	1	1751	GLP	460	462
ENSAMXP00000000730.1 pep scaffold:AstMex102:KB882150.1:1532933:1543059:1 gene:ENSAMXG00000000714.1 transcript:ENSAMXT00000000730.1 gene_biotype:protein_coding transcript_biotype:protein_coding gene_symbol:hivep2b description:human immunodeficiency virus type I enhancer binding protein 2b [Source:ZFIN;Acc:ZDB-GENE-130530-562]	1	1751	VRP	594	596
ENSAMXP00000000730.1 pep scaffold:AstMex102:KB882150.1:1532933:1543059:1 gene:ENSAMXG00000000714.1 transcript:ENSAMXT00000000730.1 gene_biotype:protein_coding transcript_biotype:protein_coding gene_symbol:hivep2b description:human immunodeficiency virus type I enhancer binding protein 2b [Source:ZFIN;Acc:ZDB-GENE-130530-562]	1	1751	VRP	1328	1330
ENSAMXP00000000730.1 pep scaffold:AstMex102:KB882150.1:1532933:1543059:1 gene:ENSAMXG00000000714.1 transcript:ENSAMXT00000000730.1 gene_biotype:protein_coding transcript_biotype:protein_coding gene_symbol:hivep2b description:human immunodeficiency virus type I enhancer binding protein 2b [Source:ZFIN;Acc:ZDB-GENE-130530-562]	1	1751	VRP	1552	1554
ENSAMXP00000000730.1 pep scaffold:AstMex102:KB882150.1:1532933:1543059:1 gene:ENSAMXG00000000714.1 transcript:ENSAMXT00000000730.1 gene_biotype:protein_coding transcript_biotype:protein_coding gene_symbol:hivep2b description:human immunodeficiency virus type I enhancer binding protein 2b [Source:ZFIN;Acc:ZDB-GENE-130530-562]	1	1751	LPG	285	287
ENSAMXP00000000725.1 pep scaffold:AstMex102:KB882209.1:1151494:1169310:-1 gene:ENSAMXG00000000715.1 transcript:ENSAMXT00000000725.1 gene_biotype:protein_coding transcript_biotype:protein_coding gene_symbol:dusp16 description:dual specificity phosphatase 16 [Source:ZFIN;Acc:ZDB-GENE-040426-2360]	1	655	VRP	484	486
ENSAMXP00000000725.1 pep scaffold:AstMex102:KB882209.1:1151494:1169310:-1 gene:ENSAMXG00000000715.1 transcript:ENSAMXT00000000725.1 gene_biotype:protein_coding transcript_biotype:protein_coding gene_symbol:dusp16 description:dual specificity phosphatase 16 [Source:ZFIN;Acc:ZDB-GENE-040426-2360]	1	655	AKK	79	81
ENSAMXP00000000733.1 pep scaffold:AstMex102:KB872364.1:69932:91168:-1 gene:ENSAMXG00000000718.1 transcript:ENSAMXT00000000733.1 gene_biotype:protein_coding transcript_biotype:protein_coding gene_symbol:si:dkey-117m1.4 description:si:dkey-117m1.4 [Source:ZFIN;Acc:ZDB-GENE-090313-177]	1	660	VSV	186	188
ENSAMXP00000000733.1 pep scaffold:AstMex102:KB872364.1:69932:91168:-1 gene:ENSAMXG00000000718.1 transcript:ENSAMXT00000000733.1 gene_biotype:protein_coding transcript_biotype:protein_coding gene_symbol:si:dkey-117m1.4 description:si:dkey-117m1.4 [Source:ZFIN;Acc:ZDB-GENE-090313-177]	1	660	VSV	305	307
ENSAMXP00000000733.1 pep scaffold:AstMex102:KB872364.1:69932:91168:-1 gene:ENSAMXG00000000718.1 transcript:ENSAMXT00000000733.1 gene_biotype:protein_coding transcript_biotype:protein_coding gene_symbol:si:dkey-117m1.4 description:si:dkey-117m1.4 [Source:ZFIN;Acc:ZDB-GENE-090313-177]	1	660	AKK	139	141
ENSAMXP00000000733.1 pep scaffold:AstMex102:KB872364.1:69932:91168:-1 gene:ENSAMXG00000000718.1 transcript:ENSAMXT00000000733.1 gene_biotype:protein_coding transcript_biotype:protein_coding gene_symbol:si:dkey-117m1.4 description:si:dkey-117m1.4 [Source:ZFIN;Acc:ZDB-GENE-090313-177]	1	660	LPG	254	256
ENSAMXP00000000745.1 pep scaffold:AstMex102:KB882100.1:2023866:2034868:-1 gene:ENSAMXG00000000719.1 transcript:ENSAMXT00000000745.1 gene_biotype:protein_coding transcript_biotype:protein_coding gene_symbol:apba2a description:amyloid beta (A4) precursor protein-binding, family A, member 2a [Source:ZFIN;Acc:ZDB-GENE-121107-1]	1	681	VSV	653	655
ENSAMXP00000000745.1 pep scaffold:AstMex102:KB882100.1:2023866:2034868:-1 gene:ENSAMXG00000000719.1 transcript:ENSAMXT00000000745.1 gene_biotype:protein_coding transcript_biotype:protein_coding gene_symbol:apba2a description:amyloid beta (A4) precursor protein-binding, family A, member 2a [Source:ZFIN;Acc:ZDB-GENE-121107-1]	1	681	GLP	559	561
ENSAMXP00000000745.1 pep scaffold:AstMex102:KB882100.1:2023866:2034868:-1 gene:ENSAMXG00000000719.1 transcript:ENSAMXT00000000745.1 gene_biotype:protein_coding transcript_biotype:protein_coding gene_symbol:apba2a description:amyloid beta (A4) precursor protein-binding, family A, member 2a [Source:ZFIN;Acc:ZDB-GENE-121107-1]	1	681	LPG	130	132
ENSAMXP00000000737.1 pep scaffold:AstMex102:KB871734.1:486063:523068:-1 gene:ENSAMXG00000000723.1 transcript:ENSAMXT00000000737.1 gene_biotype:protein_coding transcript_biotype:protein_coding gene_symbol:acsl1a description:acyl-CoA synthetase long-chain family member 1a [Source:ZFIN;Acc:ZDB-GENE-050809-115]	1	698	LPG	607	609
ENSAMXP00000000744.1 pep scaffold:AstMex102:KB882150.1:1543736:1544741:-1 gene:ENSAMXG00000000724.1 transcript:ENSAMXT00000000744.1 gene_biotype:protein_coding transcript_biotype:protein_coding	1	206	LRP	14	16
ENSAMXP00000000738.1 pep scaffold:AstMex102:KB882140.1:96947:104776:1 gene:ENSAMXG00000000725.1 transcript:ENSAMXT00000000738.1 gene_biotype:protein_coding transcript_biotype:protein_coding	1	470	VSV	335	337
ENSAMXP00000000739.1 pep scaffold:AstMex102:KB871664.1:124912:133281:-1 gene:ENSAMXG00000000726.1 transcript:ENSAMXT00000000739.1 gene_biotype:protein_coding transcript_biotype:protein_coding gene_symbol:avpr1aa description:arginine vasopressin receptor 1Aa [Source:ZFIN;Acc:ZDB-GENE-101028-2]	1	391	VSV	54	56
ENSAMXP00000000740.1 pep scaffold:AstMex102:KB871754.1:779251:788430:-1 gene:ENSAMXG00000000727.1 transcript:ENSAMXT00000000740.1 gene_biotype:protein_coding transcript_biotype:protein_coding gene_symbol:colq description:collagen-like tail subunit (single strand of homotrimer) of asymmetric acetylcholinesterase [Source:ZFIN;Acc:ZDB-GENE-110411-119]	1	244	GLP	53	55
ENSAMXP00000000746.1 pep scaffold:AstMex102:KB871664.1:220377:237989:-1 gene:ENSAMXG00000000730.1 transcript:ENSAMXT00000000746.1 gene_biotype:protein_coding transcript_biotype:protein_coding gene_symbol:coro2bb description:coronin, actin binding protein, 2Bb [Source:ZFIN;Acc:ZDB-GENE-071009-5]	1	494	IKW	108	110
ENSAMXP00000000746.1 pep scaffold:AstMex102:KB871664.1:220377:237989:-1 gene:ENSAMXG00000000730.1 transcript:ENSAMXT00000000746.1 gene_biotype:protein_coding transcript_biotype:protein_coding gene_symbol:coro2bb description:coronin, actin binding protein, 2Bb [Source:ZFIN;Acc:ZDB-GENE-071009-5]	1	494	IRY	310	312
ENSAMXP00000000748.1 pep scaffold:AstMex102:KB882140.1:113143:138575:1 gene:ENSAMXG00000000731.1 transcript:ENSAMXT00000000748.1 gene_biotype:protein_coding transcript_biotype:protein_coding gene_symbol:impdh1a description:IMP (inosine 5'-monophosphate) dehydrogenase 1a [Source:ZFIN;Acc:ZDB-GENE-040704-15]	1	627	LPG	119	121
ENSAMXP00000000750.1 pep scaffold:AstMex102:KB872364.1:113804:115681:1 gene:ENSAMXG00000000733.1 transcript:ENSAMXT00000000750.1 gene_biotype:protein_coding transcript_biotype:protein_coding gene_symbol:si:ch211-113e8.11 description:si:ch211-113e8.11 [Source:ZFIN;Acc:ZDB-GENE-090313-12]	1	241	GLP	97	99
ENSAMXP00000000750.1 pep scaffold:AstMex102:KB872364.1:113804:115681:1 gene:ENSAMXG00000000733.1 transcript:ENSAMXT00000000750.1 gene_biotype:protein_coding transcript_biotype:protein_coding gene_symbol:si:ch211-113e8.11 description:si:ch211-113e8.11 [Source:ZFIN;Acc:ZDB-GENE-090313-12]	1	241	PLG	89	91
ENSAMXP00000000765.1 pep scaffold:AstMex102:KB872300.1:45176:58901:1 gene:ENSAMXG00000000735.1 transcript:ENSAMXT00000000765.1 gene_biotype:protein_coding transcript_biotype:protein_coding gene_symbol:abcd3b description:ATP-binding cassette, sub-family D (ALD), member 3b [Source:ZFIN;Acc:ZDB-GENE-050517-29]	1	524	LGP	117	119
ENSAMXP00000000765.1 pep scaffold:AstMex102:KB872300.1:45176:58901:1 gene:ENSAMXG00000000735.1 transcript:ENSAMXT00000000765.1 gene_biotype:protein_coding transcript_biotype:protein_coding gene_symbol:abcd3b description:ATP-binding cassette, sub-family D (ALD), member 3b [Source:ZFIN;Acc:ZDB-GENE-050517-29]	1	524	GPL	115	117
ENSAMXP00000000765.1 pep scaffold:AstMex102:KB872300.1:45176:58901:1 gene:ENSAMXG00000000735.1 transcript:ENSAMXT00000000765.1 gene_biotype:protein_coding transcript_biotype:protein_coding gene_symbol:abcd3b description:ATP-binding cassette, sub-family D (ALD), member 3b [Source:ZFIN;Acc:ZDB-GENE-050517-29]	1	524	PLG	116	118
ENSAMXP00000000766.1 pep scaffold:AstMex102:KB872300.1:45176:58901:1 gene:ENSAMXG00000000735.1 transcript:ENSAMXT00000000766.1 gene_biotype:protein_coding transcript_biotype:protein_coding gene_symbol:abcd3b description:ATP-binding cassette, sub-family D (ALD), member 3b [Source:ZFIN;Acc:ZDB-GENE-050517-29]	1	521	LGP	117	119
ENSAMXP00000000766.1 pep scaffold:AstMex102:KB872300.1:45176:58901:1 gene:ENSAMXG00000000735.1 transcript:ENSAMXT00000000766.1 gene_biotype:protein_coding transcript_biotype:protein_coding gene_symbol:abcd3b description:ATP-binding cassette, sub-family D (ALD), member 3b [Source:ZFIN;Acc:ZDB-GENE-050517-29]	1	521	GPL	115	117
ENSAMXP00000000766.1 pep scaffold:AstMex102:KB872300.1:45176:58901:1 gene:ENSAMXG00000000735.1 transcript:ENSAMXT00000000766.1 gene_biotype:protein_coding transcript_biotype:protein_coding gene_symbol:abcd3b description:ATP-binding cassette, sub-family D (ALD), member 3b [Source:ZFIN;Acc:ZDB-GENE-050517-29]	1	521	PLG	116	118
ENSAMXP00000000759.1 pep scaffold:AstMex102:KB872479.1:20034:86646:-1 gene:ENSAMXG00000000736.1 transcript:ENSAMXT00000000759.1 gene_biotype:protein_coding transcript_biotype:protein_coding gene_symbol:dok7 description:docking protein 7 [Source:ZFIN;Acc:ZDB-GENE-090312-103]	1	600	LRP	211	213
ENSAMXP00000000754.1 pep scaffold:AstMex102:KB871754.1:805831:815641:-1 gene:ENSAMXG00000000739.1 transcript:ENSAMXT00000000754.1 gene_biotype:protein_coding transcript_biotype:protein_coding gene_symbol:hacl1 description:2-hydroxyacyl-CoA lyase 1 [Source:ZFIN;Acc:ZDB-GENE-040426-2058]	1	548	GLP	210	212
ENSAMXP00000000764.1 pep scaffold:AstMex102:KB882150.1:1548510:1554690:1 gene:ENSAMXG00000000741.1 transcript:ENSAMXT00000000764.1 gene_biotype:protein_coding transcript_biotype:protein_coding gene_symbol:txlnbb description:taxilin beta b [Source:ZFIN;Acc:ZDB-GENE-070424-77]	1	558	PLG	410	412
ENSAMXP00000000764.1 pep scaffold:AstMex102:KB882150.1:1548510:1554690:1 gene:ENSAMXG00000000741.1 transcript:ENSAMXT00000000764.1 gene_biotype:protein_coding transcript_biotype:protein_coding gene_symbol:txlnbb description:taxilin beta b [Source:ZFIN;Acc:ZDB-GENE-070424-77]	1	558	LPG	397	399
ENSAMXP00000000755.1 pep scaffold:AstMex102:KB882140.1:138810:155964:-1 gene:ENSAMXG00000000742.1 transcript:ENSAMXT00000000755.1 gene_biotype:protein_coding transcript_biotype:protein_coding	1	957	MKP	270	272
ENSAMXP00000000755.1 pep scaffold:AstMex102:KB882140.1:138810:155964:-1 gene:ENSAMXG00000000742.1 transcript:ENSAMXT00000000755.1 gene_biotype:protein_coding transcript_biotype:protein_coding	1	957	LRP	789	791
ENSAMXP00000000755.1 pep scaffold:AstMex102:KB882140.1:138810:155964:-1 gene:ENSAMXG00000000742.1 transcript:ENSAMXT00000000755.1 gene_biotype:protein_coding transcript_biotype:protein_coding	1	957	GPL	288	290
ENSAMXP00000000760.1 pep scaffold:AstMex102:KB872364.1:115507:128133:-1 gene:ENSAMXG00000000744.1 transcript:ENSAMXT00000000760.1 gene_biotype:protein_coding transcript_biotype:protein_coding gene_symbol:si:ch211-113e8.10 description:si:ch211-113e8.10 [Source:ZFIN;Acc:ZDB-GENE-090313-11]	1	780	VRP	710	712
ENSAMXP00000000778.1 pep scaffold:AstMex102:KB882209.1:1218355:1240935:-1 gene:ENSAMXG00000000745.1 transcript:ENSAMXT00000000778.1 gene_biotype:protein_coding transcript_biotype:protein_coding gene_symbol:tbk1 description:TANK-binding kinase 1 [Source:ZFIN;Acc:ZDB-GENE-060512-359]	1	759	LRP	78	80
ENSAMXP00000000778.1 pep scaffold:AstMex102:KB882209.1:1218355:1240935:-1 gene:ENSAMXG00000000745.1 transcript:ENSAMXT00000000778.1 gene_biotype:protein_coding transcript_biotype:protein_coding gene_symbol:tbk1 description:TANK-binding kinase 1 [Source:ZFIN;Acc:ZDB-GENE-060512-359]	1	759	GLP	138	140
ENSAMXP00000000778.1 pep scaffold:AstMex102:KB882209.1:1218355:1240935:-1 gene:ENSAMXG00000000745.1 transcript:ENSAMXT00000000778.1 gene_biotype:protein_coding transcript_biotype:protein_coding gene_symbol:tbk1 description:TANK-binding kinase 1 [Source:ZFIN;Acc:ZDB-GENE-060512-359]	1	759	IKP	168	170
ENSAMXP00000000778.1 pep scaffold:AstMex102:KB882209.1:1218355:1240935:-1 gene:ENSAMXG00000000745.1 transcript:ENSAMXT00000000778.1 gene_biotype:protein_coding transcript_biotype:protein_coding gene_symbol:tbk1 description:TANK-binding kinase 1 [Source:ZFIN;Acc:ZDB-GENE-060512-359]	1	759	IKP	702	704
ENSAMXP00000000780.1 pep scaffold:AstMex102:KB882209.1:1218355:1240935:-1 gene:ENSAMXG00000000745.1 transcript:ENSAMXT00000000780.1 gene_biotype:protein_coding transcript_biotype:protein_coding gene_symbol:tbk1 description:TANK-binding kinase 1 [Source:ZFIN;Acc:ZDB-GENE-060512-359]	1	727	LRP	46	48
ENSAMXP00000000780.1 pep scaffold:AstMex102:KB882209.1:1218355:1240935:-1 gene:ENSAMXG00000000745.1 transcript:ENSAMXT00000000780.1 gene_biotype:protein_coding transcript_biotype:protein_coding gene_symbol:tbk1 description:TANK-binding kinase 1 [Source:ZFIN;Acc:ZDB-GENE-060512-359]	1	727	GLP	106	108
ENSAMXP00000000780.1 pep scaffold:AstMex102:KB882209.1:1218355:1240935:-1 gene:ENSAMXG00000000745.1 transcript:ENSAMXT00000000780.1 gene_biotype:protein_coding transcript_biotype:protein_coding gene_symbol:tbk1 description:TANK-binding kinase 1 [Source:ZFIN;Acc:ZDB-GENE-060512-359]	1	727	IKP	136	138
ENSAMXP00000000780.1 pep scaffold:AstMex102:KB882209.1:1218355:1240935:-1 gene:ENSAMXG00000000745.1 transcript:ENSAMXT00000000780.1 gene_biotype:protein_coding transcript_biotype:protein_coding gene_symbol:tbk1 description:TANK-binding kinase 1 [Source:ZFIN;Acc:ZDB-GENE-060512-359]	1	727	IKP	670	672
ENSAMXP00000000769.1 pep scaffold:AstMex102:KB882161.1:176272:207223:-1 gene:ENSAMXG00000000747.1 transcript:ENSAMXT00000000769.1 gene_biotype:protein_coding transcript_biotype:protein_coding gene_symbol:nfatc2b description:nuclear factor of activated T-cells, cytoplasmic, calcineurin-dependent 2b [Source:ZFIN;Acc:ZDB-GENE-120913-5]	1	746	VSV	230	232
ENSAMXP00000000769.1 pep scaffold:AstMex102:KB882161.1:176272:207223:-1 gene:ENSAMXG00000000747.1 transcript:ENSAMXT00000000769.1 gene_biotype:protein_coding transcript_biotype:protein_coding gene_symbol:nfatc2b description:nuclear factor of activated T-cells, cytoplasmic, calcineurin-dependent 2b [Source:ZFIN;Acc:ZDB-GENE-120913-5]	1	746	VFPS	195	198
ENSAMXP00000000769.1 pep scaffold:AstMex102:KB882161.1:176272:207223:-1 gene:ENSAMXG00000000747.1 transcript:ENSAMXT00000000769.1 gene_biotype:protein_coding transcript_biotype:protein_coding gene_symbol:nfatc2b description:nuclear factor of activated T-cells, cytoplasmic, calcineurin-dependent 2b [Source:ZFIN;Acc:ZDB-GENE-120913-5]	1	746	LRP	737	739
ENSAMXP00000000769.1 pep scaffold:AstMex102:KB882161.1:176272:207223:-1 gene:ENSAMXG00000000747.1 transcript:ENSAMXT00000000769.1 gene_biotype:protein_coding transcript_biotype:protein_coding gene_symbol:nfatc2b description:nuclear factor of activated T-cells, cytoplasmic, calcineurin-dependent 2b [Source:ZFIN;Acc:ZDB-GENE-120913-5]	1	746	VRP	311	313
ENSAMXP00000000781.1 pep scaffold:AstMex102:KB882101.1:1813630:1832523:-1 gene:ENSAMXG00000000748.1 transcript:ENSAMXT00000000781.1 gene_biotype:protein_coding transcript_biotype:protein_coding gene_symbol:zc3h13 description:zinc finger CCCH-type containing 13 [Source:ZFIN;Acc:ZDB-GENE-040426-1619]	1	1718	LGP	36	38
ENSAMXP00000000781.1 pep scaffold:AstMex102:KB882101.1:1813630:1832523:-1 gene:ENSAMXG00000000748.1 transcript:ENSAMXT00000000781.1 gene_biotype:protein_coding transcript_biotype:protein_coding gene_symbol:zc3h13 description:zinc finger CCCH-type containing 13 [Source:ZFIN;Acc:ZDB-GENE-040426-1619]	1	1718	LGP	1640	1642
ENSAMXP00000000781.1 pep scaffold:AstMex102:KB882101.1:1813630:1832523:-1 gene:ENSAMXG00000000748.1 transcript:ENSAMXT00000000781.1 gene_biotype:protein_coding transcript_biotype:protein_coding gene_symbol:zc3h13 description:zinc finger CCCH-type containing 13 [Source:ZFIN;Acc:ZDB-GENE-040426-1619]	1	1718	VRP	904	906
ENSAMXP00000000781.1 pep scaffold:AstMex102:KB882101.1:1813630:1832523:-1 gene:ENSAMXG00000000748.1 transcript:ENSAMXT00000000781.1 gene_biotype:protein_coding transcript_biotype:protein_coding gene_symbol:zc3h13 description:zinc finger CCCH-type containing 13 [Source:ZFIN;Acc:ZDB-GENE-040426-1619]	1	1718	GPL	1543	1545
ENSAMXP00000000781.1 pep scaffold:AstMex102:KB882101.1:1813630:1832523:-1 gene:ENSAMXG00000000748.1 transcript:ENSAMXT00000000781.1 gene_biotype:protein_coding transcript_biotype:protein_coding gene_symbol:zc3h13 description:zinc finger CCCH-type containing 13 [Source:ZFIN;Acc:ZDB-GENE-040426-1619]	1	1718	AKK	1003	1005
ENSAMXP00000000781.1 pep scaffold:AstMex102:KB882101.1:1813630:1832523:-1 gene:ENSAMXG00000000748.1 transcript:ENSAMXT00000000781.1 gene_biotype:protein_coding transcript_biotype:protein_coding gene_symbol:zc3h13 description:zinc finger CCCH-type containing 13 [Source:ZFIN;Acc:ZDB-GENE-040426-1619]	1	1718	PLG	1440	1442
ENSAMXP00000000781.1 pep scaffold:AstMex102:KB882101.1:1813630:1832523:-1 gene:ENSAMXG00000000748.1 transcript:ENSAMXT00000000781.1 gene_biotype:protein_coding transcript_biotype:protein_coding gene_symbol:zc3h13 description:zinc finger CCCH-type containing 13 [Source:ZFIN;Acc:ZDB-GENE-040426-1619]	1	1718	LPG	1149	1151
ENSAMXP00000000761.1 pep scaffold:AstMex102:KB872195.1:243649:254001:1 gene:ENSAMXG00000000750.1 transcript:ENSAMXT00000000761.1 gene_biotype:protein_coding transcript_biotype:protein_coding	1	252	VSV	172	174
ENSAMXP00000000771.1 pep scaffold:AstMex102:KB871734.1:540561:575901:-1 gene:ENSAMXG00000000752.1 transcript:ENSAMXT00000000771.1 gene_biotype:protein_coding transcript_biotype:protein_coding	1	879	VSV	280	282
ENSAMXP00000000771.1 pep scaffold:AstMex102:KB871734.1:540561:575901:-1 gene:ENSAMXG00000000752.1 transcript:ENSAMXT00000000771.1 gene_biotype:protein_coding transcript_biotype:protein_coding	1	879	LRP	745	747
ENSAMXP00000000770.1 pep scaffold:AstMex102:KB882100.1:2051547:2058317:-1 gene:ENSAMXG00000000755.1 transcript:ENSAMXT00000000770.1 gene_biotype:protein_coding transcript_biotype:protein_coding gene_symbol:parp16 description:poly (ADP-ribose) polymerase family, member 16 [Source:ZFIN;Acc:ZDB-GENE-040426-2289]	1	329	LGP	210	212
ENSAMXP00000000770.1 pep scaffold:AstMex102:KB882100.1:2051547:2058317:-1 gene:ENSAMXG00000000755.1 transcript:ENSAMXT00000000770.1 gene_biotype:protein_coding transcript_biotype:protein_coding gene_symbol:parp16 description:poly (ADP-ribose) polymerase family, member 16 [Source:ZFIN;Acc:ZDB-GENE-040426-2289]	1	329	LRP	45	47
ENSAMXP00000000770.1 pep scaffold:AstMex102:KB882100.1:2051547:2058317:-1 gene:ENSAMXG00000000755.1 transcript:ENSAMXT00000000770.1 gene_biotype:protein_coding transcript_biotype:protein_coding gene_symbol:parp16 description:poly (ADP-ribose) polymerase family, member 16 [Source:ZFIN;Acc:ZDB-GENE-040426-2289]	1	329	GPL	211	213
ENSAMXP00000000816.1 pep scaffold:AstMex102:KB871664.1:263409:322462:1 gene:ENSAMXG00000000756.1 transcript:ENSAMXT00000000816.1 gene_biotype:protein_coding transcript_biotype:protein_coding gene_symbol:itga11b description:integrin, alpha 11b [Source:ZFIN;Acc:ZDB-GENE-071009-4]	1	1187	GLP	1042	1044
ENSAMXP00000000816.1 pep scaffold:AstMex102:KB871664.1:263409:322462:1 gene:ENSAMXG00000000756.1 transcript:ENSAMXT00000000816.1 gene_biotype:protein_coding transcript_biotype:protein_coding gene_symbol:itga11b description:integrin, alpha 11b [Source:ZFIN;Acc:ZDB-GENE-071009-4]	1	1187	GPL	121	123
ENSAMXP00000000816.1 pep scaffold:AstMex102:KB871664.1:263409:322462:1 gene:ENSAMXG00000000756.1 transcript:ENSAMXT00000000816.1 gene_biotype:protein_coding transcript_biotype:protein_coding gene_symbol:itga11b description:integrin, alpha 11b [Source:ZFIN;Acc:ZDB-GENE-071009-4]	1	1187	LPG	724	726
ENSAMXP00000000774.1 pep scaffold:AstMex102:KB872729.1:18275:23535:-1 gene:ENSAMXG00000000757.1 transcript:ENSAMXT00000000774.1 gene_biotype:protein_coding transcript_biotype:protein_coding	1	432	VSV	225	227
ENSAMXP00000000774.1 pep scaffold:AstMex102:KB872729.1:18275:23535:-1 gene:ENSAMXG00000000757.1 transcript:ENSAMXT00000000774.1 gene_biotype:protein_coding transcript_biotype:protein_coding	1	432	VSV	310	312
ENSAMXP00000000777.1 pep scaffold:AstMex102:KB882150.1:1557213:1563917:1 gene:ENSAMXG00000000758.1 transcript:ENSAMXT00000000777.1 gene_biotype:protein_coding transcript_biotype:protein_coding	1	551	VSV	233	235
ENSAMXP00000000777.1 pep scaffold:AstMex102:KB882150.1:1557213:1563917:1 gene:ENSAMXG00000000758.1 transcript:ENSAMXT00000000777.1 gene_biotype:protein_coding transcript_biotype:protein_coding	1	551	VSV	464	466
ENSAMXP00000000777.1 pep scaffold:AstMex102:KB882150.1:1557213:1563917:1 gene:ENSAMXG00000000758.1 transcript:ENSAMXT00000000777.1 gene_biotype:protein_coding transcript_biotype:protein_coding	1	551	AKK	534	536
ENSAMXP00000000806.1 pep scaffold:AstMex102:KB871754.1:875890:991583:1 gene:ENSAMXG00000000759.1 transcript:ENSAMXT00000000806.1 gene_biotype:protein_coding transcript_biotype:protein_coding	1	1402	GLP	405	407
ENSAMXP00000000806.1 pep scaffold:AstMex102:KB871754.1:875890:991583:1 gene:ENSAMXG00000000759.1 transcript:ENSAMXT00000000806.1 gene_biotype:protein_coding transcript_biotype:protein_coding	1	1402	GLP	442	444
ENSAMXP00000000806.1 pep scaffold:AstMex102:KB871754.1:875890:991583:1 gene:ENSAMXG00000000759.1 transcript:ENSAMXT00000000806.1 gene_biotype:protein_coding transcript_biotype:protein_coding	1	1402	GLP	569	571
ENSAMXP00000000806.1 pep scaffold:AstMex102:KB871754.1:875890:991583:1 gene:ENSAMXG00000000759.1 transcript:ENSAMXT00000000806.1 gene_biotype:protein_coding transcript_biotype:protein_coding	1	1402	GLP	694	696
ENSAMXP00000000806.1 pep scaffold:AstMex102:KB871754.1:875890:991583:1 gene:ENSAMXG00000000759.1 transcript:ENSAMXT00000000806.1 gene_biotype:protein_coding transcript_biotype:protein_coding	1	1402	GLP	703	705
ENSAMXP00000000806.1 pep scaffold:AstMex102:KB871754.1:875890:991583:1 gene:ENSAMXG00000000759.1 transcript:ENSAMXT00000000806.1 gene_biotype:protein_coding transcript_biotype:protein_coding	1	1402	GLP	706	708
ENSAMXP00000000806.1 pep scaffold:AstMex102:KB871754.1:875890:991583:1 gene:ENSAMXG00000000759.1 transcript:ENSAMXT00000000806.1 gene_biotype:protein_coding transcript_biotype:protein_coding	1	1402	GLP	736	738
ENSAMXP00000000806.1 pep scaffold:AstMex102:KB871754.1:875890:991583:1 gene:ENSAMXG00000000759.1 transcript:ENSAMXT00000000806.1 gene_biotype:protein_coding transcript_biotype:protein_coding	1	1402	GLP	742	744
ENSAMXP00000000806.1 pep scaffold:AstMex102:KB871754.1:875890:991583:1 gene:ENSAMXG00000000759.1 transcript:ENSAMXT00000000806.1 gene_biotype:protein_coding transcript_biotype:protein_coding	1	1402	GLP	940	942
ENSAMXP00000000806.1 pep scaffold:AstMex102:KB871754.1:875890:991583:1 gene:ENSAMXG00000000759.1 transcript:ENSAMXT00000000806.1 gene_biotype:protein_coding transcript_biotype:protein_coding	1	1402	GLP	1016	1018
ENSAMXP00000000806.1 pep scaffold:AstMex102:KB871754.1:875890:991583:1 gene:ENSAMXG00000000759.1 transcript:ENSAMXT00000000806.1 gene_biotype:protein_coding transcript_biotype:protein_coding	1	1402	IWH	1337	1339
ENSAMXP00000000806.1 pep scaffold:AstMex102:KB871754.1:875890:991583:1 gene:ENSAMXG00000000759.1 transcript:ENSAMXT00000000806.1 gene_biotype:protein_coding transcript_biotype:protein_coding	1	1402	LPG	406	408
ENSAMXP00000000806.1 pep scaffold:AstMex102:KB871754.1:875890:991583:1 gene:ENSAMXG00000000759.1 transcript:ENSAMXT00000000806.1 gene_biotype:protein_coding transcript_biotype:protein_coding	1	1402	LPG	570	572
ENSAMXP00000000806.1 pep scaffold:AstMex102:KB871754.1:875890:991583:1 gene:ENSAMXG00000000759.1 transcript:ENSAMXT00000000806.1 gene_biotype:protein_coding transcript_biotype:protein_coding	1	1402	LPG	695	697
ENSAMXP00000000806.1 pep scaffold:AstMex102:KB871754.1:875890:991583:1 gene:ENSAMXG00000000759.1 transcript:ENSAMXT00000000806.1 gene_biotype:protein_coding transcript_biotype:protein_coding	1	1402	LPG	704	706
ENSAMXP00000000806.1 pep scaffold:AstMex102:KB871754.1:875890:991583:1 gene:ENSAMXG00000000759.1 transcript:ENSAMXT00000000806.1 gene_biotype:protein_coding transcript_biotype:protein_coding	1	1402	LPG	707	709
ENSAMXP00000000806.1 pep scaffold:AstMex102:KB871754.1:875890:991583:1 gene:ENSAMXG00000000759.1 transcript:ENSAMXT00000000806.1 gene_biotype:protein_coding transcript_biotype:protein_coding	1	1402	LPG	737	739
ENSAMXP00000000806.1 pep scaffold:AstMex102:KB871754.1:875890:991583:1 gene:ENSAMXG00000000759.1 transcript:ENSAMXT00000000806.1 gene_biotype:protein_coding transcript_biotype:protein_coding	1	1402	LPG	743	745
ENSAMXP00000000806.1 pep scaffold:AstMex102:KB871754.1:875890:991583:1 gene:ENSAMXG00000000759.1 transcript:ENSAMXT00000000806.1 gene_biotype:protein_coding transcript_biotype:protein_coding	1	1402	LPG	792	794
ENSAMXP00000000806.1 pep scaffold:AstMex102:KB871754.1:875890:991583:1 gene:ENSAMXG00000000759.1 transcript:ENSAMXT00000000806.1 gene_biotype:protein_coding transcript_biotype:protein_coding	1	1402	LPG	941	943
ENSAMXP00000000806.1 pep scaffold:AstMex102:KB871754.1:875890:991583:1 gene:ENSAMXG00000000759.1 transcript:ENSAMXT00000000806.1 gene_biotype:protein_coding transcript_biotype:protein_coding	1	1402	LPG	1017	1019
ENSAMXP00000000776.1 pep scaffold:AstMex102:KB872364.1:138704:141482:-1 gene:ENSAMXG00000000761.1 transcript:ENSAMXT00000000776.1 gene_biotype:protein_coding transcript_biotype:protein_coding gene_symbol:pla2g12a description:phospholipase A2, group XIIA [Source:ZFIN;Acc:ZDB-GENE-070410-18]	1	173	LRW	7	9
ENSAMXP00000000792.1 pep scaffold:AstMex102:KB882140.1:172419:187602:1 gene:ENSAMXG00000000763.1 transcript:ENSAMXT00000000792.1 gene_biotype:protein_coding transcript_biotype:protein_coding gene_symbol:rbm28 description:RNA binding motif protein 28 [Source:ZFIN;Acc:ZDB-GENE-040426-960]	1	900	AKK	78	80
ENSAMXP00000000779.1 pep scaffold:AstMex102:KB871734.1:580495:584191:1 gene:ENSAMXG00000000766.1 transcript:ENSAMXT00000000779.1 gene_biotype:protein_coding transcript_biotype:protein_coding gene_symbol:slc25a4 description:solute carrier family 25 (mitochondrial carrier; adenine nucleotide translocator), member 4 [Source:ZFIN;Acc:ZDB-GENE-030131-5275]	1	247	IRY	79	81
ENSAMXP00000000787.1 pep scaffold:AstMex102:KB872364.1:142193:147106:-1 gene:ENSAMXG00000000771.1 transcript:ENSAMXT00000000787.1 gene_biotype:protein_coding transcript_biotype:protein_coding gene_symbol:DNAJB14 description:DnaJ heat shock protein family (Hsp40) member B14 [Source:HGNC Symbol;Acc:HGNC:25881]	1	221	VSV	110	112
ENSAMXP00000000787.1 pep scaffold:AstMex102:KB872364.1:142193:147106:-1 gene:ENSAMXG00000000771.1 transcript:ENSAMXT00000000787.1 gene_biotype:protein_coding transcript_biotype:protein_coding gene_symbol:DNAJB14 description:DnaJ heat shock protein family (Hsp40) member B14 [Source:HGNC Symbol;Acc:HGNC:25881]	1	221	VSV	192	194
ENSAMXP00000000789.1 pep scaffold:AstMex102:KB882150.1:1568178:1577106:1 gene:ENSAMXG00000000774.1 transcript:ENSAMXT00000000789.1 gene_biotype:protein_coding transcript_biotype:protein_coding	1	927	VSV	883	885
ENSAMXP00000000789.1 pep scaffold:AstMex102:KB882150.1:1568178:1577106:1 gene:ENSAMXG00000000774.1 transcript:ENSAMXT00000000789.1 gene_biotype:protein_coding transcript_biotype:protein_coding	1	927	GPL	562	564
ENSAMXP00000000789.1 pep scaffold:AstMex102:KB882150.1:1568178:1577106:1 gene:ENSAMXG00000000774.1 transcript:ENSAMXT00000000789.1 gene_biotype:protein_coding transcript_biotype:protein_coding	1	927	LPG	31	33
ENSAMXP00000000794.1 pep scaffold:AstMex102:KB872195.1:275440:293874:1 gene:ENSAMXG00000000778.1 transcript:ENSAMXT00000000794.1 gene_biotype:protein_coding transcript_biotype:protein_coding	1	98	LRP	22	24
ENSAMXP00000000794.1 pep scaffold:AstMex102:KB872195.1:275440:293874:1 gene:ENSAMXG00000000778.1 transcript:ENSAMXT00000000794.1 gene_biotype:protein_coding transcript_biotype:protein_coding	1	98	IRP	34	36
ENSAMXP00000000795.1 pep scaffold:AstMex102:KB873445.1:11168:12663:-1 gene:ENSAMXG00000000779.1 transcript:ENSAMXT00000000795.1 gene_biotype:protein_coding transcript_biotype:protein_coding	1	149	VSV	146	148
ENSAMXP00000000834.1 pep scaffold:AstMex102:KB872300.1:73676:104777:-1 gene:ENSAMXG00000000780.1 transcript:ENSAMXT00000000834.1 gene_biotype:protein_coding transcript_biotype:protein_coding	1	848	LRP	301	303
ENSAMXP00000000825.1 pep scaffold:AstMex102:KB871905.1:80885:134863:-1 gene:ENSAMXG00000000783.1 transcript:ENSAMXT00000000825.1 gene_biotype:protein_coding transcript_biotype:protein_coding gene_symbol:camk2a description:calcium/calmodulin-dependent protein kinase II alpha [Source:ZFIN;Acc:ZDB-GENE-051113-72]	1	490	IWH	465	467
ENSAMXP00000000808.1 pep scaffold:AstMex102:KB873862.1:1:3572:1 gene:ENSAMXG00000000784.1 transcript:ENSAMXT00000000808.1 gene_biotype:protein_coding transcript_biotype:protein_coding	1	175	LRW	62	64
ENSAMXP00000000808.1 pep scaffold:AstMex102:KB873862.1:1:3572:1 gene:ENSAMXG00000000784.1 transcript:ENSAMXT00000000808.1 gene_biotype:protein_coding transcript_biotype:protein_coding	1	175	AKK	143	145
ENSAMXP00000000799.1 pep scaffold:AstMex102:KB876313.1:21:8103:-1 gene:ENSAMXG00000000785.1 transcript:ENSAMXT00000000799.1 gene_biotype:protein_coding transcript_biotype:protein_coding	1	684	VSV	289	291
ENSAMXP00000000801.1 pep scaffold:AstMex102:KB882140.1:755172:788683:-1 gene:ENSAMXG00000000786.1 transcript:ENSAMXT00000000801.1 gene_biotype:protein_coding transcript_biotype:protein_coding gene_symbol:HGF description:hepatocyte growth factor [Source:HGNC Symbol;Acc:HGNC:4893]	1	715	IRY	180	182
ENSAMXP00000000801.1 pep scaffold:AstMex102:KB882140.1:755172:788683:-1 gene:ENSAMXG00000000786.1 transcript:ENSAMXT00000000801.1 gene_biotype:protein_coding transcript_biotype:protein_coding gene_symbol:HGF description:hepatocyte growth factor [Source:HGNC Symbol;Acc:HGNC:4893]	1	715	GPL	659	661
ENSAMXP00000000800.1 pep scaffold:AstMex102:KB882161.1:256374:272632:-1 gene:ENSAMXG00000000787.1 transcript:ENSAMXT00000000800.1 gene_biotype:protein_coding transcript_biotype:protein_coding gene_symbol:pcif1 description:PDX1 C-terminal inhibiting factor 1 [Source:ZFIN;Acc:ZDB-GENE-120920-2]	1	639	AKK	298	300
ENSAMXP00000000800.1 pep scaffold:AstMex102:KB882161.1:256374:272632:-1 gene:ENSAMXG00000000787.1 transcript:ENSAMXT00000000800.1 gene_biotype:protein_coding transcript_biotype:protein_coding gene_symbol:pcif1 description:PDX1 C-terminal inhibiting factor 1 [Source:ZFIN;Acc:ZDB-GENE-120920-2]	1	639	PLG	86	88
ENSAMXP00000000802.1 pep scaffold:AstMex102:KB882100.1:2094864:2101892:1 gene:ENSAMXG00000000788.1 transcript:ENSAMXT00000000802.1 gene_biotype:protein_coding transcript_biotype:protein_coding gene_symbol:ubl7a description:ubiquitin-like 7a (bone marrow stromal cell-derived) [Source:ZFIN;Acc:ZDB-GENE-050417-285]	1	380	LRP	254	256
ENSAMXP00000000804.1 pep scaffold:AstMex102:KB882209.1:1399573:1500081:-1 gene:ENSAMXG00000000789.1 transcript:ENSAMXT00000000804.1 gene_biotype:protein_coding transcript_biotype:protein_coding gene_symbol:ptpro description:protein tyrosine phosphatase, receptor type, O [Source:ZFIN;Acc:ZDB-GENE-070424-54]	1	1276	VSV	494	496
ENSAMXP00000000804.1 pep scaffold:AstMex102:KB882209.1:1399573:1500081:-1 gene:ENSAMXG00000000789.1 transcript:ENSAMXT00000000804.1 gene_biotype:protein_coding transcript_biotype:protein_coding gene_symbol:ptpro description:protein tyrosine phosphatase, receptor type, O [Source:ZFIN;Acc:ZDB-GENE-070424-54]	1	1276	VSV	520	522
ENSAMXP00000000804.1 pep scaffold:AstMex102:KB882209.1:1399573:1500081:-1 gene:ENSAMXG00000000789.1 transcript:ENSAMXT00000000804.1 gene_biotype:protein_coding transcript_biotype:protein_coding gene_symbol:ptpro description:protein tyrosine phosphatase, receptor type, O [Source:ZFIN;Acc:ZDB-GENE-070424-54]	1	1276	LRW	402	404
ENSAMXP00000000804.1 pep scaffold:AstMex102:KB882209.1:1399573:1500081:-1 gene:ENSAMXG00000000789.1 transcript:ENSAMXT00000000804.1 gene_biotype:protein_coding transcript_biotype:protein_coding gene_symbol:ptpro description:protein tyrosine phosphatase, receptor type, O [Source:ZFIN;Acc:ZDB-GENE-070424-54]	1	1276	LGP	818	820
ENSAMXP00000000804.1 pep scaffold:AstMex102:KB882209.1:1399573:1500081:-1 gene:ENSAMXG00000000789.1 transcript:ENSAMXT00000000804.1 gene_biotype:protein_coding transcript_biotype:protein_coding gene_symbol:ptpro description:protein tyrosine phosphatase, receptor type, O [Source:ZFIN;Acc:ZDB-GENE-070424-54]	1	1276	VRP	390	392
ENSAMXP00000000804.1 pep scaffold:AstMex102:KB882209.1:1399573:1500081:-1 gene:ENSAMXG00000000789.1 transcript:ENSAMXT00000000804.1 gene_biotype:protein_coding transcript_biotype:protein_coding gene_symbol:ptpro description:protein tyrosine phosphatase, receptor type, O [Source:ZFIN;Acc:ZDB-GENE-070424-54]	1	1276	GPL	569	571
ENSAMXP00000000804.1 pep scaffold:AstMex102:KB882209.1:1399573:1500081:-1 gene:ENSAMXG00000000789.1 transcript:ENSAMXT00000000804.1 gene_biotype:protein_coding transcript_biotype:protein_coding gene_symbol:ptpro description:protein tyrosine phosphatase, receptor type, O [Source:ZFIN;Acc:ZDB-GENE-070424-54]	1	1276	GPL	1071	1073
ENSAMXP00000000804.1 pep scaffold:AstMex102:KB882209.1:1399573:1500081:-1 gene:ENSAMXG00000000789.1 transcript:ENSAMXT00000000804.1 gene_biotype:protein_coding transcript_biotype:protein_coding gene_symbol:ptpro description:protein tyrosine phosphatase, receptor type, O [Source:ZFIN;Acc:ZDB-GENE-070424-54]	1	1276	LPG	202	204
ENSAMXP00000019285.1 pep scaffold:AstMex102:KB882202.1:4706638:4708210:1 gene:ENSAMXG00000018722.1 transcript:ENSAMXT00000019285.1 gene_biotype:protein_coding transcript_biotype:protein_coding	1	302	IKP	178	180
ENSAMXP00000000807.1 pep scaffold:AstMex102:KB882150.1:1581012:1589760:-1 gene:ENSAMXG00000000792.1 transcript:ENSAMXT00000000807.1 gene_biotype:protein_coding transcript_biotype:protein_coding	1	1040	VSV	506	508
ENSAMXP00000000807.1 pep scaffold:AstMex102:KB882150.1:1581012:1589760:-1 gene:ENSAMXG00000000792.1 transcript:ENSAMXT00000000807.1 gene_biotype:protein_coding transcript_biotype:protein_coding	1	1040	MKP	670	672
ENSAMXP00000000807.1 pep scaffold:AstMex102:KB882150.1:1581012:1589760:-1 gene:ENSAMXG00000000792.1 transcript:ENSAMXT00000000807.1 gene_biotype:protein_coding transcript_biotype:protein_coding	1	1040	MKP	761	763
ENSAMXP00000000807.1 pep scaffold:AstMex102:KB882150.1:1581012:1589760:-1 gene:ENSAMXG00000000792.1 transcript:ENSAMXT00000000807.1 gene_biotype:protein_coding transcript_biotype:protein_coding	1	1040	GLP	307	309
ENSAMXP00000000807.1 pep scaffold:AstMex102:KB882150.1:1581012:1589760:-1 gene:ENSAMXG00000000792.1 transcript:ENSAMXT00000000807.1 gene_biotype:protein_coding transcript_biotype:protein_coding	1	1040	VRP	621	623
ENSAMXP00000000807.1 pep scaffold:AstMex102:KB882150.1:1581012:1589760:-1 gene:ENSAMXG00000000792.1 transcript:ENSAMXT00000000807.1 gene_biotype:protein_coding transcript_biotype:protein_coding	1	1040	LPG	730	732
ENSAMXP00000000809.1 pep scaffold:AstMex102:KB882100.1:2105644:2112681:1 gene:ENSAMXG00000000793.1 transcript:ENSAMXT00000000809.1 gene_biotype:protein_coding transcript_biotype:protein_coding gene_symbol:acot19 description:acyl-CoA thioesterase 19 [Source:ZFIN;Acc:ZDB-GENE-041114-124]	1	435	VSV	245	247
ENSAMXP00000000809.1 pep scaffold:AstMex102:KB882100.1:2105644:2112681:1 gene:ENSAMXG00000000793.1 transcript:ENSAMXT00000000809.1 gene_biotype:protein_coding transcript_biotype:protein_coding gene_symbol:acot19 description:acyl-CoA thioesterase 19 [Source:ZFIN;Acc:ZDB-GENE-041114-124]	1	435	VRP	12	14
ENSAMXP00000000819.1 pep scaffold:AstMex102:KB871734.1:618912:633373:-1 gene:ENSAMXG00000000794.1 transcript:ENSAMXT00000000819.1 gene_biotype:protein_coding transcript_biotype:protein_coding gene_symbol:ufsp2 description:ufm1-specific peptidase 2 [Source:ZFIN;Acc:ZDB-GENE-030131-8726]	1	467	GLP	232	234
ENSAMXP00000019045.1 pep scaffold:AstMex102:KB882202.1:4153424:4253520:-1 gene:ENSAMXG00000018420.1 transcript:ENSAMXT00000019045.1 gene_biotype:protein_coding transcript_biotype:protein_coding gene_symbol:col12a1b description:collagen, type XII, alpha 1b [Source:ZFIN;Acc:ZDB-GENE-120215-116]	1	3653	VSV	680	682
ENSAMXP00000019045.1 pep scaffold:AstMex102:KB882202.1:4153424:4253520:-1 gene:ENSAMXG00000018420.1 transcript:ENSAMXT00000019045.1 gene_biotype:protein_coding transcript_biotype:protein_coding gene_symbol:col12a1b description:collagen, type XII, alpha 1b [Source:ZFIN;Acc:ZDB-GENE-120215-116]	1	3653	VSV	795	797
ENSAMXP00000019045.1 pep scaffold:AstMex102:KB882202.1:4153424:4253520:-1 gene:ENSAMXG00000018420.1 transcript:ENSAMXT00000019045.1 gene_biotype:protein_coding transcript_biotype:protein_coding gene_symbol:col12a1b description:collagen, type XII, alpha 1b [Source:ZFIN;Acc:ZDB-GENE-120215-116]	1	3653	VSV	977	979
ENSAMXP00000019045.1 pep scaffold:AstMex102:KB882202.1:4153424:4253520:-1 gene:ENSAMXG00000018420.1 transcript:ENSAMXT00000019045.1 gene_biotype:protein_coding transcript_biotype:protein_coding gene_symbol:col12a1b description:collagen, type XII, alpha 1b [Source:ZFIN;Acc:ZDB-GENE-120215-116]	1	3653	VSV	2368	2370
ENSAMXP00000019045.1 pep scaffold:AstMex102:KB882202.1:4153424:4253520:-1 gene:ENSAMXG00000018420.1 transcript:ENSAMXT00000019045.1 gene_biotype:protein_coding transcript_biotype:protein_coding gene_symbol:col12a1b description:collagen, type XII, alpha 1b [Source:ZFIN;Acc:ZDB-GENE-120215-116]	1	3653	IKW	2769	2771
ENSAMXP00000019045.1 pep scaffold:AstMex102:KB882202.1:4153424:4253520:-1 gene:ENSAMXG00000018420.1 transcript:ENSAMXT00000019045.1 gene_biotype:protein_coding transcript_biotype:protein_coding gene_symbol:col12a1b description:collagen, type XII, alpha 1b [Source:ZFIN;Acc:ZDB-GENE-120215-116]	1	3653	LRP	1302	1304
ENSAMXP00000019045.1 pep scaffold:AstMex102:KB882202.1:4153424:4253520:-1 gene:ENSAMXG00000018420.1 transcript:ENSAMXT00000019045.1 gene_biotype:protein_coding transcript_biotype:protein_coding gene_symbol:col12a1b description:collagen, type XII, alpha 1b [Source:ZFIN;Acc:ZDB-GENE-120215-116]	1	3653	GLP	3121	3123
ENSAMXP00000019045.1 pep scaffold:AstMex102:KB882202.1:4153424:4253520:-1 gene:ENSAMXG00000018420.1 transcript:ENSAMXT00000019045.1 gene_biotype:protein_coding transcript_biotype:protein_coding gene_symbol:col12a1b description:collagen, type XII, alpha 1b [Source:ZFIN;Acc:ZDB-GENE-120215-116]	1	3653	GLP	3341	3343
ENSAMXP00000019045.1 pep scaffold:AstMex102:KB882202.1:4153424:4253520:-1 gene:ENSAMXG00000018420.1 transcript:ENSAMXT00000019045.1 gene_biotype:protein_coding transcript_biotype:protein_coding gene_symbol:col12a1b description:collagen, type XII, alpha 1b [Source:ZFIN;Acc:ZDB-GENE-120215-116]	1	3653	GLP	3370	3372
ENSAMXP00000019045.1 pep scaffold:AstMex102:KB882202.1:4153424:4253520:-1 gene:ENSAMXG00000018420.1 transcript:ENSAMXT00000019045.1 gene_biotype:protein_coding transcript_biotype:protein_coding gene_symbol:col12a1b description:collagen, type XII, alpha 1b [Source:ZFIN;Acc:ZDB-GENE-120215-116]	1	3653	GLP	3522	3524
ENSAMXP00000019045.1 pep scaffold:AstMex102:KB882202.1:4153424:4253520:-1 gene:ENSAMXG00000018420.1 transcript:ENSAMXT00000019045.1 gene_biotype:protein_coding transcript_biotype:protein_coding gene_symbol:col12a1b description:collagen, type XII, alpha 1b [Source:ZFIN;Acc:ZDB-GENE-120215-116]	1	3653	GLP	3557	3559
ENSAMXP00000019045.1 pep scaffold:AstMex102:KB882202.1:4153424:4253520:-1 gene:ENSAMXG00000018420.1 transcript:ENSAMXT00000019045.1 gene_biotype:protein_coding transcript_biotype:protein_coding gene_symbol:col12a1b description:collagen, type XII, alpha 1b [Source:ZFIN;Acc:ZDB-GENE-120215-116]	1	3653	VRP	2521	2523
ENSAMXP00000019045.1 pep scaffold:AstMex102:KB882202.1:4153424:4253520:-1 gene:ENSAMXG00000018420.1 transcript:ENSAMXT00000019045.1 gene_biotype:protein_coding transcript_biotype:protein_coding gene_symbol:col12a1b description:collagen, type XII, alpha 1b [Source:ZFIN;Acc:ZDB-GENE-120215-116]	1	3653	AKK	260	262
ENSAMXP00000019045.1 pep scaffold:AstMex102:KB882202.1:4153424:4253520:-1 gene:ENSAMXG00000018420.1 transcript:ENSAMXT00000019045.1 gene_biotype:protein_coding transcript_biotype:protein_coding gene_symbol:col12a1b description:collagen, type XII, alpha 1b [Source:ZFIN;Acc:ZDB-GENE-120215-116]	1	3653	PLG	1846	1848
ENSAMXP00000019045.1 pep scaffold:AstMex102:KB882202.1:4153424:4253520:-1 gene:ENSAMXG00000018420.1 transcript:ENSAMXT00000019045.1 gene_biotype:protein_coding transcript_biotype:protein_coding gene_symbol:col12a1b description:collagen, type XII, alpha 1b [Source:ZFIN;Acc:ZDB-GENE-120215-116]	1	3653	PLG	2029	2031
ENSAMXP00000019045.1 pep scaffold:AstMex102:KB882202.1:4153424:4253520:-1 gene:ENSAMXG00000018420.1 transcript:ENSAMXT00000019045.1 gene_biotype:protein_coding transcript_biotype:protein_coding gene_symbol:col12a1b description:collagen, type XII, alpha 1b [Source:ZFIN;Acc:ZDB-GENE-120215-116]	1	3653	PLG	2119	2121
ENSAMXP00000019045.1 pep scaffold:AstMex102:KB882202.1:4153424:4253520:-1 gene:ENSAMXG00000018420.1 transcript:ENSAMXT00000019045.1 gene_biotype:protein_coding transcript_biotype:protein_coding gene_symbol:col12a1b description:collagen, type XII, alpha 1b [Source:ZFIN;Acc:ZDB-GENE-120215-116]	1	3653	PLG	2209	2211
ENSAMXP00000019045.1 pep scaffold:AstMex102:KB882202.1:4153424:4253520:-1 gene:ENSAMXG00000018420.1 transcript:ENSAMXT00000019045.1 gene_biotype:protein_coding transcript_biotype:protein_coding gene_symbol:col12a1b description:collagen, type XII, alpha 1b [Source:ZFIN;Acc:ZDB-GENE-120215-116]	1	3653	PLG	2300	2302
ENSAMXP00000019045.1 pep scaffold:AstMex102:KB882202.1:4153424:4253520:-1 gene:ENSAMXG00000018420.1 transcript:ENSAMXT00000019045.1 gene_biotype:protein_coding transcript_biotype:protein_coding gene_symbol:col12a1b description:collagen, type XII, alpha 1b [Source:ZFIN;Acc:ZDB-GENE-120215-116]	1	3653	PLG	2390	2392
ENSAMXP00000019045.1 pep scaffold:AstMex102:KB882202.1:4153424:4253520:-1 gene:ENSAMXG00000018420.1 transcript:ENSAMXT00000019045.1 gene_biotype:protein_coding transcript_biotype:protein_coding gene_symbol:col12a1b description:collagen, type XII, alpha 1b [Source:ZFIN;Acc:ZDB-GENE-120215-116]	1	3653	LPG	2722	2724
ENSAMXP00000019045.1 pep scaffold:AstMex102:KB882202.1:4153424:4253520:-1 gene:ENSAMXG00000018420.1 transcript:ENSAMXT00000019045.1 gene_biotype:protein_coding transcript_biotype:protein_coding gene_symbol:col12a1b description:collagen, type XII, alpha 1b [Source:ZFIN;Acc:ZDB-GENE-120215-116]	1	3653	LPG	3342	3344
ENSAMXP00000019045.1 pep scaffold:AstMex102:KB882202.1:4153424:4253520:-1 gene:ENSAMXG00000018420.1 transcript:ENSAMXT00000019045.1 gene_biotype:protein_coding transcript_biotype:protein_coding gene_symbol:col12a1b description:collagen, type XII, alpha 1b [Source:ZFIN;Acc:ZDB-GENE-120215-116]	1	3653	LPG	3371	3373
ENSAMXP00000019045.1 pep scaffold:AstMex102:KB882202.1:4153424:4253520:-1 gene:ENSAMXG00000018420.1 transcript:ENSAMXT00000019045.1 gene_biotype:protein_coding transcript_biotype:protein_coding gene_symbol:col12a1b description:collagen, type XII, alpha 1b [Source:ZFIN;Acc:ZDB-GENE-120215-116]	1	3653	LPG	3523	3525
ENSAMXP00000019045.1 pep scaffold:AstMex102:KB882202.1:4153424:4253520:-1 gene:ENSAMXG00000018420.1 transcript:ENSAMXT00000019045.1 gene_biotype:protein_coding transcript_biotype:protein_coding gene_symbol:col12a1b description:collagen, type XII, alpha 1b [Source:ZFIN;Acc:ZDB-GENE-120215-116]	1	3653	LPG	3558	3560
ENSAMXP00000000811.1 pep scaffold:AstMex102:KB871754.1:1002596:1081157:1 gene:ENSAMXG00000000796.1 transcript:ENSAMXT00000000811.1 gene_biotype:protein_coding transcript_biotype:protein_coding gene_symbol:reck description:reversion-inducing-cysteine-rich protein with kazal motifs [Source:ZFIN;Acc:ZDB-GENE-070117-37]	1	960	GLP	617	619
ENSAMXP00000000811.1 pep scaffold:AstMex102:KB871754.1:1002596:1081157:1 gene:ENSAMXG00000000796.1 transcript:ENSAMXT00000000811.1 gene_biotype:protein_coding transcript_biotype:protein_coding gene_symbol:reck description:reversion-inducing-cysteine-rich protein with kazal motifs [Source:ZFIN;Acc:ZDB-GENE-070117-37]	1	960	LPG	79	81
ENSAMXP00000000811.1 pep scaffold:AstMex102:KB871754.1:1002596:1081157:1 gene:ENSAMXG00000000796.1 transcript:ENSAMXT00000000811.1 gene_biotype:protein_coding transcript_biotype:protein_coding gene_symbol:reck description:reversion-inducing-cysteine-rich protein with kazal motifs [Source:ZFIN;Acc:ZDB-GENE-070117-37]	1	960	IKP	406	408
ENSAMXP00000000814.1 pep scaffold:AstMex102:KB882150.1:1619052:1658104:1 gene:ENSAMXG00000000798.1 transcript:ENSAMXT00000000814.1 gene_biotype:protein_coding transcript_biotype:protein_coding gene_symbol:ptk2ba description:protein tyrosine kinase 2 beta, a [Source:ZFIN;Acc:ZDB-GENE-080207-1]	1	991	VSV	442	444
ENSAMXP00000000814.1 pep scaffold:AstMex102:KB882150.1:1619052:1658104:1 gene:ENSAMXG00000000798.1 transcript:ENSAMXT00000000814.1 gene_biotype:protein_coding transcript_biotype:protein_coding gene_symbol:ptk2ba description:protein tyrosine kinase 2 beta, a [Source:ZFIN;Acc:ZDB-GENE-080207-1]	1	991	IKW	578	580
ENSAMXP00000000814.1 pep scaffold:AstMex102:KB882150.1:1619052:1658104:1 gene:ENSAMXG00000000798.1 transcript:ENSAMXT00000000814.1 gene_biotype:protein_coding transcript_biotype:protein_coding gene_symbol:ptk2ba description:protein tyrosine kinase 2 beta, a [Source:ZFIN;Acc:ZDB-GENE-080207-1]	1	991	MKP	217	219
ENSAMXP00000000814.1 pep scaffold:AstMex102:KB882150.1:1619052:1658104:1 gene:ENSAMXG00000000798.1 transcript:ENSAMXT00000000814.1 gene_biotype:protein_coding transcript_biotype:protein_coding gene_symbol:ptk2ba description:protein tyrosine kinase 2 beta, a [Source:ZFIN;Acc:ZDB-GENE-080207-1]	1	991	IRY	128	130
ENSAMXP00000000814.1 pep scaffold:AstMex102:KB882150.1:1619052:1658104:1 gene:ENSAMXG00000000798.1 transcript:ENSAMXT00000000814.1 gene_biotype:protein_coding transcript_biotype:protein_coding gene_symbol:ptk2ba description:protein tyrosine kinase 2 beta, a [Source:ZFIN;Acc:ZDB-GENE-080207-1]	1	991	LGP	76	78
ENSAMXP00000000814.1 pep scaffold:AstMex102:KB882150.1:1619052:1658104:1 gene:ENSAMXG00000000798.1 transcript:ENSAMXT00000000814.1 gene_biotype:protein_coding transcript_biotype:protein_coding gene_symbol:ptk2ba description:protein tyrosine kinase 2 beta, a [Source:ZFIN;Acc:ZDB-GENE-080207-1]	1	991	IKP	359	361
ENSAMXP00000000827.1 pep scaffold:AstMex102:KB882161.1:282147:308860:1 gene:ENSAMXG00000000799.1 transcript:ENSAMXT00000000827.1 gene_biotype:protein_coding transcript_biotype:protein_coding gene_symbol:pltp description:phospholipid transfer protein [Source:ZFIN;Acc:ZDB-GENE-040801-22]	1	499	AKK	478	480
ENSAMXP00000018845.1 pep scaffold:AstMex102:KB882202.1:3643132:3644632:1 gene:ENSAMXG00000018294.1 transcript:ENSAMXT00000018845.1 gene_biotype:protein_coding transcript_biotype:protein_coding	1	323	GLP	297	299
ENSAMXP00000000815.1 pep scaffold:AstMex102:KB871754.1:1116085:1117431:1 gene:ENSAMXG00000000802.1 transcript:ENSAMXT00000000815.1 gene_biotype:protein_coding transcript_biotype:protein_coding	1	233	VSV	29	31
ENSAMXP00000000815.1 pep scaffold:AstMex102:KB871754.1:1116085:1117431:1 gene:ENSAMXG00000000802.1 transcript:ENSAMXT00000000815.1 gene_biotype:protein_coding transcript_biotype:protein_coding	1	233	VSV	219	221
ENSAMXP00000000830.1 pep scaffold:AstMex102:KB882100.1:2129801:2162461:1 gene:ENSAMXG00000000803.1 transcript:ENSAMXT00000000830.1 gene_biotype:protein_coding transcript_biotype:protein_coding gene_symbol:lamb4 description:laminin, beta 4 [Source:ZFIN;Acc:ZDB-GENE-021226-2]	1	1798	IRY	680	682
ENSAMXP00000000830.1 pep scaffold:AstMex102:KB882100.1:2129801:2162461:1 gene:ENSAMXG00000000803.1 transcript:ENSAMXT00000000830.1 gene_biotype:protein_coding transcript_biotype:protein_coding gene_symbol:lamb4 description:laminin, beta 4 [Source:ZFIN;Acc:ZDB-GENE-021226-2]	1	1798	PLG	698	700
ENSAMXP00000000830.1 pep scaffold:AstMex102:KB882100.1:2129801:2162461:1 gene:ENSAMXG00000000803.1 transcript:ENSAMXT00000000830.1 gene_biotype:protein_coding transcript_biotype:protein_coding gene_symbol:lamb4 description:laminin, beta 4 [Source:ZFIN;Acc:ZDB-GENE-021226-2]	1	1798	LPG	905	907
ENSAMXP00000000830.1 pep scaffold:AstMex102:KB882100.1:2129801:2162461:1 gene:ENSAMXG00000000803.1 transcript:ENSAMXT00000000830.1 gene_biotype:protein_coding transcript_biotype:protein_coding gene_symbol:lamb4 description:laminin, beta 4 [Source:ZFIN;Acc:ZDB-GENE-021226-2]	1	1798	LPG	1016	1018
ENSAMXP00000000824.1 pep scaffold:AstMex102:KB882209.1:1663576:1840350:-1 gene:ENSAMXG00000000804.1 transcript:ENSAMXT00000000824.1 gene_biotype:protein_coding transcript_biotype:protein_coding gene_symbol:SYN3 description:synapsin III [Source:HGNC Symbol;Acc:HGNC:11496]	1	615	LGP	259	261
ENSAMXP00000000817.1 pep scaffold:AstMex102:KB882150.1:1658167:1666336:-1 gene:ENSAMXG00000000805.1 transcript:ENSAMXT00000000817.1 gene_biotype:protein_coding transcript_biotype:protein_coding gene_symbol:CHRNA2 description:cholinergic receptor nicotinic alpha 2 subunit [Source:HGNC Symbol;Acc:HGNC:1956]	1	534	LRW	93	95
ENSAMXP00000000818.1 pep scaffold:AstMex102:KB871754.1:1146070:1235896:1 gene:ENSAMXG00000000806.1 transcript:ENSAMXT00000000818.1 gene_biotype:protein_coding transcript_biotype:protein_coding gene_symbol:tgfbr1b description:transforming growth factor, beta receptor 1 b [Source:ZFIN;Acc:ZDB-GENE-091027-1]	1	497	LGP	114	116
ENSAMXP00000000818.1 pep scaffold:AstMex102:KB871754.1:1146070:1235896:1 gene:ENSAMXG00000000806.1 transcript:ENSAMXT00000000818.1 gene_biotype:protein_coding transcript_biotype:protein_coding gene_symbol:tgfbr1b description:transforming growth factor, beta receptor 1 b [Source:ZFIN;Acc:ZDB-GENE-091027-1]	1	497	LRP	443	445
ENSAMXP00000000818.1 pep scaffold:AstMex102:KB871754.1:1146070:1235896:1 gene:ENSAMXG00000000806.1 transcript:ENSAMXT00000000818.1 gene_biotype:protein_coding transcript_biotype:protein_coding gene_symbol:tgfbr1b description:transforming growth factor, beta receptor 1 b [Source:ZFIN;Acc:ZDB-GENE-091027-1]	1	497	GLP	185	187
ENSAMXP00000000822.1 pep scaffold:AstMex102:KB871754.1:1276078:1345740:1 gene:ENSAMXG00000000808.1 transcript:ENSAMXT00000000822.1 gene_biotype:protein_coding transcript_biotype:protein_coding gene_symbol:lancl2 description:LanC lantibiotic synthetase component C-like 2 (bacterial) [Source:ZFIN;Acc:ZDB-GENE-070209-191]	1	434	VRP	278	280
ENSAMXP00000000822.1 pep scaffold:AstMex102:KB871754.1:1276078:1345740:1 gene:ENSAMXG00000000808.1 transcript:ENSAMXT00000000822.1 gene_biotype:protein_coding transcript_biotype:protein_coding gene_symbol:lancl2 description:LanC lantibiotic synthetase component C-like 2 (bacterial) [Source:ZFIN;Acc:ZDB-GENE-070209-191]	1	434	GPL	142	144
ENSAMXP00000000826.1 pep scaffold:AstMex102:KB871754.1:1345788:1399666:-1 gene:ENSAMXG00000000810.1 transcript:ENSAMXT00000000826.1 gene_biotype:protein_coding transcript_biotype:protein_coding gene_symbol:vopp1 description:vesicular, overexpressed in cancer, prosurvival protein 1 [Source:ZFIN;Acc:ZDB-GENE-091204-64]	1	172	AKK	23	25
ENSAMXP00000000828.1 pep scaffold:AstMex102:KB882209.1:1761755:1783040:1 gene:ENSAMXG00000000811.1 transcript:ENSAMXT00000000828.1 gene_biotype:protein_coding transcript_biotype:protein_coding gene_symbol:TIMP3 description:TIMP metallopeptidase inhibitor 3 [Source:HGNC Symbol;Acc:HGNC:11822]	1	214	MKP	1	3
ENSAMXP00000000828.1 pep scaffold:AstMex102:KB882209.1:1761755:1783040:1 gene:ENSAMXG00000000811.1 transcript:ENSAMXT00000000828.1 gene_biotype:protein_coding transcript_biotype:protein_coding gene_symbol:TIMP3 description:TIMP metallopeptidase inhibitor 3 [Source:HGNC Symbol;Acc:HGNC:11822]	1	214	IKP	149	151
ENSAMXP00000000829.1 pep scaffold:AstMex102:KB871905.1:218818:222970:-1 gene:ENSAMXG00000000812.1 transcript:ENSAMXT00000000829.1 gene_biotype:protein_coding transcript_biotype:protein_coding gene_symbol:arsib description:arylsulfatase family, member Ib [Source:ZFIN;Acc:ZDB-GENE-100819-1]	1	570	IRP	116	118
ENSAMXP00000000831.1 pep scaffold:AstMex102:KB871754.1:1442423:1451918:1 gene:ENSAMXG00000000815.1 transcript:ENSAMXT00000000831.1 gene_biotype:protein_coding transcript_biotype:protein_coding	1	452	VSV	209	211
ENSAMXP00000000831.1 pep scaffold:AstMex102:KB871754.1:1442423:1451918:1 gene:ENSAMXG00000000815.1 transcript:ENSAMXT00000000831.1 gene_biotype:protein_coding transcript_biotype:protein_coding	1	452	VRP	121	123
ENSAMXP00000000878.1 pep scaffold:AstMex102:KB882140.1:832686:927511:-1 gene:ENSAMXG00000000816.1 transcript:ENSAMXT00000000878.1 gene_biotype:protein_coding transcript_biotype:protein_coding gene_symbol:CACNA2D1 description:calcium voltage-gated channel auxiliary subunit alpha2delta 1 [Source:HGNC Symbol;Acc:HGNC:1399]	1	1002	IRP	45	47
ENSAMXP00000000878.1 pep scaffold:AstMex102:KB882140.1:832686:927511:-1 gene:ENSAMXG00000000816.1 transcript:ENSAMXT00000000878.1 gene_biotype:protein_coding transcript_biotype:protein_coding gene_symbol:CACNA2D1 description:calcium voltage-gated channel auxiliary subunit alpha2delta 1 [Source:HGNC Symbol;Acc:HGNC:1399]	1	1002	GPL	772	774
ENSAMXP00000000878.1 pep scaffold:AstMex102:KB882140.1:832686:927511:-1 gene:ENSAMXG00000000816.1 transcript:ENSAMXT00000000878.1 gene_biotype:protein_coding transcript_biotype:protein_coding gene_symbol:CACNA2D1 description:calcium voltage-gated channel auxiliary subunit alpha2delta 1 [Source:HGNC Symbol;Acc:HGNC:1399]	1	1002	AKK	781	783
ENSAMXP00000000860.1 pep scaffold:AstMex102:KB882150.1:1670541:1701419:1 gene:ENSAMXG00000000817.1 transcript:ENSAMXT00000000860.1 gene_biotype:protein_coding transcript_biotype:protein_coding gene_symbol:ephx2 description:epoxide hydrolase 2, cytoplasmic [Source:ZFIN;Acc:ZDB-GENE-041212-70]	1	557	GPL	101	103
ENSAMXP00000000860.1 pep scaffold:AstMex102:KB882150.1:1670541:1701419:1 gene:ENSAMXG00000000817.1 transcript:ENSAMXT00000000860.1 gene_biotype:protein_coding transcript_biotype:protein_coding gene_symbol:ephx2 description:epoxide hydrolase 2, cytoplasmic [Source:ZFIN;Acc:ZDB-GENE-041212-70]	1	557	GPL	460	462
ENSAMXP00000000850.1 pep scaffold:AstMex102:KB882209.1:1872932:1895790:-1 gene:ENSAMXG00000000821.1 transcript:ENSAMXT00000000850.1 gene_biotype:protein_coding transcript_biotype:protein_coding	1	695	GLP	645	647
ENSAMXP00000000850.1 pep scaffold:AstMex102:KB882209.1:1872932:1895790:-1 gene:ENSAMXG00000000821.1 transcript:ENSAMXT00000000850.1 gene_biotype:protein_coding transcript_biotype:protein_coding	1	695	VRP	650	652
ENSAMXP00000000836.1 pep scaffold:AstMex102:KB871905.1:229983:238198:1 gene:ENSAMXG00000000822.1 transcript:ENSAMXT00000000836.1 gene_biotype:protein_coding transcript_biotype:protein_coding gene_symbol:ik description:IK cytokine [Source:ZFIN;Acc:ZDB-GENE-030131-960]	1	492	LPG	233	235
ENSAMXP00000000840.1 pep scaffold:AstMex102:KB882101.1:1941959:1944789:1 gene:ENSAMXG00000000823.1 transcript:ENSAMXT00000000840.1 gene_biotype:protein_coding transcript_biotype:protein_coding gene_symbol:pld6 description:phospholipase D family, member 6 [Source:ZFIN;Acc:ZDB-GENE-030131-3825]	1	229	LRP	35	37
ENSAMXP00000000840.1 pep scaffold:AstMex102:KB882101.1:1941959:1944789:1 gene:ENSAMXG00000000823.1 transcript:ENSAMXT00000000840.1 gene_biotype:protein_coding transcript_biotype:protein_coding gene_symbol:pld6 description:phospholipase D family, member 6 [Source:ZFIN;Acc:ZDB-GENE-030131-3825]	1	229	GPL	43	45
ENSAMXP00000000848.1 pep scaffold:AstMex102:KB871754.1:1461638:1557245:1 gene:ENSAMXG00000000824.1 transcript:ENSAMXT00000000848.1 gene_biotype:protein_coding transcript_biotype:protein_coding gene_symbol:si:dkey-225n22.4 description:si:dkey-225n22.4 [Source:ZFIN;Acc:ZDB-GENE-120709-30]	1	902	LGP	513	515
ENSAMXP00000000848.1 pep scaffold:AstMex102:KB871754.1:1461638:1557245:1 gene:ENSAMXG00000000824.1 transcript:ENSAMXT00000000848.1 gene_biotype:protein_coding transcript_biotype:protein_coding gene_symbol:si:dkey-225n22.4 description:si:dkey-225n22.4 [Source:ZFIN;Acc:ZDB-GENE-120709-30]	1	902	LGP	856	858
ENSAMXP00000000848.1 pep scaffold:AstMex102:KB871754.1:1461638:1557245:1 gene:ENSAMXG00000000824.1 transcript:ENSAMXT00000000848.1 gene_biotype:protein_coding transcript_biotype:protein_coding gene_symbol:si:dkey-225n22.4 description:si:dkey-225n22.4 [Source:ZFIN;Acc:ZDB-GENE-120709-30]	1	902	GLP	277	279
ENSAMXP00000000848.1 pep scaffold:AstMex102:KB871754.1:1461638:1557245:1 gene:ENSAMXG00000000824.1 transcript:ENSAMXT00000000848.1 gene_biotype:protein_coding transcript_biotype:protein_coding gene_symbol:si:dkey-225n22.4 description:si:dkey-225n22.4 [Source:ZFIN;Acc:ZDB-GENE-120709-30]	1	902	GLP	481	483
ENSAMXP00000000848.1 pep scaffold:AstMex102:KB871754.1:1461638:1557245:1 gene:ENSAMXG00000000824.1 transcript:ENSAMXT00000000848.1 gene_biotype:protein_coding transcript_biotype:protein_coding gene_symbol:si:dkey-225n22.4 description:si:dkey-225n22.4 [Source:ZFIN;Acc:ZDB-GENE-120709-30]	1	902	GLP	532	534
ENSAMXP00000000848.1 pep scaffold:AstMex102:KB871754.1:1461638:1557245:1 gene:ENSAMXG00000000824.1 transcript:ENSAMXT00000000848.1 gene_biotype:protein_coding transcript_biotype:protein_coding gene_symbol:si:dkey-225n22.4 description:si:dkey-225n22.4 [Source:ZFIN;Acc:ZDB-GENE-120709-30]	1	902	GLP	538	540
ENSAMXP00000000848.1 pep scaffold:AstMex102:KB871754.1:1461638:1557245:1 gene:ENSAMXG00000000824.1 transcript:ENSAMXT00000000848.1 gene_biotype:protein_coding transcript_biotype:protein_coding gene_symbol:si:dkey-225n22.4 description:si:dkey-225n22.4 [Source:ZFIN;Acc:ZDB-GENE-120709-30]	1	902	GLP	580	582
[truncated: 37,742 more rows]

## Sheet: BP
Protein ID	Protein start	Protein end	AHTP sequences	AHTP start	AHTP end
Bp_GLEAN_10022119 [mRNA] locus=scaffold1:43657:129707:- [translate_table: standard]	1	483	GPL	162	164
[truncated: 38,332 more rows]

## Sheet: C.idella
Protein ID	Protein start	Protein end	AHTP sequences	AHTP start	AHTP end
[truncated: 46,400 more rows]

## Sheet: D.rerio
Protein ID	Protein start	Protein end	AHTP sequences	AHTP start	AHTP end
[truncated: 71,723 more rows]

[truncated: 14 more sheets: G.morhua, G.aculeatus, L.chalumnae, L.oculatus, O.niloticus, O.latipes, PM, Sa, Sg, Sr, S.salar, T.rubripes, T.nigroviridis, X.maculatus]
