# Supplementary material for: High Throughput Identification of Antihypertensive Peptides from Fish Proteome Datasets
Source: Mar Drugs. 2018 Oct 2;16(10):365. doi: 10.3390/md16100365 (PMC6212880; doi:10.3390/md16100365)
Supplement: Supplementary file 1 [file marinedrugs-16-00365-s001.zip › Supplementary_revised/Table S4.xlsx]

## Sheet: Sheet1
	A.mexicanus	BP	C.idella	D.rerio	G.morhua	G.aculeatus	L.chalumnae	L.oculatus	O.niloticus	O.latipes	PM	Sa	Sg	Sr	S.salar	T.rubripes	T.nigroviridis	X.maculatus
AKK	3334	3156	3628	6323	2550	3654	3797	3732	4216	3371	3035	5856	5602	5606	17108	7455	3192	2971
GLP	4688	4128	5052	8750	4392	5323	4325	5374	6062	4554	4051	8187	8097	8050	28372	15069	5711	4432
GPAM	43	31	49	71	46	46	32	54	45	65	28	61	64	58	379	122	28	49
GPL	3101	3214	3854	5671	3235	3801	2640	3463	4029	3100	3148	5768	5699	5662	19725	8665	3761	2983
GVYPHK	1	1	1	3	0	1	2	1	1	2	1	2	2	1	3	1	0	0
GWAP	43	30	46	66	33	32	31	42	31	36	32	70	78	67	229	102	37	33
IEKP	69	71	98	192	50	62	108	94	80	64	68	153	141	156	425	163	61	58
IEKPP	7	4	7	9	4	6	5	5	6	4	6	9	9	10	12	14	4	3
IKP	1731	1630	2119	3240	1132	1603	1767	1778	2092	1514	1466	3129	3083	3026	8607	3698	1429	1438
IKW	374	320	560	678	280	388	469	443	451	347	306	758	747	745	1785	886	363	338
IRP	1338	1329	1804	2547	999	1520	1273	1394	1776	1332	1316	2629	2579	2566	7324	3420	1408	1264
IRPVQ	3	2	2	3	2	5	2	3	5	5	5	4	5	5	18	7	5	3
IRW	323	317	504	703	305	390	429	388	393	352	313	684	679	670	1662	1017	391	321
IRY	897	794	1120	1676	658	960	949	1001	1130	856	766	1738	1689	1669	4030	2307	904	806
IWH	152	127	202	265	115	170	182	175	189	142	129	283	278	262	747	322	159	131
IWHHT	10	4	7	17	7	14	15	6	10	13	5	15	15	13	32	11	9	7
LGP	3038	3288	3378	5336	3080	3707	2905	3420	3958	3019	3177	5464	5351	5259	19740	8625	3723	2926
LIWKL	6	5	7	14	7	11	4	7	9	11	6	11	12	12	57	38	15	7
LPG	4725	4310	5125	8544	4516	5533	4224	5787	6271	4690	4144	8295	8208	8067	28352	15672	6090	4581
LRCNG	25	14	34	48	27	33	13	26	28	33	15	41	41	43	144	64	36	10
LRKKQ	23	24	31	57	31	25	24	24	28	29	24	40	35	38	147	64	35	18
LRP	3145	3404	3666	5277	2922	3829	2538	3339	4156	2998	3211	5458	5355	5282	17265	8348	3692	3028
LRW	754	781	986	1247	735	940	702	845	975	828	724	1349	1347	1339	3534	1977	906	719
MDLA	70	74	90	141	91	101	71	84	104	80	72	127	118	117	507	195	87	66
MFDL	42	39	48	82	33	54	68	48	77	47	41	86	81	89	285	158	60	45
MKP	695	648	875	1450	532	751	765	810	887	720	599	1346	1311	1298	3729	1609	614	625
PLG	2895	3066	3554	4997	3056	3671	2689	3489	3888	2995	2987	5403	5305	5222	19635	8305	3574	2889
VCYNQ	0	1	1	1	1	1	0	2	3	1	1	3	5	5	3	6	2	3
VELYP	5	12	15	12	5	11	11	12	16	13	15	18	15	18	25	19	14	8
VFPS	129	134	163	218	102	140	150	132	180	138	113	252	245	219	815	268	154	133
VRP	1907	2119	2284	3388	1797	2456	1468	2046	2404	1882	1978	3473	3385	3405	11335	4787	2193	1789
VSV	5497	5251	7085	10691	3821	5418	4049	5124	6231	4641	4753	9660	10043	9551	26415	12209	5081	4405
VVYPW	6	5	5	6	6	9	1	6	6	5	5	11	7	11	16	11	6	6
LRIPVA	0	0	0	0	0	0	0	3	0	0	0	0	0	0	2	0	0	0
PTHIKW	0	0	0	0	0	0	0	0	1	0	0	0	0	0	0	0	0	0
																			Pearson Correlation Coefficient
Total hits	39076	38333	46400	71723	34570	44665	35708	43157	49738	37887	36540	70383	69631	68541	222464	105614	43744	36095	0.980572
Mapped protein	15395	13953	19664	28105	14286	18180	15234	15644	18484	15650	13923	27208	27477	26698	69155	35163	15839	13823	0.995049
Total protein	23698	20798	32811	46260	22100	27576	23601	22483	26763	24674	20927	40470	42109	40333	97555	47841	23118	20454
Mapping rate	0.649633	0.670882	0.599311	0.607544	0.646425	0.659269	0.645481	0.695815	0.690655	0.634271	0.665313	0.6723	0.652521	0.661939	0.708882	0.734997	0.685137	0.675809
Average peptide number in each protein	2.53823	2.74729	2.35964	2.55197	2.41985	2.45682	2.34397	2.75869	2.69087	2.42089	2.62443	2.58685	2.53416	2.56727	3.21689	3.00355	2.76179	2.61123
Pearson Correlation Coefficient	1	0.995873	0.995645	0.998483	0.983671	0.994318	0.987713	0.993569	0.997384	0.996548	0.995301	0.999469	0.9992	0.99944	0.990352	0.982151	0.987324	0.995811
Pearson Correlation Coefficient	0.993569	0.988129	0.981187	0.988583	0.993543	0.996808	0.992061	1	0.998444	0.998563	0.99107	0.993559	0.990664	0.992741	0.996412	0.993759	0.996195	0.998681
Total collagen subunit number	51	76	/	137	48	65	37	55	68	57	94	447	/	279	534	286	95	50
Collagen subunit number in mapped protein	51	67	/	128	47	63	36	52	65	54	82	97	/	96	495	283	93	48	0.79145
Collagen subunit ratio in mapped protein	0.00331276	0.00480183	/	0.00455435	0.00328993	0.00346535	0.00236314	0.00332396	0.00351655	0.00345048	0.00588954	0.00356513	/	0.00359577	0.00715783	0.00804823	0.00587158	0.00347247
