# Supplementary material for: High Throughput Identification of Antihypertensive Peptides from Fish Proteome Datasets
Source: Mar Drugs. 2018 Oct 2;16(10):365. doi: 10.3390/md16100365 (PMC6212880; doi:10.3390/md16100365)
Supplement: Supplementary file 1 [file marinedrugs-16-00365-s001.zip › Supplementary_revised/Table S5.xlsx]

## Sheet: hit number
Astyanax mexicanus		Boleophthalmus pectinirostris		Ctenopharyngodon idella		Danio rerio		Gadus morhua		Gasterosteus aculeatus		Latimeria chalumnae		Lepisosteus oculatus		Oreochromis niloticus		Oryzias latipes		Periophthalmus magnuspinnatus		Sinocyclocheilus anshuiensis		Sinocyclocheilus rhinocerous		Sinocyclocheilus grahami		Salmo salar		Takifugu rubripes		Tetraodon nigroviridis		Xiphophorus maculatus
ENSAMXP00000015937.1 pep scaffold:AstMex102:KB872818.1:980477:1010388:-1 gene:ENSAMXG00000013997.1 transcript:ENSAMXT00000015937.1 gene_biotype:protein_coding transcript_biotype:protein_coding gene_symbol:col4a5 description:collagen, type IV, alpha 5 (Alport syndrome) [Source:ZFIN;Acc:ZDB-GENE-030131-2281]	79	Bp_GLEAN_10005188	108	CI01000009_12863333_13023317	107	ENSDARP00000135923.1 pep chromosome:GRCz10:21:40816847:40857270:-1 gene:ENSDARG00000069017.6 transcript:ENSDART00000170502.1 gene_biotype:protein_coding transcript_biotype:protein_coding gene_symbol:elnb description:elastin b [Source:ZFIN;Acc:ZDB-GENE-061212-2]	85	ENSGMOP00000011739.1 pep genescaffold:gadMor1:GeneScaffold_50:14418:227482:-1 gene:ENSGMOG00000010782.1 transcript:ENSGMOT00000012054.1 gene_biotype:protein_coding transcript_biotype:protein_coding gene_symbol:ttn.2 description:titin, tandem duplicate 2 [Source:ZFIN;Acc:ZDB-GENE-030113-2]	84	ENSGACP00000000362.1 pep scaffold:BROADS1:scaffold_69:196695:364852:-1 gene:ENSGACG00000000274.1 transcript:ENSGACT00000000362.1 gene_biotype:protein_coding transcript_biotype:protein_coding gene_symbol:ttn.2 description:titin, tandem duplicate 2 [Source:ZFIN;Acc:ZDB-GENE-030113-2]	80	ENSLACP00000008892.1 pep scaffold:LatCha1:JH126995.1:303798:422215:-1 gene:ENSLACG00000007854.1 transcript:ENSLACT00000008961.1 gene_biotype:protein_coding transcript_biotype:protein_coding gene_symbol:COL4A5 description:collagen type IV alpha 5 chain [Source:HGNC Symbol;Acc:HGNC:2207]	89	ENSLOCP00000017727.1 pep chromosome:LepOcu1:LG7:37499331:37554933:1 gene:ENSLOCG00000014368.1 transcript:ENSLOCT00000017759.1 gene_biotype:protein_coding transcript_biotype:protein_coding gene_symbol:col4a5 description:collagen, type IV, alpha 5 (Alport syndrome) [Source:ZFIN;Acc:ZDB-GENE-030131-2281]	102	ENSONIP00000006269.1 pep scaffold:Orenil1.0:GL831465.1:314681:464430:-1 gene:ENSONIG00000004982.1 transcript:ENSONIT00000006273.1 gene_biotype:protein_coding transcript_biotype:protein_coding gene_symbol:col4a6 description:collagen, type IV, alpha 6 [Source:ZFIN;Acc:ZDB-GENE-101001-2]	68	ENSORLP00000011695.1 pep chromosome:MEDAKA1:18:21729983:21774515:-1 gene:ENSORLG00000009315.1 transcript:ENSORLT00000011696.1 gene_biotype:protein_coding transcript_biotype:protein_coding gene_symbol:col4a6 description:collagen, type IV, alpha 6 [Source:ZFIN;Acc:ZDB-GENE-101001-2]	96	Pm_GLEAN_10022043	53	Sana11274 [mRNA] locus=scaffold179:191635:513990:+ [translate_table: standard]	95	Sino26144 [mRNA] locus=scaffold449:1222032:1555590:- [translate_table: standard]	98	Sgra15233 [mRNA] locus=scaffold219.1:2315411:2359265:+ [translate_table: standard]	68	XP_014066823.1 PREDICTED: endo-1,4-beta-xylanase B-like, partial [Salmo salar]	122	ENSTRUP00000024688.1 pep scaffold:FUGU4:scaffold_98:468676:483422:-1 gene:ENSTRUG00000009825.1 transcript:ENSTRUT00000024789.1 gene_biotype:protein_coding transcript_biotype:protein_coding gene_symbol:col4a5 description:collagen, type IV, alpha 5 (Alport syndrome) [Source:ZFIN;Acc:ZDB-GENE-030131-2281]	86	ENSTNIP00000008202.1 pep chromosome:TETRAODON8:Un_random:17379896:17394670:-1 gene:ENSTNIG00000005505.1 transcript:ENSTNIT00000008368.1 gene_biotype:protein_coding transcript_biotype:protein_coding gene_symbol:col4a5 description:collagen, type IV, alpha 5 (Alport syndrome) [Source:ZFIN;Acc:ZDB-GENE-030131-2281]	82	ENSXMAP00000007464.1 pep scaffold:Xipmac4.4.2:JH556684.1:2999790:3115335:-1 gene:ENSXMAG00000007402.1 transcript:ENSXMAT00000007472.1 gene_biotype:protein_coding transcript_biotype:protein_coding	75
ENSAMXP00000017587.1 pep scaffold:AstMex102:KB872818.1:1125076:1162777:1 gene:ENSAMXG00000015997.1 transcript:ENSAMXT00000017587.1 gene_biotype:protein_coding transcript_biotype:protein_coding gene_symbol:col4a6 description:collagen, type IV, alpha 6 [Source:ZFIN;Acc:ZDB-GENE-101001-2]	72	Bp_GLEAN_10000968	103	CI01000009_12715240_12852745	77	ENSDARP00000123914.1 pep chromosome:GRCz10:21:40816810:40857306:-1 gene:ENSDARG00000069017.6 transcript:ENSDART00000137696.3 gene_biotype:protein_coding transcript_biotype:protein_coding gene_symbol:elnb description:elastin b [Source:ZFIN;Acc:ZDB-GENE-061212-2]	85	ENSGMOP00000002733.1 pep genescaffold:gadMor1:GeneScaffold_436:16833:67706:1 gene:ENSGMOG00000002476.1 transcript:ENSGMOT00000002819.1 gene_biotype:protein_coding transcript_biotype:protein_coding	57	ENSGACP00000018386.1 pep group:BROADS1:groupIII:2235826:2255825:-1 gene:ENSGACG00000013912.1 transcript:ENSGACT00000018422.1 gene_biotype:protein_coding transcript_biotype:protein_coding	62	ENSLACP00000015486.1 pep scaffold:LatCha1:JH127084.1:889049:1147150:1 gene:ENSLACG00000013635.1 transcript:ENSLACT00000015594.1 gene_biotype:protein_coding transcript_biotype:protein_coding gene_symbol:COL4A1 description:collagen type IV alpha 1 chain [Source:HGNC Symbol;Acc:HGNC:2202]	80	ENSLOCP00000017688.1 pep chromosome:LepOcu1:LG7:37323797:37467783:-1 gene:ENSLOCG00000014335.1 transcript:ENSLOCT00000017720.1 gene_biotype:protein_coding transcript_biotype:protein_coding gene_symbol:col4a6 description:collagen, type IV, alpha 6 [Source:ZFIN;Acc:ZDB-GENE-101001-2]	87	ENSONIP00000007298.1 pep scaffold:Orenil1.0:GL831429.1:151233:256358:-1 gene:ENSONIG00000005795.1 transcript:ENSONIT00000007303.1 gene_biotype:protein_coding transcript_biotype:protein_coding	67	ENSORLP00000022735.1 pep chromosome:MEDAKA1:21:29697077:29884257:1 gene:ENSORLG00000018144.1 transcript:ENSORLT00000022736.1 gene_biotype:protein_coding transcript_biotype:protein_coding gene_symbol:ttn.2 description:titin, tandem duplicate 2 [Source:ZFIN;Acc:ZDB-GENE-030113-2]	84	Pm_GLEAN_10020288	49	Sana01758 [mRNA] locus=scaffold1077:199573:250308:+ [translate_table: standard]	66	Sino33854 [mRNA] locus=scaffold692:449591:496439:- [translate_table: standard]	64	Sgra34558 [mRNA] locus=scaffold605.1:513972:566439:+ [translate_table: standard]	65	XP_014029253.1 PREDICTED: titin-like isoform X9 [Salmo salar]	104	ENSTRUP00000024690.1 pep scaffold:FUGU4:scaffold_98:468676:482863:-1 gene:ENSTRUG00000009825.1 transcript:ENSTRUT00000024791.1 gene_biotype:protein_coding transcript_biotype:protein_coding gene_symbol:col4a5 description:collagen, type IV, alpha 5 (Alport syndrome) [Source:ZFIN;Acc:ZDB-GENE-030131-2281]	83	ENSTNIP00000008201.1 pep chromosome:TETRAODON8:Un_random:17379896:17394550:-1 gene:ENSTNIG00000005505.1 transcript:ENSTNIT00000008367.1 gene_biotype:protein_coding transcript_biotype:protein_coding gene_symbol:col4a5 description:collagen, type IV, alpha 5 (Alport syndrome) [Source:ZFIN;Acc:ZDB-GENE-030131-2281]	80	ENSXMAP00000018151.1 pep scaffold:Xipmac4.4.2:JH556682.1:315021:409892:1 gene:ENSXMAG00000017898.1 transcript:ENSXMAT00000018178.1 gene_biotype:protein_coding transcript_biotype:protein_coding gene_symbol:col5a1 description:procollagen, type V, alpha 1 [Source:ZFIN;Acc:ZDB-GENE-041105-6]	59
ENSAMXP00000015620.1 pep scaffold:AstMex102:KB882082.1:8337973:8705224:1 gene:ENSAMXG00000015164.1 transcript:ENSAMXT00000015620.1 gene_biotype:protein_coding transcript_biotype:protein_coding	58	Bp_GLEAN_10006930	89	CI01000345_00792938_00811181	63	ENSDARP00000124323.2 pep chromosome:GRCz10:21:40816847:40857270:-1 gene:ENSDARG00000069017.6 transcript:ENSDART00000100054.4 gene_biotype:protein_coding transcript_biotype:protein_coding gene_symbol:elnb description:elastin b [Source:ZFIN;Acc:ZDB-GENE-061212-2]	84	ENSGMOP00000004981.1 pep genescaffold:gadMor1:GeneScaffold_3836:11523:90027:-1 gene:ENSGMOG00000004625.1 transcript:ENSGMOT00000005126.1 gene_biotype:protein_coding transcript_biotype:protein_coding gene_symbol:col4a5 description:collagen, type IV, alpha 5 (Alport syndrome) [Source:ZFIN;Acc:ZDB-GENE-030131-2281]	56	ENSGACP00000004638.1 pep group:BROADS1:groupXVI:7820982:7852127:-1 gene:ENSGACG00000003532.1 transcript:ENSGACT00000004652.1 gene_biotype:protein_coding transcript_biotype:protein_coding gene_symbol:col4a2 description:collagen, type IV, alpha 2 [Source:ZFIN;Acc:ZDB-GENE-070725-3]	61	ENSLACP00000012541.1 pep scaffold:LatCha1:JH127084.1:561588:693697:-1 gene:ENSLACG00000011050.1 transcript:ENSLACT00000012635.1 gene_biotype:protein_coding transcript_biotype:protein_coding gene_symbol:COL4A2 description:collagen type IV alpha 2 chain [Source:HGNC Symbol;Acc:HGNC:2203]	69	ENSLOCP00000017685.1 pep chromosome:LepOcu1:LG7:37323797:37467783:-1 gene:ENSLOCG00000014335.1 transcript:ENSLOCT00000017717.1 gene_biotype:protein_coding transcript_biotype:protein_coding gene_symbol:col4a6 description:collagen, type IV, alpha 6 [Source:ZFIN;Acc:ZDB-GENE-101001-2]	87	ENSONIP00000014107.1 pep scaffold:Orenil1.0:GL831211.1:1683394:1754946:1 gene:ENSONIG00000011209.1 transcript:ENSONIT00000014117.1 gene_biotype:protein_coding transcript_biotype:protein_coding gene_symbol:col5a1 description:procollagen, type V, alpha 1 [Source:ZFIN;Acc:ZDB-GENE-041105-6]	63	ENSORLP00000011806.2 pep chromosome:MEDAKA1:18:21872658:21907341:1 gene:ENSORLG00000009416.2 transcript:ENSORLT00000011807.2 gene_biotype:protein_coding transcript_biotype:protein_coding gene_symbol:col4a5 description:collagen, type IV, alpha 5 (Alport syndrome) [Source:ZFIN;Acc:ZDB-GENE-030131-2281]	76	Pm_GLEAN_10022362	45	Sana27272 [mRNA] locus=scaffold49:1672018:1690426:+ [translate_table: standard]	65	Sino37144 [mRNA] locus=scaffold837:587692:630331:- [translate_table: standard]	62	Sgra15232 [mRNA] locus=scaffold219.1:2160562:2187986:- [translate_table: standard]	64	XP_014029251.1 PREDICTED: titin-like isoform X7 [Salmo salar]	104	ENSTRUP00000024689.1 pep scaffold:FUGU4:scaffold_98:468676:483260:-1 gene:ENSTRUG00000009825.1 transcript:ENSTRUT00000024790.1 gene_biotype:protein_coding transcript_biotype:protein_coding gene_symbol:col4a5 description:collagen, type IV, alpha 5 (Alport syndrome) [Source:ZFIN;Acc:ZDB-GENE-030131-2281]	82	ENSTNIP00000016928.1 pep chromosome:TETRAODON8:2:11810294:11825652:1 gene:ENSTNIG00000013923.1 transcript:ENSTNIT00000017142.1 gene_biotype:protein_coding transcript_biotype:protein_coding gene_symbol:col4a1 description:collagen, type IV, alpha 1 [Source:ZFIN;Acc:ZDB-GENE-081105-114]	60	ENSXMAP00000014732.1 pep scaffold:Xipmac4.4.2:JH556823.1:157237:182226:1 gene:ENSXMAG00000014667.1 transcript:ENSXMAT00000014752.1 gene_biotype:protein_coding transcript_biotype:protein_coding gene_symbol:col4a5 description:collagen, type IV, alpha 5 (Alport syndrome) [Source:ZFIN;Acc:ZDB-GENE-030131-2281]	57
ENSAMXP00000007185.1 pep scaffold:AstMex102:KB871742.1:420094:529274:1 gene:ENSAMXG00000006785.1 transcript:ENSAMXT00000007185.1 gene_biotype:protein_coding transcript_biotype:protein_coding gene_symbol:col5a1 description:procollagen, type V, alpha 1 [Source:ZFIN;Acc:ZDB-GENE-041105-6]	56	Bp_GLEAN_10003114	55	CI01000015_06858948_06861652	52	ENSDARP00000099532.3 pep chromosome:GRCz10:9:42931207:43269732:-1 gene:ENSDARG00000028213.7 transcript:ENSDART00000109099.3 gene_biotype:protein_coding transcript_biotype:protein_coding gene_symbol:ttn.2 description:titin, tandem duplicate 2 [Source:ZFIN;Acc:ZDB-GENE-030113-2]	75	ENSGMOP00000011861.1 pep genescaffold:gadMor1:GeneScaffold_3318:35645:98789:1 gene:ENSGMOG00000011051.1 transcript:ENSGMOT00000012179.1 gene_biotype:protein_coding transcript_biotype:protein_coding gene_symbol:col5a1 description:procollagen, type V, alpha 1 [Source:ZFIN;Acc:ZDB-GENE-041105-6]	43	ENSGACP00000024821.1 pep group:BROADS1:groupVII:976428:994155:-1 gene:ENSGACG00000018775.1 transcript:ENSGACT00000024870.1 gene_biotype:protein_coding transcript_biotype:protein_coding gene_symbol:col4a5 description:collagen, type IV, alpha 5 (Alport syndrome) [Source:ZFIN;Acc:ZDB-GENE-030131-2281]	59	ENSLACP00000015929.1 pep scaffold:LatCha1:JH127208.1:948927:1076463:1 gene:ENSLACG00000014026.1 transcript:ENSLACT00000016039.1 gene_biotype:protein_coding transcript_biotype:protein_coding gene_symbol:ttn.2 description:titin, tandem duplicate 2 [Source:ZFIN;Acc:ZDB-GENE-030113-2]	63	ENSLOCP00000007693.1 pep chromosome:LepOcu1:LG12:13512146:13681102:-1 gene:ENSLOCG00000006331.1 transcript:ENSLOCT00000007702.1 gene_biotype:protein_coding transcript_biotype:protein_coding gene_symbol:ttn.2 description:titin, tandem duplicate 2 [Source:ZFIN;Acc:ZDB-GENE-030113-2]	85	ENSONIP00000006286.1 pep scaffold:Orenil1.0:GL831465.1:494353:535146:1 gene:ENSONIG00000004997.1 transcript:ENSONIT00000006290.1 gene_biotype:protein_coding transcript_biotype:protein_coding gene_symbol:col4a5 description:collagen, type IV, alpha 5 (Alport syndrome) [Source:ZFIN;Acc:ZDB-GENE-030131-2281]	60	ENSORLP00000001508.1 pep chromosome:MEDAKA1:5:1624792:1701949:1 gene:ENSORLG00000001219.1 transcript:ENSORLT00000001509.1 gene_biotype:protein_coding transcript_biotype:protein_coding gene_symbol:col7a1 description:collagen, type VII, alpha 1 [Source:ZFIN;Acc:ZDB-GENE-030131-2427]	67	Pm_GLEAN_10006106	42	Sana27271 [mRNA] locus=scaffold49:1509509:1576150:- [translate_table: standard]	64	Sino37145 [mRNA] locus=scaffold837:738593:775436:+ [translate_table: standard]	61	Sgra21588 [mRNA] locus=scaffold308.1:1318615:1414641:+ [translate_table: standard]	62	XP_014029250.1 PREDICTED: titin-like isoform X6 [Salmo salar]	104	ENSTRUP00000024691.1 pep scaffold:FUGU4:scaffold_98:468676:482616:-1 gene:ENSTRUG00000009825.1 transcript:ENSTRUT00000024792.1 gene_biotype:protein_coding transcript_biotype:protein_coding gene_symbol:col4a5 description:collagen, type IV, alpha 5 (Alport syndrome) [Source:ZFIN;Acc:ZDB-GENE-030131-2281]	80	ENSTNIP00000014168.1 pep chromosome:TETRAODON8:Un_random:92487432:92527820:1 gene:ENSTNIG00000011231.1 transcript:ENSTNIT00000014365.1 gene_biotype:protein_coding transcript_biotype:protein_coding gene_symbol:col4a3 description:collagen, type IV, alpha 3 [Source:ZFIN;Acc:ZDB-GENE-070802-4]	60	ENSXMAP00000001745.1 pep scaffold:Xipmac4.4.2:JH556702.1:987307:1049632:1 gene:ENSXMAG00000001704.1 transcript:ENSXMAT00000001749.1 gene_biotype:protein_coding transcript_biotype:protein_coding gene_symbol:col7a1 description:collagen, type VII, alpha 1 [Source:ZFIN;Acc:ZDB-GENE-030131-2427]	56
ENSAMXP00000003750.1 pep scaffold:AstMex102:KB871578.1:8604898:8705428:-1 gene:ENSAMXG00000003576.1 transcript:ENSAMXT00000003750.1 gene_biotype:protein_coding transcript_biotype:protein_coding gene_symbol:col4a2 description:collagen, type IV, alpha 2 [Source:ZFIN;Acc:ZDB-GENE-070725-3]	53	Bp_GLEAN_10008107	52	CI01000008_02003944_02085183	52	ENSDARP00000143110.1 pep chromosome:GRCz10:7:50828346:50918133:1 gene:ENSDARG00000052063.7 transcript:ENSDART00000174236.1 gene_biotype:protein_coding transcript_biotype:protein_coding gene_symbol:col4a5 description:collagen, type IV, alpha 5 (Alport syndrome) [Source:ZFIN;Acc:ZDB-GENE-030131-2281]	71	ENSGMOP00000020654.1 pep genescaffold:gadMor1:GeneScaffold_544:224031:315706:-1 gene:ENSGMOG00000019164.1 transcript:ENSGMOT00000021160.1 gene_biotype:protein_coding transcript_biotype:protein_coding gene_symbol:col11a1a description:collagen, type XI, alpha 1a [Source:ZFIN;Acc:ZDB-GENE-070209-167]	41	ENSGACP00000020995.1 pep group:BROADS1:groupXIV:2012587:2051092:1 gene:ENSGACG00000015903.1 transcript:ENSGACT00000021035.1 gene_biotype:protein_coding transcript_biotype:protein_coding gene_symbol:col5a1 description:procollagen, type V, alpha 1 [Source:ZFIN;Acc:ZDB-GENE-041105-6]	56	ENSLACP00000018562.1 pep scaffold:LatCha1:JH126690.1:1540384:1686867:-1 gene:ENSLACG00000016343.1 transcript:ENSLACT00000018695.1 gene_biotype:protein_coding transcript_biotype:protein_coding gene_symbol:COL7A1 description:collagen type VII alpha 1 chain [Source:HGNC Symbol;Acc:HGNC:2214]	61	ENSLOCP00000017937.1 pep chromosome:LepOcu1:LG5:51272639:51340437:1 gene:ENSLOCG00000014567.1 transcript:ENSLOCT00000017969.1 gene_biotype:protein_coding transcript_biotype:protein_coding	69	ENSONIP00000006285.1 pep scaffold:Orenil1.0:GL831465.1:465971:534424:1 gene:ENSONIG00000004997.1 transcript:ENSONIT00000006289.1 gene_biotype:protein_coding transcript_biotype:protein_coding gene_symbol:col4a5 description:collagen, type IV, alpha 5 (Alport syndrome) [Source:ZFIN;Acc:ZDB-GENE-030131-2281]	58	ENSORLP00000007335.1 pep chromosome:MEDAKA1:8:8772260:8805370:-1 gene:ENSORLG00000005829.1 transcript:ENSORLT00000007336.1 gene_biotype:protein_coding transcript_biotype:protein_coding gene_symbol:col5a3a description:collagen, type V, alpha 3a [Source:ZFIN;Acc:ZDB-GENE-030131-968]	53	Pm_GLEAN_10021965	41	Sana01757 [mRNA] locus=scaffold1077:72567:95037:- [translate_table: standard]	60	Sino19586 [mRNA] locus=scaffold2852:517644:534030:- [translate_table: standard]	61	Sgra36811 [mRNA] locus=scaffold688.1:648072:706244:- [translate_table: standard]	59	XP_014029249.1 PREDICTED: titin-like isoform X5 [Salmo salar]	104	ENSTRUP00000001458.1 pep scaffold:FUGU4:scaffold_353:43509:133582:-1 gene:ENSTRUG00000000613.1 transcript:ENSTRUT00000001465.1 gene_biotype:protein_coding transcript_biotype:protein_coding	74	ENSTNIP00000008199.1 pep chromosome:TETRAODON8:Un_random:17471203:17500080:1 gene:ENSTNIG00000005503.1 transcript:ENSTNIT00000008365.1 gene_biotype:protein_coding transcript_biotype:protein_coding gene_symbol:col4a6 description:collagen, type IV, alpha 6 [Source:ZFIN;Acc:ZDB-GENE-101001-2]	58	ENSXMAP00000015676.1 pep scaffold:Xipmac4.4.2:JH556667.1:2502903:2524013:1 gene:ENSXMAG00000015586.1 transcript:ENSXMAT00000015699.1 gene_biotype:protein_coding transcript_biotype:protein_coding	55
ENSAMXP00000003749.1 pep scaffold:AstMex102:KB871578.1:8604898:8705428:-1 gene:ENSAMXG00000003576.1 transcript:ENSAMXT00000003749.1 gene_biotype:protein_coding transcript_biotype:protein_coding gene_symbol:col4a2 description:collagen, type IV, alpha 2 [Source:ZFIN;Acc:ZDB-GENE-070725-3]	53	Bp_GLEAN_10005467	51	CI01000037_03626104_03650769	50	ENSDARP00000099827.3 pep chromosome:GRCz10:7:50828152:50919201:1 gene:ENSDARG00000052063.7 transcript:ENSDART00000108738.3 gene_biotype:protein_coding transcript_biotype:protein_coding gene_symbol:col4a5 description:collagen, type IV, alpha 5 (Alport syndrome) [Source:ZFIN;Acc:ZDB-GENE-030131-2281]	71	ENSGMOP00000017893.1 pep genescaffold:gadMor1:GeneScaffold_413:110074:113729:-1 gene:ENSGMOG00000016674.1 transcript:ENSGMOT00000018332.1 gene_biotype:protein_coding transcript_biotype:protein_coding gene_symbol:col8a1a description:collagen, type VIII, alpha 1a [Source:ZFIN;Acc:ZDB-GENE-070912-274]	41	ENSGACP00000000126.1 pep scaffold:BROADS1:scaffold_58:671489:700824:1 gene:ENSGACG00000000099.1 transcript:ENSGACT00000000126.1 gene_biotype:protein_coding transcript_biotype:protein_coding gene_symbol:col11a2 description:collagen, type XI, alpha 2 [Source:ZFIN;Acc:ZDB-GENE-000208-23]	55	ENSLACP00000012083.1 pep scaffold:LatCha1:JH126995.1:520397:737792:1 gene:ENSLACG00000010637.1 transcript:ENSLACT00000012175.1 gene_biotype:protein_coding transcript_biotype:protein_coding gene_symbol:COL4A6 description:collagen type IV alpha 6 chain [Source:HGNC Symbol;Acc:HGNC:2208]	59	ENSLOCP00000011609.1 pep chromosome:LepOcu1:LG14:19522370:19590210:1 gene:ENSLOCG00000009493.1 transcript:ENSLOCT00000011626.1 gene_biotype:protein_coding transcript_biotype:protein_coding gene_symbol:col4a4 description:collagen, type IV, alpha 4 [Source:ZFIN;Acc:ZDB-GENE-101001-1]	67	ENSONIP00000018038.1 pep scaffold:Orenil1.0:GL831258.1:1365749:1389802:1 gene:ENSONIG00000014346.1 transcript:ENSONIT00000018053.1 gene_biotype:protein_coding transcript_biotype:protein_coding gene_symbol:col4a1 description:collagen, type IV, alpha 1 [Source:ZFIN;Acc:ZDB-GENE-081105-114]	57	ENSORLP00000022601.1 pep chromosome:MEDAKA1:21:28312000:28392847:1 gene:ENSORLG00000018034.1 transcript:ENSORLT00000022602.1 gene_biotype:protein_coding transcript_biotype:protein_coding gene_symbol:col4a2 description:collagen, type IV, alpha 2 [Source:ZFIN;Acc:ZDB-GENE-070725-3]	52	Pm_GLEAN_10012041	36	Sana16035 [mRNA] locus=scaffold2293:96574:99573:- [translate_table: standard]	59	Sino05177 [mRNA] locus=scaffold1292:1256115:1259143:+ [translate_table: standard]	61	Sgra09629 [mRNA] locus=scaffold1624.1:93858:96863:- [translate_table: standard]	59	XP_014029248.1 PREDICTED: titin-like isoform X4 [Salmo salar]	104	ENSTRUP00000022779.1 pep scaffold:FUGU4:scaffold_73:377508:390077:-1 gene:ENSTRUG00000009062.1 transcript:ENSTRUT00000022874.1 gene_biotype:protein_coding transcript_biotype:protein_coding	73	ENSTNIP00000008198.1 pep chromosome:TETRAODON8:Un_random:17471203:17500080:1 gene:ENSTNIG00000005503.1 transcript:ENSTNIT00000008364.1 gene_biotype:protein_coding transcript_biotype:protein_coding gene_symbol:col4a6 description:collagen, type IV, alpha 6 [Source:ZFIN;Acc:ZDB-GENE-101001-2]	58	ENSXMAP00000014689.1 pep scaffold:Xipmac4.4.2:JH556823.1:3947:41774:-1 gene:ENSXMAG00000014539.1 transcript:ENSXMAT00000014709.1 gene_biotype:protein_coding transcript_biotype:protein_coding gene_symbol:col4a6 description:collagen, type IV, alpha 6 [Source:ZFIN;Acc:ZDB-GENE-101001-2]	53
ENSAMXP00000003833.1 pep scaffold:AstMex102:KB871578.1:8739095:8778095:1 gene:ENSAMXG00000003699.1 transcript:ENSAMXT00000003833.1 gene_biotype:protein_coding transcript_biotype:protein_coding gene_symbol:col4a1 description:collagen, type IV, alpha 1 [Source:ZFIN;Acc:ZDB-GENE-081105-114]	50	Bp_GLEAN_10011808	48	CI01000187_00055200_00121086	44	ENSDARP00000068317.6 pep chromosome:GRCz10:7:50828162:50919360:1 gene:ENSDARG00000052063.7 transcript:ENSDART00000073827.6 gene_biotype:protein_coding transcript_biotype:protein_coding gene_symbol:col4a5 description:collagen, type IV, alpha 5 (Alport syndrome) [Source:ZFIN;Acc:ZDB-GENE-030131-2281]	71	ENSGMOP00000001053.1 pep genescaffold:gadMor1:GeneScaffold_855:3:85052:1 gene:ENSGMOG00000000966.1 transcript:ENSGMOT00000001091.1 gene_biotype:protein_coding transcript_biotype:protein_coding	41	ENSGACP00000005866.1 pep group:BROADS1:groupI:77722:105198:-1 gene:ENSGACG00000004438.1 transcript:ENSGACT00000005883.1 gene_biotype:protein_coding transcript_biotype:protein_coding gene_symbol:col4a4 description:collagen, type IV, alpha 4 [Source:ZFIN;Acc:ZDB-GENE-101001-1]	54	ENSLACP00000021164.1 pep scaffold:LatCha1:JH126573.1:3704355:3948398:-1 gene:ENSLACG00000018593.1 transcript:ENSLACT00000021304.1 gene_biotype:protein_coding transcript_biotype:protein_coding gene_symbol:COL5A1 description:collagen type V alpha 1 chain [Source:HGNC Symbol;Acc:HGNC:2209]	55	ENSLOCP00000004573.1 pep chromosome:LepOcu1:LG11:8758976:8850708:-1 gene:ENSLOCG00000003807.1 transcript:ENSLOCT00000004581.1 gene_biotype:protein_coding transcript_biotype:protein_coding gene_symbol:prp description:persistent plexus [Source:ZFIN;Acc:ZDB-GENE-090826-1]	67	ENSONIP00000018037.1 pep scaffold:Orenil1.0:GL831258.1:1344245:1393408:1 gene:ENSONIG00000014346.1 transcript:ENSONIT00000018052.1 gene_biotype:protein_coding transcript_biotype:protein_coding gene_symbol:col4a1 description:collagen, type IV, alpha 1 [Source:ZFIN;Acc:ZDB-GENE-081105-114]	57	ENSORLP00000022564.1 pep chromosome:MEDAKA1:21:28259192:28290194:-1 gene:ENSORLG00000018010.1 transcript:ENSORLT00000022565.1 gene_biotype:protein_coding transcript_biotype:protein_coding gene_symbol:col4a1 description:collagen type IV alpha1 precursor [Source:RefSeq peptide;Acc:NP_001170943]	52	Pm_GLEAN_10013928	34	Sana07319 [mRNA] locus=scaffold1425:1537512:1615484:+ [translate_table: standard]	56	Sino11548 [mRNA] locus=scaffold1802:843750:941981:+ [translate_table: standard]	59	Sgra23071 [mRNA] locus=scaffold332.1:962434:965388:+ [translate_table: standard]	54	XP_014029247.1 PREDICTED: titin-like isoform X3 [Salmo salar]	104	ENSTRUP00000022776.1 pep scaffold:FUGU4:scaffold_73:377502:390706:-1 gene:ENSTRUG00000009062.1 transcript:ENSTRUT00000022871.1 gene_biotype:protein_coding transcript_biotype:protein_coding	73	ENSTNIP00000011092.1 pep chromosome:TETRAODON8:18:9612234:9625578:-1 gene:ENSTNIG00000008262.1 transcript:ENSTNIT00000011274.1 gene_biotype:protein_coding transcript_biotype:protein_coding gene_symbol:col5a3b description:collagen, type V, alpha 3b [Source:ZFIN;Acc:ZDB-GENE-110728-4]	54	ENSXMAP00000011218.1 pep scaffold:Xipmac4.4.2:JH556683.1:967479:979349:1 gene:ENSXMAG00000011195.1 transcript:ENSXMAT00000011232.1 gene_biotype:protein_coding transcript_biotype:protein_coding gene_symbol:col8a1a description:collagen, type VIII, alpha 1a [Source:ZFIN;Acc:ZDB-GENE-070912-274]	53
ENSAMXP00000002208.1 pep scaffold:AstMex102:KB882185.1:802718:884008:-1 gene:ENSAMXG00000002013.1 transcript:ENSAMXT00000002208.1 gene_biotype:protein_coding transcript_biotype:protein_coding gene_symbol:col7a1 description:collagen, type VII, alpha 1 [Source:ZFIN;Acc:ZDB-GENE-030131-2427]	49	Bp_GLEAN_10009501	46	CI01000037_03761579_03791584	44	ENSDARP00000144606.1 pep chromosome:GRCz10:23:44749624:44757539:-1 gene:ENSDARG00000087392.3 transcript:ENSDART00000177383.1 gene_biotype:protein_coding transcript_biotype:protein_coding gene_symbol:si:ch73-160p18.3 description:si:ch73-160p18.3 [Source:ZFIN;Acc:ZDB-GENE-141212-268]	67	ENSGMOP00000008329.1 pep genescaffold:gadMor1:GeneScaffold_168:495772:578515:-1 gene:ENSGMOG00000007762.1 transcript:ENSGMOT00000008564.1 gene_biotype:protein_coding transcript_biotype:protein_coding gene_symbol:col7a1 description:collagen, type VII, alpha 1 [Source:ZFIN;Acc:ZDB-GENE-030131-2427]	39	ENSGACP00000003240.1 pep group:BROADS1:groupXVI:5805247:5824442:-1 gene:ENSGACG00000002409.1 transcript:ENSGACT00000003251.1 gene_biotype:protein_coding transcript_biotype:protein_coding gene_symbol:col5a2a description:collagen, type V, alpha 2a [Source:ZFIN;Acc:ZDB-GENE-030616-13]	48	ENSLACP00000011468.1 pep scaffold:LatCha1:JH126929.1:472539:636547:1 gene:ENSLACG00000010087.1 transcript:ENSLACT00000011556.1 gene_biotype:protein_coding transcript_biotype:protein_coding gene_symbol:COL16A1 description:collagen type XVI alpha 1 chain [Source:HGNC Symbol;Acc:HGNC:2193]	54	ENSLOCP00000011584.1 pep chromosome:LepOcu1:LG14:19454926:19507683:-1 gene:ENSLOCG00000009454.1 transcript:ENSLOCT00000011601.1 gene_biotype:protein_coding transcript_biotype:protein_coding gene_symbol:col4a3 description:collagen, type IV, alpha 3 [Source:ZFIN;Acc:ZDB-GENE-070802-4]	66	ENSONIP00000012547.1 pep scaffold:Orenil1.0:GL831134.1:7076744:7099175:-1 gene:ENSONIG00000009977.1 transcript:ENSONIT00000012557.1 gene_biotype:protein_coding transcript_biotype:protein_coding	56	ENSORLP00000008190.1 pep chromosome:MEDAKA1:11:15190534:15227258:1 gene:ENSORLG00000006525.1 transcript:ENSORLT00000008191.1 gene_biotype:protein_coding transcript_biotype:protein_coding gene_symbol:col11a2 description:collagen, type XI, alpha 2 [Source:ZFIN;Acc:ZDB-GENE-000208-23]	51	Pm_GLEAN_10021737	32	Sana13659 [mRNA] locus=scaffold2038:469275:472221:- [translate_table: standard]	55	Sino32441 [mRNA] locus=scaffold633:717190:720129:+ [translate_table: standard]	55	Sgra34557 [mRNA] locus=scaffold605.1:391961:417364:- [translate_table: standard]	52	XP_014029246.1 PREDICTED: titin-like isoform X2 [Salmo salar]	104	ENSTRUP00000022782.1 pep scaffold:FUGU4:scaffold_73:377860:390688:-1 gene:ENSTRUG00000009062.1 transcript:ENSTRUT00000022877.1 gene_biotype:protein_coding transcript_biotype:protein_coding	72	ENSTNIP00000021343.1 pep chromosome:TETRAODON8:Un_random:16312942:16324357:1 gene:ENSTNIG00000018177.1 transcript:ENSTNIT00000021578.1 gene_biotype:protein_coding transcript_biotype:protein_coding gene_symbol:col11a2 description:collagen, type XI, alpha 2 [Source:ZFIN;Acc:ZDB-GENE-000208-23]	53	ENSXMAP00000012264.1 pep scaffold:Xipmac4.4.2:JH556817.1:577916:641580:1 gene:ENSXMAG00000012083.1 transcript:ENSXMAT00000012280.1 gene_biotype:protein_coding transcript_biotype:protein_coding gene_symbol:prp description:persistent plexus [Source:ZFIN;Acc:ZDB-GENE-090826-1]	51
ENSAMXP00000006888.1 pep scaffold:AstMex102:KB871758.1:507314:557947:1 gene:ENSAMXG00000006614.1 transcript:ENSAMXT00000006888.1 gene_biotype:protein_coding transcript_biotype:protein_coding gene_symbol:col4a4 description:collagen, type IV, alpha 4 [Source:ZFIN;Acc:ZDB-GENE-101001-1]	47	Bp_GLEAN_10016597	38	CI01000113_00907179_00957938	43	ENSDARP00000107175.2 pep chromosome:GRCz10:23:44750690:44757539:-1 gene:ENSDARG00000087392.3 transcript:ENSDART00000123007.2 gene_biotype:protein_coding transcript_biotype:protein_coding gene_symbol:si:ch73-160p18.3 description:si:ch73-160p18.3 [Source:ZFIN;Acc:ZDB-GENE-141212-268]	67	ENSGMOP00000013316.1 pep genescaffold:gadMor1:GeneScaffold_2105:954672:1055923:-1 gene:ENSGMOG00000012426.1 transcript:ENSGMOT00000013670.1 gene_biotype:protein_coding transcript_biotype:protein_coding gene_symbol:col11a1b description:collagen, type XI, alpha 1b [Source:ZFIN;Acc:ZDB-GENE-070912-607]	38	ENSGACP00000018957.1 pep group:BROADS1:groupI:21932962:21935790:1 gene:ENSGACG00000014373.1 transcript:ENSGACT00000018995.1 gene_biotype:protein_coding transcript_biotype:protein_coding gene_symbol:col8a1b description:collagen, type VIII, alpha 1b [Source:ZFIN;Acc:ZDB-GENE-060503-140]	47	ENSLACP00000013723.1 pep scaffold:LatCha1:JH126709.1:673429:787527:1 gene:ENSLACG00000012078.1 transcript:ENSLACT00000013820.1 gene_biotype:protein_coding transcript_biotype:protein_coding gene_symbol:COL4A4 description:collagen type IV alpha 4 chain [Source:HGNC Symbol;Acc:HGNC:2206]	53	ENSLOCP00000010939.1 pep chromosome:LepOcu1:LG17:23960323:24013433:-1 gene:ENSLOCG00000008957.1 transcript:ENSLOCT00000010955.1 gene_biotype:protein_coding transcript_biotype:protein_coding gene_symbol:col4a1 description:collagen, type IV, alpha 1 [Source:ZFIN;Acc:ZDB-GENE-081105-114]	63	ENSONIP00000025199.1 pep scaffold:Orenil1.0:GL831408.1:524645:563781:1 gene:ENSONIG00000020011.1 transcript:ENSONIT00000025220.1 gene_biotype:protein_coding transcript_biotype:protein_coding gene_symbol:col11a2 description:collagen, type XI, alpha 2 [Source:ZFIN;Acc:ZDB-GENE-000208-23]	53	ENSORLP00000013569.1 pep chromosome:MEDAKA1:4:18300835:18381528:-1 gene:ENSORLG00000010818.1 transcript:ENSORLT00000013570.1 gene_biotype:protein_coding transcript_biotype:protein_coding gene_symbol:COL24A1 description:collagen type XXIV alpha 1 chain [Source:HGNC Symbol;Acc:HGNC:20821]	50	Pm_GLEAN_10016865	32	Sana02104 [mRNA] locus=scaffold1094:542368:564252:+ [translate_table: standard]	54	Sino35125 [mRNA] locus=scaffold751:492543:576223:+ [translate_table: standard]	54	Sgra34723 [mRNA] locus=scaffold61.1:3427802:3505250:- [translate_table: standard]	48	XP_014029245.1 PREDICTED: titin-like isoform X1 [Salmo salar]	104	ENSTRUP00000022781.1 pep scaffold:FUGU4:scaffold_73:377508:389772:-1 gene:ENSTRUG00000009062.1 transcript:ENSTRUT00000022876.1 gene_biotype:protein_coding transcript_biotype:protein_coding	72	ENSTNIP00000017919.1 pep chromosome:TETRAODON8:15_random:2086472:2135619:-1 gene:ENSTNIG00000014876.1 transcript:ENSTNIT00000018143.1 gene_biotype:protein_coding transcript_biotype:protein_coding gene_symbol:col11a1b description:collagen, type XI, alpha 1b [Source:ZFIN;Acc:ZDB-GENE-070912-607]	53	ENSXMAP00000014576.1 pep scaffold:Xipmac4.4.2:JH556877.1:733189:778679:1 gene:ENSXMAG00000014307.1 transcript:ENSXMAT00000014596.1 gene_biotype:protein_coding transcript_biotype:protein_coding gene_symbol:col11a2 description:collagen, type XI, alpha 2 [Source:ZFIN;Acc:ZDB-GENE-000208-23]	49
ENSAMXP00000002744.1 pep scaffold:AstMex102:KB882263.1:238136:262566:1 gene:ENSAMXG00000002681.1 transcript:ENSAMXT00000002744.1 gene_biotype:protein_coding transcript_biotype:protein_coding gene_symbol:col8a2 description:collagen, type VIII, alpha 2 [Source:ZFIN;Acc:ZDB-GENE-060503-488]	46	Bp_GLEAN_10009246	35	CI01000319_05893821_05921638	41	ENSDARP00000107866.3 pep chromosome:GRCz10:9:42931205:43071913:-1 gene:ENSDARG00000000563.13 transcript:ENSDART00000125953.3 gene_biotype:protein_coding transcript_biotype:protein_coding gene_symbol:ttn.1 description:titin, tandem duplicate 1 [Source:ZFIN;Acc:ZDB-GENE-030616-413]	66	ENSGMOP00000015620.1 pep genescaffold:gadMor1:GeneScaffold_2084:29516:59467:-1 gene:ENSGMOG00000014517.1 transcript:ENSGMOT00000016016.1 gene_biotype:protein_coding transcript_biotype:protein_coding	37	ENSGACP00000018398.1 pep group:BROADS1:groupIII:2257208:2273436:1 gene:ENSGACG00000013929.1 transcript:ENSGACT00000018434.1 gene_biotype:protein_coding transcript_biotype:protein_coding	47	ENSLACP00000009460.1 pep scaffold:LatCha1:JH126878.1:336798:409143:-1 gene:ENSLACG00000008343.1 transcript:ENSLACT00000009532.1 gene_biotype:protein_coding transcript_biotype:protein_coding gene_symbol:COL5A2 description:collagen type V alpha 2 chain [Source:HGNC Symbol;Acc:HGNC:2210]	50	ENSLOCP00000005613.1 pep chromosome:LepOcu1:LG21:9558236:9721011:1 gene:ENSLOCG00000004625.1 transcript:ENSLOCT00000005621.1 gene_biotype:protein_coding transcript_biotype:protein_coding gene_symbol:col5a1 description:procollagen, type V, alpha 1 [Source:ZFIN;Acc:ZDB-GENE-041105-6]	61	ENSONIP00000016229.1 pep scaffold:Orenil1.0:GL831141.1:4686051:4738429:1 gene:ENSONIG00000012898.1 transcript:ENSONIT00000016244.1 gene_biotype:protein_coding transcript_biotype:protein_coding gene_symbol:si:ch211-196i2.1 description:si:ch211-196i2.1 [Source:ZFIN;Acc:ZDB-GENE-091204-150]	52	ENSORLP00000007122.1 pep chromosome:MEDAKA1:20:8785769:8884136:-1 gene:ENSORLG00000005664.1 transcript:ENSORLT00000007123.1 gene_biotype:protein_coding transcript_biotype:protein_coding gene_symbol:col11a1a description:collagen, type XI, alpha 1a [Source:ZFIN;Acc:ZDB-GENE-070209-167]	50	Pm_GLEAN_10014008	31	Sana33266 [mRNA] locus=scaffold708:262715:349202:- [translate_table: standard]	53	Sino16052 [mRNA] locus=scaffold231:248374:331367:- [translate_table: standard]	53	Sgra07215 [mRNA] locus=scaffold1431.1:62646:154506:+ [translate_table: standard]	48	XP_014029254.1 PREDICTED: titin-like isoform X10 [Salmo salar]	103	ENSTRUP00000022780.1 pep scaffold:FUGU4:scaffold_73:377508:390077:-1 gene:ENSTRUG00000009062.1 transcript:ENSTRUT00000022875.1 gene_biotype:protein_coding transcript_biotype:protein_coding	72	ENSTNIP00000004488.1 pep chromosome:TETRAODON8:15_random:2086472:2135619:-1 gene:ENSTNIG00000014876.1 transcript:ENSTNIT00000004629.1 gene_biotype:protein_coding transcript_biotype:protein_coding gene_symbol:col11a1b description:collagen, type XI, alpha 1b [Source:ZFIN;Acc:ZDB-GENE-070912-607]	53	ENSXMAP00000018038.1 pep scaffold:Xipmac4.4.2:JH557149.1:48991:92523:1 gene:ENSXMAG00000017753.1 transcript:ENSXMAT00000018064.1 gene_biotype:protein_coding transcript_biotype:protein_coding gene_symbol:col5a3a description:collagen, type V, alpha 3a [Source:ZFIN;Acc:ZDB-GENE-030131-968]	48
ENSAMXP00000006065.1 pep scaffold:AstMex102:KB882284.1:754400:776147:-1 gene:ENSAMXG00000005891.1 transcript:ENSAMXT00000006065.1 gene_biotype:protein_coding transcript_biotype:protein_coding gene_symbol:col28a2a description:collagen, type XXVIII, alpha 2a [Source:ZFIN;Acc:ZDB-GENE-030131-4444]	45	Bp_GLEAN_10007270	35	CI01000082_01372750_01454491	41	ENSDARP00000143458.1 pep chromosome:GRCz10:23:44749624:44757539:-1 gene:ENSDARG00000087392.3 transcript:ENSDART00000177447.1 gene_biotype:protein_coding transcript_biotype:protein_coding gene_symbol:si:ch73-160p18.3 description:si:ch73-160p18.3 [Source:ZFIN;Acc:ZDB-GENE-141212-268]	64	ENSGMOP00000003542.1 pep genescaffold:gadMor1:GeneScaffold_3359:55881:295359:-1 gene:ENSGMOG00000003131.1 transcript:ENSGMOT00000003648.1 gene_biotype:protein_coding transcript_biotype:protein_coding gene_symbol:ush2a description:Usher syndrome 2A (autosomal recessive, mild) [Source:ZFIN;Acc:ZDB-GENE-060503-794]	37	ENSGACP00000003257.1 pep group:BROADS1:groupXVI:5805989:5822973:-1 gene:ENSGACG00000002409.1 transcript:ENSGACT00000003268.1 gene_biotype:protein_coding transcript_biotype:protein_coding gene_symbol:col5a2a description:collagen, type V, alpha 2a [Source:ZFIN;Acc:ZDB-GENE-030616-13]	47	ENSLACP00000003456.1 pep scaffold:LatCha1:JH128993.1:69935:168106:-1 gene:ENSLACG00000003084.1 transcript:ENSLACT00000003487.1 gene_biotype:protein_coding transcript_biotype:protein_coding gene_symbol:COL11A2 description:collagen type XI alpha 2 chain [Source:HGNC Symbol;Acc:HGNC:2187]	49	ENSLOCP00000011536.1 pep chromosome:LepOcu1:LG17:26318466:26357291:1 gene:ENSLOCG00000009451.1 transcript:ENSLOCT00000011553.1 gene_biotype:protein_coding transcript_biotype:protein_coding gene_symbol:col8a1b description:collagen, type VIII, alpha 1b [Source:ZFIN;Acc:ZDB-GENE-060503-140]	57	ENSONIP00000013397.1 pep scaffold:Orenil1.0:GL831281.1:1444395:1512802:-1 gene:ENSONIG00000010656.1 transcript:ENSONIT00000013407.1 gene_biotype:protein_coding transcript_biotype:protein_coding gene_symbol:col27a1b description:collagen, type XXVII, alpha 1b [Source:ZFIN;Acc:ZDB-GENE-100119-2]	52	ENSORLP00000004477.2 pep chromosome:MEDAKA1:12:5236864:5302165:1 gene:ENSORLG00000003591.2 transcript:ENSORLT00000004478.2 gene_biotype:protein_coding transcript_biotype:protein_coding gene_symbol:col5a1 description:procollagen, type V, alpha 1 [Source:ZFIN;Acc:ZDB-GENE-041105-6]	47	Pm_GLEAN_10020072	30	Sana02103 [mRNA] locus=scaffold1094:394765:452053:- [translate_table: standard]	51	Sino02960 [mRNA] locus=scaffold1154:605903:659887:- [translate_table: standard]	50	Sgra01778 [mRNA] locus=scaffold1088.1:621352:642996:+ [translate_table: standard]	47	XP_014029252.1 PREDICTED: titin-like isoform X8 [Salmo salar]	103	ENSTRUP00000022777.1 pep scaffold:FUGU4:scaffold_73:377508:390688:-1 gene:ENSTRUG00000009062.1 transcript:ENSTRUT00000022872.1 gene_biotype:protein_coding transcript_biotype:protein_coding	72	ENSTNIP00000022587.1 pep chromosome:TETRAODON8:Un_random:35132648:35206725:1 gene:ENSTNIG00000019383.1 transcript:ENSTNIT00000022826.1 gene_biotype:protein_coding transcript_biotype:protein_coding gene_symbol:TTN description:titin [Source:HGNC Symbol;Acc:HGNC:12403]	52	ENSXMAP00000012561.1 pep scaffold:Xipmac4.4.2:JH556683.1:2996682:3039019:1 gene:ENSXMAG00000012380.1 transcript:ENSXMAT00000012577.1 gene_biotype:protein_coding transcript_biotype:protein_coding gene_symbol:col4a1 description:collagen, type IV, alpha 1 [Source:ZFIN;Acc:ZDB-GENE-081105-114]	48
ENSAMXP00000014395.1 pep scaffold:AstMex102:KB882167.1:897732:957874:1 gene:ENSAMXG00000013902.1 transcript:ENSAMXT00000014395.1 gene_biotype:protein_coding transcript_biotype:protein_coding gene_symbol:col11a2 description:collagen, type XI, alpha 2 [Source:ZFIN;Acc:ZDB-GENE-000208-23]	42	Bp_GLEAN_10020440	34	CI01000080_01850418_01950655	41	ENSDARP00000105577.2 pep chromosome:GRCz10:9:43093058:43187510:-1 gene:ENSDARG00000028213.7 transcript:ENSDART00000126871.2 gene_biotype:protein_coding transcript_biotype:protein_coding gene_symbol:ttn.2 description:titin, tandem duplicate 2 [Source:ZFIN;Acc:ZDB-GENE-030113-2]	64	ENSGMOP00000020747.1 pep genescaffold:gadMor1:GeneScaffold_1691:100775:123287:-1 gene:ENSGMOG00000019277.1 transcript:ENSGMOT00000021254.1 gene_biotype:protein_coding transcript_biotype:protein_coding	36	ENSGACP00000003252.1 pep group:BROADS1:groupXVI:5805989:5822982:-1 gene:ENSGACG00000002409.1 transcript:ENSGACT00000003263.1 gene_biotype:protein_coding transcript_biotype:protein_coding gene_symbol:col5a2a description:collagen, type V, alpha 2a [Source:ZFIN;Acc:ZDB-GENE-030616-13]	47	ENSLACP00000011275.1 pep scaffold:LatCha1:JH126709.1:458799:567615:-1 gene:ENSLACG00000009918.1 transcript:ENSLACT00000011359.1 gene_biotype:protein_coding transcript_biotype:protein_coding gene_symbol:COL4A3 description:collagen type IV alpha 3 chain [Source:HGNC Symbol;Acc:HGNC:2204]	46	ENSLOCP00000008714.1 pep chromosome:LepOcu1:LG6:14097213:14188646:1 gene:ENSLOCG00000007166.1 transcript:ENSLOCT00000008724.1 gene_biotype:protein_coding transcript_biotype:protein_coding gene_symbol:col5a3a description:collagen, type V, alpha 3a [Source:ZFIN;Acc:ZDB-GENE-030131-968]	50	ENSONIP00000012565.1 pep scaffold:Orenil1.0:GL831134.1:7108684:7136073:1 gene:ENSONIG00000009990.1 transcript:ENSONIT00000012575.1 gene_biotype:protein_coding transcript_biotype:protein_coding	51	ENSORLP00000005696.1 pep chromosome:MEDAKA1:12:7357987:7414163:-1 gene:ENSORLG00000004528.1 transcript:ENSORLT00000005697.1 gene_biotype:protein_coding transcript_biotype:protein_coding	43	Pm_GLEAN_10016236	30	Sana37814 [mRNA] locus=scaffold886:702294:771835:- [translate_table: standard]	49	Sino20514 [mRNA] locus=scaffold30:2248864:2272505:- [translate_table: standard]	49	Sgra41351 [mRNA] locus=scaffold868.1:156352:195260:- [translate_table: standard]	46	XP_014029255.1 PREDICTED: titin-like isoform X11 [Salmo salar]	102	ENSTRUP00000022778.1 pep scaffold:FUGU4:scaffold_73:377508:390083:-1 gene:ENSTRUG00000009062.1 transcript:ENSTRUT00000022873.1 gene_biotype:protein_coding transcript_biotype:protein_coding	68	ENSTNIP00000016438.1 pep chromosome:TETRAODON8:4:5585089:5622271:-1 gene:ENSTNIG00000013443.1 transcript:ENSTNIT00000016651.1 gene_biotype:protein_coding transcript_biotype:protein_coding gene_symbol:col5a1 description:procollagen, type V, alpha 1 [Source:ZFIN;Acc:ZDB-GENE-041105-6]	47	ENSXMAP00000003442.1 pep scaffold:Xipmac4.4.2:JH556717.1:1985032:2058643:1 gene:ENSXMAG00000003373.1 transcript:ENSXMAT00000003447.1 gene_biotype:protein_coding transcript_biotype:protein_coding gene_symbol:col27a1b description:collagen, type XXVII, alpha 1b [Source:ZFIN;Acc:ZDB-GENE-100119-2]	43
ENSAMXP00000005415.1 pep scaffold:AstMex102:KB871866.1:71009:233632:-1 gene:ENSAMXG00000005211.1 transcript:ENSAMXT00000005415.1 gene_biotype:protein_coding transcript_biotype:protein_coding	42	Bp_GLEAN_10012142	31	CI01000009_15802365_15836680	40	ENSDARP00000128470.1 pep chromosome:GRCz10:6:40186699:40314555:-1 gene:ENSDARG00000021720.9 transcript:ENSDART00000154878.2 gene_biotype:protein_coding transcript_biotype:protein_coding gene_symbol:col7a1 description:collagen, type VII, alpha 1 [Source:ZFIN;Acc:ZDB-GENE-030131-2427]	60	ENSGMOP00000010406.1 pep genescaffold:gadMor1:GeneScaffold_748:155903:189315:1 gene:ENSGMOG00000009692.1 transcript:ENSGMOT00000010688.1 gene_biotype:protein_coding transcript_biotype:protein_coding gene_symbol:col2a1a description:collagen, type II, alpha 1a [Source:ZFIN;Acc:ZDB-GENE-980526-192]	36	ENSGACP00000013079.1 pep group:BROADS1:groupXI:7608684:7640265:-1 gene:ENSGACG00000009896.1 transcript:ENSGACT00000013104.1 gene_biotype:protein_coding transcript_biotype:protein_coding gene_symbol:col5a3a description:collagen, type V, alpha 3a [Source:ZFIN;Acc:ZDB-GENE-030131-968]	46	ENSLACP00000016622.1 pep scaffold:LatCha1:JH126718.1:1069581:1365269:-1 gene:ENSLACG00000014648.1 transcript:ENSLACT00000016736.1 gene_biotype:protein_coding transcript_biotype:protein_coding gene_symbol:COL27A1 description:collagen type XXVII alpha 1 chain [Source:HGNC Symbol;Acc:HGNC:22986]	42	ENSLOCP00000019229.1 pep chromosome:LepOcu1:LG8:11331799:11460934:-1 gene:ENSLOCG00000015617.1 transcript:ENSLOCT00000019261.1 gene_biotype:protein_coding transcript_biotype:protein_coding gene_symbol:col7a1l description:collagen type VII alpha 1-like [Source:ZFIN;Acc:ZDB-GENE-030131-9861]	48	ENSONIP00000012548.1 pep scaffold:Orenil1.0:GL831134.1:7079234:7100800:-1 gene:ENSONIG00000009977.1 transcript:ENSONIT00000012558.1 gene_biotype:protein_coding transcript_biotype:protein_coding	51	ENSORLP00000016761.1 pep chromosome:MEDAKA1:11:24145413:24216258:1 gene:ENSORLG00000013366.1 transcript:ENSORLT00000016762.1 gene_biotype:protein_coding transcript_biotype:protein_coding gene_symbol:prp description:persistent plexus [Source:ZFIN;Acc:ZDB-GENE-090826-1]	42	Pm_GLEAN_10011724	30	Sana09677 [mRNA] locus=scaffold160:1696931:1759161:+ [translate_table: standard]	49	Sino16361 [mRNA] locus=scaffold2358:103031:202769:- [translate_table: standard]	49	Sgra36812 [mRNA] locus=scaffold688.1:785710:803824:+ [translate_table: standard]	46	XP_014029257.1 PREDICTED: titin-like isoform X13 [Salmo salar]	100	ENSTRUP00000022784.1 pep scaffold:FUGU4:scaffold_73:378616:389736:-1 gene:ENSTRUG00000009062.1 transcript:ENSTRUT00000022879.1 gene_biotype:protein_coding transcript_biotype:protein_coding	63	ENSTNIP00000008695.1 pep chromosome:TETRAODON8:4:5585089:5622271:-1 gene:ENSTNIG00000013443.1 transcript:ENSTNIT00000008865.1 gene_biotype:protein_coding transcript_biotype:protein_coding gene_symbol:col5a1 description:procollagen, type V, alpha 1 [Source:ZFIN;Acc:ZDB-GENE-041105-6]	47	ENSXMAP00000000672.1 pep scaffold:Xipmac4.4.2:JH556730.1:815937:915743:1 gene:ENSXMAG00000000531.1 transcript:ENSXMAT00000000674.1 gene_biotype:protein_coding transcript_biotype:protein_coding gene_symbol:col11a1b description:collagen, type XI, alpha 1b [Source:ZFIN;Acc:ZDB-GENE-070912-607]	42
ENSAMXP00000004927.1 pep scaffold:AstMex102:KB882120.1:1070555:1115253:-1 gene:ENSAMXG00000004765.1 transcript:ENSAMXT00000004927.1 gene_biotype:protein_coding transcript_biotype:protein_coding gene_symbol:col5a2b description:collagen, type V, alpha 2b [Source:ZFIN;Acc:ZDB-GENE-110406-2]	39	Bp_GLEAN_10020434	30	CI01000306_00120309_00130096	37	ENSDARP00000129340.2 pep chromosome:GRCz10:22:28696908:28702666:-1 gene:ENSDARG00000003533.8 transcript:ENSDART00000154717.2 gene_biotype:protein_coding transcript_biotype:protein_coding gene_symbol:col8a1b description:collagen, type VIII, alpha 1b [Source:ZFIN;Acc:ZDB-GENE-060503-140]	58	ENSGMOP00000021151.1 pep genescaffold:gadMor1:GeneScaffold_3840:45:80745:1 gene:ENSGMOG00000019664.1 transcript:ENSGMOT00000021669.1 gene_biotype:protein_coding transcript_biotype:protein_coding	35	ENSGACP00000002652.1 pep group:BROADS1:groupXXI:2284663:2348953:-1 gene:ENSGACG00000002031.1 transcript:ENSGACT00000002661.1 gene_biotype:protein_coding transcript_biotype:protein_coding gene_symbol:col11a1a description:collagen, type XI, alpha 1a [Source:ZFIN;Acc:ZDB-GENE-070209-167]	45	ENSLACP00000013042.1 pep scaffold:LatCha1:JH127684.1:606761:731025:-1 gene:ENSLACG00000011491.1 transcript:ENSLACT00000013138.1 gene_biotype:protein_coding transcript_biotype:protein_coding	41	ENSLOCP00000019236.1 pep chromosome:LepOcu1:LG8:11331799:11460934:-1 gene:ENSLOCG00000015617.1 transcript:ENSLOCT00000019268.1 gene_biotype:protein_coding transcript_biotype:protein_coding gene_symbol:col7a1l description:collagen type VII alpha 1-like [Source:ZFIN;Acc:ZDB-GENE-030131-9861]	47	ENSONIP00000011147.1 pep scaffold:Orenil1.0:GL831248.1:1418005:1489055:-1 gene:ENSONIG00000008867.1 transcript:ENSONIT00000011156.1 gene_biotype:protein_coding transcript_biotype:protein_coding gene_symbol:COL24A1 description:collagen type XXIV alpha 1 chain [Source:HGNC Symbol;Acc:HGNC:20821]	48	ENSORLP00000017410.1 pep chromosome:MEDAKA1:12:25833360:25882736:1 gene:ENSORLG00000013882.1 transcript:ENSORLT00000017411.1 gene_biotype:protein_coding transcript_biotype:protein_coding gene_symbol:si:ch211-196i2.1 description:si:ch211-196i2.1 [Source:ZFIN;Acc:ZDB-GENE-091204-150]	39	Pm_GLEAN_10006876	30	Sana38000 [mRNA] locus=scaffold9:299180:318470:+ [translate_table: standard]	47	Sino31937 [mRNA] locus=scaffold62:97872:184199:- [translate_table: standard]	47	Sgra30904 [mRNA] locus=scaffold507.1:295644:353427:+ [translate_table: standard]	46	XP_014029256.1 PREDICTED: titin-like isoform X12 [Salmo salar]	98	ENSTRUP00000022783.1 pep scaffold:FUGU4:scaffold_73:378616:389772:-1 gene:ENSTRUG00000009062.1 transcript:ENSTRUT00000022878.1 gene_biotype:protein_coding transcript_biotype:protein_coding	63	ENSTNIP00000003924.1 pep chromosome:TETRAODON8:4:5585089:5622271:-1 gene:ENSTNIG00000013443.1 transcript:ENSTNIT00000000665.1 gene_biotype:protein_coding transcript_biotype:protein_coding gene_symbol:col5a1 description:procollagen, type V, alpha 1 [Source:ZFIN;Acc:ZDB-GENE-041105-6]	47	ENSXMAP00000014422.1 pep scaffold:Xipmac4.4.2:JH557025.1:236003:259656:1 gene:ENSXMAG00000014357.1 transcript:ENSXMAT00000014442.1 gene_biotype:protein_coding transcript_biotype:protein_coding gene_symbol:col9a1a description:collagen, type IX, alpha 1a [Source:ZFIN;Acc:ZDB-GENE-080721-25]	41
ENSAMXP00000020081.1 pep scaffold:AstMex102:KB872184.1:26429:137420:-1 gene:ENSAMXG00000019441.1 transcript:ENSAMXT00000020081.1 gene_biotype:protein_coding transcript_biotype:protein_coding gene_symbol:prp description:persistent plexus [Source:ZFIN;Acc:ZDB-GENE-090826-1]	38	Bp_GLEAN_10018429	30	CI01000095_03348557_03361966	37	ENSDARP00000006367.6 pep chromosome:GRCz10:22:28697009:28700321:-1 gene:ENSDARG00000003533.8 transcript:ENSDART00000019846.6 gene_biotype:protein_coding transcript_biotype:protein_coding gene_symbol:col8a1b description:collagen, type VIII, alpha 1b [Source:ZFIN;Acc:ZDB-GENE-060503-140]	58	ENSGMOP00000013604.1 pep genescaffold:gadMor1:GeneScaffold_1710:117143:173720:-1 gene:ENSGMOG00000012707.1 transcript:ENSGMOT00000013962.1 gene_biotype:protein_coding transcript_biotype:protein_coding gene_symbol:prp description:persistent plexus [Source:ZFIN;Acc:ZDB-GENE-090826-1]	34	ENSGACP00000021201.1 pep group:BROADS1:groupXIV:2977380:3021070:-1 gene:ENSGACG00000016062.1 transcript:ENSGACT00000021242.1 gene_biotype:protein_coding transcript_biotype:protein_coding	43	ENSLACP00000017712.1 pep scaffold:LatCha1:JH126835.1:1301754:1341184:-1 gene:ENSLACG00000015600.1 transcript:ENSLACT00000017842.1 gene_biotype:protein_coding transcript_biotype:protein_coding gene_symbol:COL8A1 description:collagen type VIII alpha 1 chain [Source:HGNC Symbol;Acc:HGNC:2215]	39	ENSLOCP00000010986.1 pep chromosome:LepOcu1:LG17:24112845:24152274:1 gene:ENSLOCG00000008986.1 transcript:ENSLOCT00000011002.1 gene_biotype:protein_coding transcript_biotype:protein_coding gene_symbol:col4a2 description:collagen, type IV, alpha 2 [Source:ZFIN;Acc:ZDB-GENE-070725-3]	47	ENSONIP00000009617.1 pep scaffold:Orenil1.0:GL831159.1:2168829:2228366:1 gene:ENSONIG00000007632.1 transcript:ENSONIT00000009623.1 gene_biotype:protein_coding transcript_biotype:protein_coding gene_symbol:COL22A1 description:collagen type XXII alpha 1 chain [Source:HGNC Symbol;Acc:HGNC:22989]	47	ENSORLP00000002450.1 pep chromosome:MEDAKA1:2:19770096:19772405:-1 gene:ENSORLG00000001968.1 transcript:ENSORLT00000002451.1 gene_biotype:protein_coding transcript_biotype:protein_coding gene_symbol:COL8A1 description:collagen type VIII alpha 1 chain [Source:HGNC Symbol;Acc:HGNC:2215]	39	Pm_GLEAN_10022042	27	Sana07294 [mRNA] locus=scaffold1425:895692:950385:+ [translate_table: standard]	47	Sino25317 [mRNA] locus=scaffold422:1025202:1061507:+ [translate_table: standard]	47	Sgra04763 [mRNA] locus=scaffold126.1:3693751:3764066:- [translate_table: standard]	45	XP_014029265.1 PREDICTED: titin-like isoform X21 [Salmo salar]	96	ENSTRUP00000028584.1 pep scaffold:FUGU4:scaffold_73:392970:404677:1 gene:ENSTRUG00000011321.1 transcript:ENSTRUT00000028699.1 gene_biotype:protein_coding transcript_biotype:protein_coding	60	ENSTNIP00000018669.1 pep chromosome:TETRAODON8:12:4802432:4838357:-1 gene:ENSTNIG00000015595.1 transcript:ENSTNIT00000018896.1 gene_biotype:protein_coding transcript_biotype:protein_coding gene_symbol:col27a1b description:collagen, type XXVII, alpha 1b [Source:ZFIN;Acc:ZDB-GENE-100119-2]	46	ENSXMAP00000012390.1 pep scaffold:Xipmac4.4.2:JH556683.1:2937985:2997038:-1 gene:ENSXMAG00000012179.1 transcript:ENSXMAT00000012406.1 gene_biotype:protein_coding transcript_biotype:protein_coding gene_symbol:col4a2 description:collagen, type IV, alpha 2 [Source:ZFIN;Acc:ZDB-GENE-070725-3]	40
ENSAMXP00000008452.1 pep scaffold:AstMex102:KB872186.1:163601:324164:-1 gene:ENSAMXG00000007932.1 transcript:ENSAMXT00000008452.1 gene_biotype:protein_coding transcript_biotype:protein_coding	38	Bp_GLEAN_10007603	30	CI01000039_01041674_01173932	37	ENSDARP00000143226.1 pep chromosome:GRCz10:7:50645367:50827409:-1 gene:ENSDARG00000052061.6 transcript:ENSDART00000174023.1 gene_biotype:protein_coding transcript_biotype:protein_coding gene_symbol:col4a6 description:collagen, type IV, alpha 6 [Source:ZFIN;Acc:ZDB-GENE-101001-2]	56	ENSGMOP00000001876.1 pep genescaffold:gadMor1:GeneScaffold_3249:183927:252352:1 gene:ENSGMOG00000001680.1 transcript:ENSGMOT00000001938.1 gene_biotype:protein_coding transcript_biotype:protein_coding	34	ENSGACP00000011767.1 pep group:BROADS1:groupX:13455992:13488782:-1 gene:ENSGACG00000008892.1 transcript:ENSGACT00000011791.1 gene_biotype:protein_coding transcript_biotype:protein_coding gene_symbol:prp description:persistent plexus [Source:ZFIN;Acc:ZDB-GENE-090826-1]	43	ENSLACP00000008011.1 pep scaffold:LatCha1:JH126668.1:254859:410314:1 gene:ENSLACG00000007090.1 transcript:ENSLACT00000008077.1 gene_biotype:protein_coding transcript_biotype:protein_coding	39	ENSLOCP00000007466.1 pep chromosome:LepOcu1:LG12:13275035:13322663:1 gene:ENSLOCG00000006156.1 transcript:ENSLOCT00000007474.1 gene_biotype:protein_coding transcript_biotype:protein_coding gene_symbol:COL3A1 description:collagen type III alpha 1 chain [Source:HGNC Symbol;Acc:HGNC:2201]	47	ENSONIP00000014611.1 pep scaffold:Orenil1.0:GL831167.1:2270802:2319815:-1 gene:ENSONIG00000011602.1 transcript:ENSONIT00000014622.1 gene_biotype:protein_coding transcript_biotype:protein_coding gene_symbol:col7a1l description:collagen type VII alpha 1-like [Source:ZFIN;Acc:ZDB-GENE-030131-9861]	46	ENSORLP00000002449.1 pep chromosome:MEDAKA1:2:19770096:19772495:-1 gene:ENSORLG00000001968.1 transcript:ENSORLT00000002450.1 gene_biotype:protein_coding transcript_biotype:protein_coding gene_symbol:COL8A1 description:collagen type VIII alpha 1 chain [Source:HGNC Symbol;Acc:HGNC:2215]	39	Pm_GLEAN_10020255	27	Sana08333 [mRNA] locus=scaffold1497:1213018:1269297:+ [translate_table: standard]	46	Sino31237 [mRNA] locus=scaffold600:666400:687294:+ [translate_table: standard]	44	Sgra37261 [mRNA] locus=scaffold70.1:961185:1005731:- [translate_table: standard]	43	XP_014029264.1 PREDICTED: titin-like isoform X20 [Salmo salar]	96	ENSTRUP00000028583.1 pep scaffold:FUGU4:scaffold_73:392943:404677:1 gene:ENSTRUG00000011321.1 transcript:ENSTRUT00000028698.1 gene_biotype:protein_coding transcript_biotype:protein_coding	59	ENSTNIP00000014167.1 pep chromosome:TETRAODON8:Un_random:92486357:92504243:-1 gene:ENSTNIG00000011230.1 transcript:ENSTNIT00000014364.1 gene_biotype:protein_coding transcript_biotype:protein_coding gene_symbol:col4a4 description:collagen, type IV, alpha 4 [Source:ZFIN;Acc:ZDB-GENE-101001-1]	46	ENSXMAP00000010618.1 pep scaffold:Xipmac4.4.2:JH556783.1:498779:560449:-1 gene:ENSXMAG00000010502.1 transcript:ENSXMAT00000010632.1 gene_biotype:protein_coding transcript_biotype:protein_coding gene_symbol:col16a1 description:collagen, type XVI, alpha 1 [Source:ZFIN;Acc:ZDB-GENE-060503-351]	40
ENSAMXP00000011988.1 pep scaffold:AstMex102:KB882124.1:4400234:4507590:1 gene:ENSAMXG00000011590.1 transcript:ENSAMXT00000011988.1 gene_biotype:protein_coding transcript_biotype:protein_coding gene_symbol:col16a1 description:collagen, type XVI, alpha 1 [Source:ZFIN;Acc:ZDB-GENE-060503-351]	35	Bp_GLEAN_10007353	30	CI01000345_00924774_00937764	36	ENSDARP00000105937.2 pep chromosome:GRCz10:7:50645637:50827420:-1 gene:ENSDARG00000052061.6 transcript:ENSDART00000121574.2 gene_biotype:protein_coding transcript_biotype:protein_coding gene_symbol:col4a6 description:collagen, type IV, alpha 6 [Source:ZFIN;Acc:ZDB-GENE-101001-2]	56	ENSGMOP00000017793.1 pep genescaffold:gadMor1:GeneScaffold_3257:422137:492250:-1 gene:ENSGMOG00000016501.1 transcript:ENSGMOT00000018232.1 gene_biotype:protein_coding transcript_biotype:protein_coding	33	ENSGACP00000001081.1 pep scaffold:BROADS1:scaffold_27:2340499:2384651:-1 gene:ENSGACG00000000833.1 transcript:ENSGACT00000001081.1 gene_biotype:protein_coding transcript_biotype:protein_coding gene_symbol:col7a1 description:collagen, type VII, alpha 1 [Source:ZFIN;Acc:ZDB-GENE-030131-2427]	43	ENSLACP00000002074.1 pep scaffold:LatCha1:JH129389.1:32383:108297:1 gene:ENSLACG00000001853.1 transcript:ENSLACT00000002088.1 gene_biotype:protein_coding transcript_biotype:protein_coding gene_symbol:COL1A2 description:collagen type I alpha 2 chain [Source:HGNC Symbol;Acc:HGNC:2198]	36	ENSLOCP00000003792.1 pep chromosome:LepOcu1:LG21:4468651:4622479:-1 gene:ENSLOCG00000003177.1 transcript:ENSLOCT00000003799.1 gene_biotype:protein_coding transcript_biotype:protein_coding gene_symbol:col27a1b description:collagen, type XXVII, alpha 1b [Source:ZFIN;Acc:ZDB-GENE-100119-2]	44	ENSONIP00000011148.1 pep scaffold:Orenil1.0:GL831248.1:1422349:1503262:-1 gene:ENSONIG00000008867.1 transcript:ENSONIT00000011157.1 gene_biotype:protein_coding transcript_biotype:protein_coding gene_symbol:COL24A1 description:collagen type XXIV alpha 1 chain [Source:HGNC Symbol;Acc:HGNC:20821]	46	ENSORLP00000014786.1 pep chromosome:MEDAKA1:21:10493932:10495836:-1 gene:ENSORLG00000011801.1 transcript:ENSORLT00000014787.1 gene_biotype:protein_coding transcript_biotype:protein_coding gene_symbol:col8a1a description:collagen, type VIII, alpha 1a [Source:ZFIN;Acc:ZDB-GENE-070912-274]	38	Pm_GLEAN_10004080	27	Sana26614 [mRNA] locus=scaffold476:479965:514999:- [translate_table: standard]	44	Sino19042 [mRNA] locus=scaffold278:962086:1049211:- [translate_table: standard]	44	Sgra21807 [mRNA] locus=scaffold31.1:4607762:4621582:+ [translate_table: standard]	43	XP_014029259.1 PREDICTED: titin-like isoform X15 [Salmo salar]	96	ENSTRUP00000028582.1 pep scaffold:FUGU4:scaffold_73:392943:404677:1 gene:ENSTRUG00000011321.1 transcript:ENSTRUT00000028697.1 gene_biotype:protein_coding transcript_biotype:protein_coding	59	ENSTNIP00000014166.1 pep chromosome:TETRAODON8:Un_random:92486357:92504243:-1 gene:ENSTNIG00000011230.1 transcript:ENSTNIT00000014363.1 gene_biotype:protein_coding transcript_biotype:protein_coding gene_symbol:col4a4 description:collagen, type IV, alpha 4 [Source:ZFIN;Acc:ZDB-GENE-101001-1]	46	ENSXMAP00000001042.1 pep scaffold:Xipmac4.4.2:JH557791.1:9316:43132:1 gene:ENSXMAG00000000923.1 transcript:ENSXMAT00000001045.1 gene_biotype:protein_coding transcript_biotype:protein_coding	40
ENSAMXP00000002487.1 pep scaffold:AstMex102:KB871744.1:113337:169786:-1 gene:ENSAMXG00000002074.1 transcript:ENSAMXT00000002487.1 gene_biotype:protein_coding transcript_biotype:protein_coding gene_symbol:col9a3 description:collagen, type IX, alpha 3 [Source:ZFIN;Acc:ZDB-GENE-030131-9799]	35	Bp_GLEAN_10021087	29	CI01000319_03873107_03926475	36	ENSDARP00000120854.2 pep chromosome:GRCz10:21:6634384:6803529:1 gene:ENSDARG00000012593.12 transcript:ENSDART00000139598.3 gene_biotype:protein_coding transcript_biotype:protein_coding gene_symbol:col5a1 description:procollagen, type V, alpha 1 [Source:ZFIN;Acc:ZDB-GENE-041105-6]	54	ENSGMOP00000020661.1 pep genescaffold:gadMor1:GeneScaffold_4522:47689:96552:1 gene:ENSGMOG00000019181.1 transcript:ENSGMOT00000021167.1 gene_biotype:protein_coding transcript_biotype:protein_coding	32	ENSGACP00000018527.1 pep group:BROADS1:groupXIII:17707273:17747171:1 gene:ENSGACG00000014007.1 transcript:ENSGACT00000018563.1 gene_biotype:protein_coding transcript_biotype:protein_coding gene_symbol:col27a1b description:collagen, type XXVII, alpha 1b [Source:ZFIN;Acc:ZDB-GENE-100119-2]	41	ENSLACP00000007639.1 pep scaffold:LatCha1:JH126906.1:235628:350895:1 gene:ENSLACG00000006770.1 transcript:ENSLACT00000007703.1 gene_biotype:protein_coding transcript_biotype:protein_coding gene_symbol:COL18A1 description:collagen type XVIII alpha 1 chain [Source:HGNC Symbol;Acc:HGNC:2195]	35	ENSLOCP00000009810.1 pep chromosome:LepOcu1:LG12:17126019:17158616:-1 gene:ENSLOCG00000008066.1 transcript:ENSLOCT00000009821.1 gene_biotype:protein_coding transcript_biotype:protein_coding gene_symbol:col28a2a description:collagen, type XXVIII, alpha 2a [Source:ZFIN;Acc:ZDB-GENE-030131-4444]	41	ENSONIP00000005850.1 pep scaffold:Orenil1.0:GL831202.1:1841377:1899277:1 gene:ENSONIG00000004645.1 transcript:ENSONIT00000005854.1 gene_biotype:protein_coding transcript_biotype:protein_coding gene_symbol:col16a1 description:collagen, type XVI, alpha 1 [Source:ZFIN;Acc:ZDB-GENE-060503-351]	46	ENSORLP00000014783.1 pep chromosome:MEDAKA1:21:10493932:10496354:-1 gene:ENSORLG00000011801.1 transcript:ENSORLT00000014784.1 gene_biotype:protein_coding transcript_biotype:protein_coding gene_symbol:col8a1a description:collagen, type VIII, alpha 1a [Source:ZFIN;Acc:ZDB-GENE-070912-274]	38	Pm_GLEAN_10012960	25	Sana23404 [mRNA] locus=scaffold392:4609436:4682564:+ [translate_table: standard]	44	Sino14361 [mRNA] locus=scaffold2092:85440:170353:+ [translate_table: standard]	42	Sgra37984 [mRNA] locus=scaffold73.1:69876:135074:- [translate_table: standard]	41	XP_014029258.1 PREDICTED: titin-like isoform X14 [Salmo salar]	96	ENSTRUP00000028581.1 pep scaffold:FUGU4:scaffold_73:392943:404677:1 gene:ENSTRUG00000011321.1 transcript:ENSTRUT00000028696.1 gene_biotype:protein_coding transcript_biotype:protein_coding	59	ENSTNIP00000014169.1 pep chromosome:TETRAODON8:Un_random:92508506:92527820:1 gene:ENSTNIG00000011231.1 transcript:ENSTNIT00000014366.1 gene_biotype:protein_coding transcript_biotype:protein_coding gene_symbol:col4a3 description:collagen, type IV, alpha 3 [Source:ZFIN;Acc:ZDB-GENE-070802-4]	45	ENSXMAP00000013701.1 pep scaffold:Xipmac4.4.2:JH557058.1:267709:310619:1 gene:ENSXMAG00000013676.1 transcript:ENSXMAT00000013717.1 gene_biotype:protein_coding transcript_biotype:protein_coding	38
ENSAMXP00000002061.1 pep scaffold:AstMex102:KB871578.1:1656363:1658587:-1 gene:ENSAMXG00000002022.1 transcript:ENSAMXT00000002061.1 gene_biotype:protein_coding transcript_biotype:protein_coding gene_symbol:col8a1a description:collagen, type VIII, alpha 1a [Source:ZFIN;Acc:ZDB-GENE-070912-274]	34	Bp_GLEAN_10018246	29	CI01000313_00329316_00428975	35	ENSDARP00000138783.1 pep chromosome:GRCz10:21:6691410:6803288:1 gene:ENSDARG00000012593.12 transcript:ENSDART00000159645.1 gene_biotype:protein_coding transcript_biotype:protein_coding gene_symbol:col5a1 description:procollagen, type V, alpha 1 [Source:ZFIN;Acc:ZDB-GENE-041105-6]	52	ENSGMOP00000005036.1 pep genescaffold:gadMor1:GeneScaffold_1260:224533:243307:1 gene:ENSGMOG00000004707.1 transcript:ENSGMOT00000005183.1 gene_biotype:protein_coding transcript_biotype:protein_coding gene_symbol:col9a1b description:collagen, type IX, alpha 1b [Source:ZFIN;Acc:ZDB-GENE-040426-2410]	32	ENSGACP00000022086.1 pep group:BROADS1:groupIII:11565983:11627261:-1 gene:ENSGACG00000016719.1 transcript:ENSGACT00000022128.1 gene_biotype:protein_coding transcript_biotype:protein_coding gene_symbol:col11a1b description:collagen, type XI, alpha 1b [Source:ZFIN;Acc:ZDB-GENE-070912-607]	40	ENSLACP00000001355.1 pep scaffold:LatCha1:JH129968.1:12291:104572:1 gene:ENSLACG00000001218.1 transcript:ENSLACT00000001367.1 gene_biotype:protein_coding transcript_biotype:protein_coding	33	ENSLOCP00000001799.1 pep chromosome:LepOcu1:LG21:1414143:1459058:-1 gene:ENSLOCG00000001544.1 transcript:ENSLOCT00000001804.1 gene_biotype:protein_coding transcript_biotype:protein_coding gene_symbol:si:dkey-61l1.4 description:si:dkey-61l1.4 [Source:ZFIN;Acc:ZDB-GENE-070705-483]	39	ENSONIP00000001341.1 pep scaffold:Orenil1.0:GL831203.1:204199:260460:-1 gene:ENSONIG00000001058.1 transcript:ENSONIT00000001340.1 gene_biotype:protein_coding transcript_biotype:protein_coding gene_symbol:col4a3 description:collagen, type IV, alpha 3 [Source:ZFIN;Acc:ZDB-GENE-070802-4]	46	ENSORLP00000012971.1 pep chromosome:MEDAKA1:15:24444722:24551348:1 gene:ENSORLG00000010350.1 transcript:ENSORLT00000012972.1 gene_biotype:protein_coding transcript_biotype:protein_coding gene_symbol:col19a1 description:collagen, type XIX, alpha 1 [Source:ZFIN;Acc:ZDB-GENE-090312-196]	38	Pm_GLEAN_10014474	24	Sana18764 [mRNA] locus=scaffold278:2567583:2636294:+ [translate_table: standard]	44	Sino06329 [mRNA] locus=scaffold1374:215436:277371:+ [translate_table: standard]	42	Sgra27671 [mRNA] locus=scaffold432.1:8762:64185:- [translate_table: standard]	41	XP_014029270.1 PREDICTED: titin-like isoform X26 [Salmo salar]	94	ENSTRUP00000028579.1 pep scaffold:FUGU4:scaffold_73:392931:404677:1 gene:ENSTRUG00000011321.1 transcript:ENSTRUT00000028694.1 gene_biotype:protein_coding transcript_biotype:protein_coding	59	ENSTNIP00000013168.1 pep chromosome:TETRAODON8:3:1606046:1608354:-1 gene:ENSTNIG00000010265.1 transcript:ENSTNIT00000013360.1 gene_biotype:protein_coding transcript_biotype:protein_coding gene_symbol:col8a1b description:collagen, type VIII, alpha 1b [Source:ZFIN;Acc:ZDB-GENE-060503-140]	45	ENSXMAP00000011268.1 pep scaffold:Xipmac4.4.2:JH556792.1:558462:635572:1 gene:ENSXMAG00000011223.1 transcript:ENSXMAT00000011282.1 gene_biotype:protein_coding transcript_biotype:protein_coding gene_symbol:COL24A1 description:collagen type XXIV alpha 1 chain [Source:HGNC Symbol;Acc:HGNC:20821]	38
ENSAMXP00000011555.1 pep scaffold:AstMex102:KB882197.1:374596:470531:1 gene:ENSAMXG00000011223.1 transcript:ENSAMXT00000011555.1 gene_biotype:protein_coding transcript_biotype:protein_coding gene_symbol:COL25A1 description:collagen type XXV alpha 1 chain [Source:HGNC Symbol;Acc:HGNC:18603]	33	Bp_GLEAN_10010914	29	CI01000095_03249415_03287084	35	ENSDARP00000071763.6 pep chromosome:GRCz10:9:8655899:8691828:-1 gene:ENSDARG00000055009.7 transcript:ENSDART00000077296.6 gene_biotype:protein_coding transcript_biotype:protein_coding gene_symbol:col4a1 description:collagen, type IV, alpha 1 [Source:ZFIN;Acc:ZDB-GENE-081105-114]	52	ENSGMOP00000011586.1 pep genescaffold:gadMor1:GeneScaffold_1134:5158:118496:1 gene:ENSGMOG00000010733.1 transcript:ENSGMOT00000011901.1 gene_biotype:protein_coding transcript_biotype:protein_coding gene_symbol:hmcn1 description:hemicentin 1 [Source:ZFIN;Acc:ZDB-GENE-041014-322]	31	ENSGACP00000021859.1 pep group:BROADS1:groupIX:4485775:4506379:1 gene:ENSGACG00000016535.1 transcript:ENSGACT00000021900.1 gene_biotype:protein_coding transcript_biotype:protein_coding gene_symbol:col5a3b description:collagen, type V, alpha 3b [Source:ZFIN;Acc:ZDB-GENE-110728-4]	40	ENSLACP00000016430.1 pep scaffold:LatCha1:JH126647.1:1036977:1171168:1 gene:ENSLACG00000014476.1 transcript:ENSLACT00000016544.1 gene_biotype:protein_coding transcript_biotype:protein_coding gene_symbol:si:dkey-21p1.3 description:si:dkey-21p1.3 [Source:ZFIN;Acc:ZDB-GENE-081105-162]	32	ENSLOCP00000011909.1 pep chromosome:LepOcu1:LG10:23714202:23805376:1 gene:ENSLOCG00000009719.1 transcript:ENSLOCT00000011930.1 gene_biotype:protein_coding transcript_biotype:protein_coding gene_symbol:si:dkey-21p1.3 description:si:dkey-21p1.3 [Source:ZFIN;Acc:ZDB-GENE-081105-162]	38	ENSONIP00000015707.1 pep scaffold:Orenil1.0:GL831181.1:4043466:4064146:1 gene:ENSONIG00000012472.1 transcript:ENSONIT00000015721.1 gene_biotype:protein_coding transcript_biotype:protein_coding gene_symbol:col8a1b description:collagen, type VIII, alpha 1b [Source:ZFIN;Acc:ZDB-GENE-060503-140]	44	ENSORLP00000000961.1 pep chromosome:MEDAKA1:9:1122378:1179867:1 gene:ENSORLG00000000783.1 transcript:ENSORLT00000000962.1 gene_biotype:protein_coding transcript_biotype:protein_coding gene_symbol:col27a1b description:collagen, type XXVII, alpha 1b [Source:ZFIN;Acc:ZDB-GENE-100119-2]	36	Pm_GLEAN_10015212	23	Sana12965 [mRNA] locus=scaffold1948:49285:87417:+ [translate_table: standard]	43	Sino08981 [mRNA] locus=scaffold157:1398181:1486864:- [translate_table: standard]	41	Sgra24476 [mRNA] locus=scaffold357.1:833295:899847:+ [translate_table: standard]	41	XP_014029268.1 PREDICTED: titin-like isoform X24 [Salmo salar]	94	ENSTRUP00000028578.1 pep scaffold:FUGU4:scaffold_73:392876:404677:1 gene:ENSTRUG00000011321.1 transcript:ENSTRUT00000028693.1 gene_biotype:protein_coding transcript_biotype:protein_coding	58	ENSTNIP00000010405.1 pep chromosome:TETRAODON8:19:2990246:3013217:-1 gene:ENSTNIG00000007591.1 transcript:ENSTNIT00000010586.1 gene_biotype:protein_coding transcript_biotype:protein_coding gene_symbol:col7a1l description:collagen type VII alpha 1-like [Source:ZFIN;Acc:ZDB-GENE-030131-9861]	44	ENSXMAP00000010796.1 pep scaffold:Xipmac4.4.2:JH557103.1:260442:296313:-1 gene:ENSXMAG00000010650.1 transcript:ENSXMAT00000010810.1 gene_biotype:protein_coding transcript_biotype:protein_coding gene_symbol:si:ch211-196i2.1 description:si:ch211-196i2.1 [Source:ZFIN;Acc:ZDB-GENE-091204-150]	37
ENSAMXP00000017697.1 pep scaffold:AstMex102:KB872060.1:155558:316239:1 gene:ENSAMXG00000017072.1 transcript:ENSAMXT00000017697.1 gene_biotype:protein_coding transcript_biotype:protein_coding gene_symbol:hmcn1 description:hemicentin 1 [Source:ZFIN;Acc:ZDB-GENE-041014-322]	32	Bp_GLEAN_10017986	27	CI01000340_09499658_09526119	34	ENSDARP00000029446.7 pep chromosome:GRCz10:6:40212462:40314609:-1 gene:ENSDARG00000021720.9 transcript:ENSDART00000033844.7 gene_biotype:protein_coding transcript_biotype:protein_coding gene_symbol:col7a1 description:collagen, type VII, alpha 1 [Source:ZFIN;Acc:ZDB-GENE-030131-2427]	51	ENSGMOP00000010857.1 pep genescaffold:gadMor1:GeneScaffold_2801:187167:216987:1 gene:ENSGMOG00000010132.1 transcript:ENSGMOT00000011155.1 gene_biotype:protein_coding transcript_biotype:protein_coding	31	ENSGACP00000018519.1 pep group:BROADS1:groupXIII:17704841:17747886:1 gene:ENSGACG00000014007.1 transcript:ENSGACT00000018555.1 gene_biotype:protein_coding transcript_biotype:protein_coding gene_symbol:col27a1b description:collagen, type XXVII, alpha 1b [Source:ZFIN;Acc:ZDB-GENE-100119-2]	40	ENSLACP00000013044.1 pep scaffold:LatCha1:JH127684.1:606776:722390:-1 gene:ENSLACG00000011491.1 transcript:ENSLACT00000013140.1 gene_biotype:protein_coding transcript_biotype:protein_coding	32	ENSLOCP00000009718.1 pep chromosome:LepOcu1:LG10:13930458:14034219:1 gene:ENSLOCG00000008000.1 transcript:ENSLOCT00000009729.1 gene_biotype:protein_coding transcript_biotype:protein_coding gene_symbol:col11a1a description:collagen, type XI, alpha 1a [Source:ZFIN;Acc:ZDB-GENE-070209-167]	38	ENSONIP00000001340.1 pep scaffold:Orenil1.0:GL831203.1:204193:259769:-1 gene:ENSONIG00000001058.1 transcript:ENSONIT00000001339.1 gene_biotype:protein_coding transcript_biotype:protein_coding gene_symbol:col4a3 description:collagen, type IV, alpha 3 [Source:ZFIN;Acc:ZDB-GENE-070802-4]	43	ENSORLP00000020984.1 pep chromosome:MEDAKA1:17:26049077:26109849:1 gene:ENSORLG00000016772.1 transcript:ENSORLT00000020985.1 gene_biotype:protein_coding transcript_biotype:protein_coding gene_symbol:kmt2cb description:lysine (K)-specific methyltransferase 2Cb [Source:ZFIN;Acc:ZDB-GENE-070705-340]	35	Pm_GLEAN_10022336	22	Sana08081 [mRNA] locus=scaffold1473:853785:887835:- [translate_table: standard]	41	Sino02815 [mRNA] locus=scaffold115:2834028:2884073:+ [translate_table: standard]	41	Sgra36239 [mRNA] locus=scaffold67.1:139566:223366:+ [translate_table: standard]	40	XP_014029267.1 PREDICTED: titin-like isoform X23 [Salmo salar]	94	ENSTRUP00000026256.1 pep scaffold:FUGU4:scaffold_98:533914:550721:1 gene:ENSTRUG00000010428.1 transcript:ENSTRUT00000026363.1 gene_biotype:protein_coding transcript_biotype:protein_coding gene_symbol:col4a6 description:collagen, type IV, alpha 6 [Source:ZFIN;Acc:ZDB-GENE-101001-2]	58	ENSTNIP00000016926.1 pep chromosome:TETRAODON8:2:11764692:11777093:-1 gene:ENSTNIG00000013921.1 transcript:ENSTNIT00000017140.1 gene_biotype:protein_coding transcript_biotype:protein_coding gene_symbol:col4a2 description:collagen, type IV, alpha 2 [Source:ZFIN;Acc:ZDB-GENE-070725-3]	42	ENSXMAP00000014631.1 pep scaffold:Xipmac4.4.2:JH556879.1:474105:496577:-1 gene:ENSXMAG00000014440.1 transcript:ENSXMAT00000014651.1 gene_biotype:protein_coding transcript_biotype:protein_coding gene_symbol:col4a3 description:collagen, type IV, alpha 3 [Source:ZFIN;Acc:ZDB-GENE-070802-4]	34
ENSAMXP00000015690.1 pep scaffold:AstMex102:KB882082.1:8436708:8481737:1 gene:ENSAMXG00000015251.1 transcript:ENSAMXT00000015690.1 gene_biotype:protein_coding transcript_biotype:protein_coding	32	Bp_GLEAN_10012625	27	CI01000024_02712596_02739960	32	ENSDARP00000139596.1 pep chromosome:GRCz10:4:15890684:15967505:1 gene:ENSDARG00000069692.5 transcript:ENSDART00000172387.1 gene_biotype:protein_coding transcript_biotype:protein_coding gene_symbol:col7a1l description:collagen type VII alpha 1-like [Source:ZFIN;Acc:ZDB-GENE-030131-9861]	49	ENSGMOP00000009736.1 pep genescaffold:gadMor1:GeneScaffold_1883:34926:97323:-1 gene:ENSGMOG00000009072.1 transcript:ENSGMOT00000009997.1 gene_biotype:protein_coding transcript_biotype:protein_coding gene_symbol:col5a3a description:collagen, type V, alpha 3a [Source:ZFIN;Acc:ZDB-GENE-030131-968]	31	ENSGACP00000004661.1 pep group:BROADS1:groupXVI:7880804:7897351:1 gene:ENSGACG00000003548.1 transcript:ENSGACT00000004675.1 gene_biotype:protein_coding transcript_biotype:protein_coding gene_symbol:col4a1 description:collagen, type IV, alpha 1 [Source:ZFIN;Acc:ZDB-GENE-081105-114]	40	ENSLACP00000012146.1 pep scaffold:LatCha1:JH126962.1:526221:640371:1 gene:ENSLACG00000010691.1 transcript:ENSLACT00000012238.1 gene_biotype:protein_coding transcript_biotype:protein_coding gene_symbol:COL28A1 description:collagen type XXVIII alpha 1 chain [Source:HGNC Symbol;Acc:HGNC:22442]	32	ENSLOCP00000006464.1 pep chromosome:LepOcu1:LG10:7715450:7796786:1 gene:ENSLOCG00000005315.1 transcript:ENSLOCT00000006472.1 gene_biotype:protein_coding transcript_biotype:protein_coding gene_symbol:COL24A1 description:collagen type XXIV alpha 1 chain [Source:HGNC Symbol;Acc:HGNC:20821]	38	ENSONIP00000018017.1 pep scaffold:Orenil1.0:GL831258.1:1279597:1304540:-1 gene:ENSONIG00000014329.1 transcript:ENSONIT00000018032.1 gene_biotype:protein_coding transcript_biotype:protein_coding gene_symbol:col4a2 description:collagen, type IV, alpha 2 [Source:ZFIN;Acc:ZDB-GENE-070725-3]	41	ENSORLP00000006601.1 pep chromosome:MEDAKA1:11:11004371:11009334:1 gene:ENSORLG00000005237.1 transcript:ENSORLT00000006602.1 gene_biotype:protein_coding transcript_biotype:protein_coding gene_symbol:col8a2 description:collagen, type VIII, alpha 2 [Source:ZFIN;Acc:ZDB-GENE-060503-488]	35	Pm_GLEAN_10016252	22	Sana29587 [mRNA] locus=scaffold565:268211:290693:- [translate_table: standard]	40	Sino28253 [mRNA] locus=scaffold507:618880:693407:+ [translate_table: standard]	40	Sgra35092 [mRNA] locus=scaffold624.1:221437:258992:- [translate_table: standard]	40	XP_014029266.1 PREDICTED: titin-like isoform X22 [Salmo salar]	94	ENSTRUP00000028580.1 pep scaffold:FUGU4:scaffold_73:392937:404677:1 gene:ENSTRUG00000011321.1 transcript:ENSTRUT00000028695.1 gene_biotype:protein_coding transcript_biotype:protein_coding	57	ENSTNIP00000002564.1 pep chromosome:TETRAODON8:2:11764692:11777093:-1 gene:ENSTNIG00000013921.1 transcript:ENSTNIT00000000154.1 gene_biotype:protein_coding transcript_biotype:protein_coding gene_symbol:col4a2 description:collagen, type IV, alpha 2 [Source:ZFIN;Acc:ZDB-GENE-070725-3]	42	ENSXMAP00000013991.1 pep scaffold:Xipmac4.4.2:JH556874.1:812174:849181:1 gene:ENSXMAG00000013936.1 transcript:ENSXMAT00000014010.1 gene_biotype:protein_coding transcript_biotype:protein_coding	34
ENSAMXP00000006203.1 pep scaffold:AstMex102:KB882105.1:2612907:2667960:1 gene:ENSAMXG00000006038.1 transcript:ENSAMXT00000006203.1 gene_biotype:protein_coding transcript_biotype:protein_coding gene_symbol:hmcn2 description:hemicentin 2 [Source:ZFIN;Acc:ZDB-GENE-030131-9765]	31	Bp_GLEAN_10007917	27	CI01000020_02673393_02705226	32	ENSDARP00000082917.4 pep chromosome:GRCz10:14:26461227:26498229:1 gene:ENSDARG00000061764.8 transcript:ENSDART00000088484.6 gene_biotype:protein_coding transcript_biotype:protein_coding gene_symbol:ahnak description:AHNAK nucleoprotein [Source:ZFIN;Acc:ZDB-GENE-030131-8719]	49	ENSGMOP00000018447.1 pep genescaffold:gadMor1:GeneScaffold_2119:65064:210500:-1 gene:ENSGMOG00000016967.1 transcript:ENSGMOT00000018901.1 gene_biotype:protein_coding transcript_biotype:protein_coding gene_symbol:adgrv1 description:adhesion G protein-coupled receptor V1 [Source:ZFIN;Acc:ZDB-GENE-040624-6]	30	ENSGACP00000021864.1 pep group:BROADS1:groupIX:4487672:4506442:1 gene:ENSGACG00000016535.1 transcript:ENSGACT00000021905.1 gene_biotype:protein_coding transcript_biotype:protein_coding gene_symbol:col5a3b description:collagen, type V, alpha 3b [Source:ZFIN;Acc:ZDB-GENE-110728-4]	39	ENSLACP00000019375.1 pep scaffold:LatCha1:JH126727.1:1879705:1998145:-1 gene:ENSLACG00000017042.1 transcript:ENSLACT00000019510.1 gene_biotype:protein_coding transcript_biotype:protein_coding gene_symbol:COL9A3 description:collagen type IX alpha 3 chain [Source:HGNC Symbol;Acc:HGNC:2219]	31	ENSLOCP00000021119.1 pep chromosome:LepOcu1:LG16:20881017:20918475:-1 gene:ENSLOCG00000017076.1 transcript:ENSLOCT00000021155.1 gene_biotype:protein_coding transcript_biotype:protein_coding gene_symbol:col9a1b description:collagen, type IX, alpha 1b [Source:ZFIN;Acc:ZDB-GENE-040426-2410]	36	ENSONIP00000018016.1 pep scaffold:Orenil1.0:GL831258.1:1279597:1345315:-1 gene:ENSONIG00000014329.1 transcript:ENSONIT00000018031.1 gene_biotype:protein_coding transcript_biotype:protein_coding gene_symbol:col4a2 description:collagen, type IV, alpha 2 [Source:ZFIN;Acc:ZDB-GENE-070725-3]	41	ENSORLP00000017415.1 pep chromosome:MEDAKA1:20:24098140:24120716:1 gene:ENSORLG00000013889.1 transcript:ENSORLT00000017416.1 gene_biotype:protein_coding transcript_biotype:protein_coding	34	Pm_GLEAN_10014934	22	Sana11109 [mRNA] locus=scaffold176:525985:626804:- [translate_table: standard]	40	Sino25504 [mRNA] locus=scaffold430:947435:990131:+ [translate_table: standard]	40	Sgra12418 [mRNA] locus=scaffold188.1:1006429:1086593:- [translate_table: standard]	40	XP_014029262.1 PREDICTED: titin-like isoform X18 [Salmo salar]	94	ENSTRUP00000026253.1 pep scaffold:FUGU4:scaffold_98:533491:550712:1 gene:ENSTRUG00000010428.1 transcript:ENSTRUT00000026360.1 gene_biotype:protein_coding transcript_biotype:protein_coding gene_symbol:col4a6 description:collagen, type IV, alpha 6 [Source:ZFIN;Acc:ZDB-GENE-101001-2]	57	ENSTNIP00000017640.1 pep chromosome:TETRAODON8:11:7127862:7150733:1 gene:ENSTNIG00000014611.1 transcript:ENSTNIT00000017861.1 gene_biotype:protein_coding transcript_biotype:protein_coding	41	ENSXMAP00000008134.1 pep scaffold:Xipmac4.4.2:JH556740.1:1264171:1277691:-1 gene:ENSXMAG00000007999.1 transcript:ENSXMAT00000008144.1 gene_biotype:protein_coding transcript_biotype:protein_coding gene_symbol:col5a2b description:collagen, type V, alpha 2b [Source:ZFIN;Acc:ZDB-GENE-110406-2]	34
ENSAMXP00000013056.1 pep scaffold:AstMex102:KB882082.1:1020432:1050489:-1 gene:ENSAMXG00000012679.1 transcript:ENSAMXT00000013056.1 gene_biotype:protein_coding transcript_biotype:protein_coding	30	Bp_GLEAN_10007489	27	CI01000024_07433804_07468501	31	ENSDARP00000136349.1 pep chromosome:GRCz10:24:28685688:28814092:-1 gene:ENSDARG00000026165.9 transcript:ENSDART00000170675.1 gene_biotype:protein_coding transcript_biotype:protein_coding gene_symbol:col11a1a description:collagen, type XI, alpha 1a [Source:ZFIN;Acc:ZDB-GENE-070209-167]	47	ENSGMOP00000014895.1 pep genescaffold:gadMor1:GeneScaffold_742:167291:183701:1 gene:ENSGMOG00000013901.1 transcript:ENSGMOT00000015280.1 gene_biotype:protein_coding transcript_biotype:protein_coding gene_symbol:col9a3 description:collagen, type IX, alpha 3 [Source:ZFIN;Acc:ZDB-GENE-030131-9799]	30	ENSGACP00000004090.1 pep group:BROADS1:groupXII:1468616:1485189:1 gene:ENSGACG00000003112.1 transcript:ENSGACT00000004104.1 gene_biotype:protein_coding transcript_biotype:protein_coding gene_symbol:col2a1a description:collagen, type II, alpha 1a [Source:ZFIN;Acc:ZDB-GENE-980526-192]	39	ENSLACP00000013043.1 pep scaffold:LatCha1:JH127684.1:606761:717870:-1 gene:ENSLACG00000011491.1 transcript:ENSLACT00000013139.1 gene_biotype:protein_coding transcript_biotype:protein_coding	30	ENSLOCP00000007522.1 pep chromosome:LepOcu1:LG12:13349115:13415858:-1 gene:ENSLOCG00000006192.1 transcript:ENSLOCT00000007530.1 gene_biotype:protein_coding transcript_biotype:protein_coding gene_symbol:col5a2b description:collagen, type V, alpha 2b [Source:ZFIN;Acc:ZDB-GENE-110406-2]	36	ENSONIP00000008449.1 pep scaffold:Orenil1.0:GL831237.1:626214:629228:1 gene:ENSONIG00000006689.1 transcript:ENSONIT00000008454.1 gene_biotype:protein_coding transcript_biotype:protein_coding gene_symbol:col8a1a description:collagen, type VIII, alpha 1a [Source:ZFIN;Acc:ZDB-GENE-070912-274]	40	ENSORLP00000014936.1 pep chromosome:MEDAKA1:7:19200057:19213558:1 gene:ENSORLG00000011918.1 transcript:ENSORLT00000014937.1 gene_biotype:protein_coding transcript_biotype:protein_coding gene_symbol:COL9A3 description:collagen type IX alpha 3 chain [Source:HGNC Symbol;Acc:HGNC:2219]	33	Pm_GLEAN_10014710	22	Sana07414 [mRNA] locus=scaffold1430:546242:587141:- [translate_table: standard]	40	Sino25364 [mRNA] locus=scaffold4259:117225:145385:- [translate_table: standard]	40	Sgra43152 [mRNA] locus=scaffold95.1:262124:346143:+ [translate_table: standard]	39	XP_014029261.1 PREDICTED: titin-like isoform X17 [Salmo salar]	94	ENSTRUP00000026252.1 pep scaffold:FUGU4:scaffold_98:527159:550721:1 gene:ENSTRUG00000010428.1 transcript:ENSTRUT00000026359.1 gene_biotype:protein_coding transcript_biotype:protein_coding gene_symbol:col4a6 description:collagen, type IV, alpha 6 [Source:ZFIN;Acc:ZDB-GENE-101001-2]	57	ENSTNIP00000017639.1 pep chromosome:TETRAODON8:11:7127877:7150733:1 gene:ENSTNIG00000014611.1 transcript:ENSTNIT00000017860.1 gene_biotype:protein_coding transcript_biotype:protein_coding	41	ENSXMAP00000006715.1 pep scaffold:Xipmac4.4.2:JH556760.1:1641705:1730718:1 gene:ENSXMAG00000006525.1 transcript:ENSXMAT00000006723.1 gene_biotype:protein_coding transcript_biotype:protein_coding gene_symbol:col11a1a description:collagen, type XI, alpha 1a [Source:ZFIN;Acc:ZDB-GENE-070209-167]	34
ENSAMXP00000010247.1 pep scaffold:AstMex102:KB872416.1:86716:125903:-1 gene:ENSAMXG00000009963.1 transcript:ENSAMXT00000010247.1 gene_biotype:protein_coding transcript_biotype:protein_coding gene_symbol:col11a1b description:collagen, type XI, alpha 1b [Source:ZFIN;Acc:ZDB-GENE-070912-607]	30	Bp_GLEAN_10002435	27	CI01000054_05538535_05543989	30	ENSDARP00000042064.6 pep chromosome:GRCz10:24:28685673:28814092:-1 gene:ENSDARG00000026165.9 transcript:ENSDART00000042065.8 gene_biotype:protein_coding transcript_biotype:protein_coding gene_symbol:col11a1a description:collagen, type XI, alpha 1a [Source:ZFIN;Acc:ZDB-GENE-070209-167]	47	ENSGMOP00000020951.1 pep genescaffold:gadMor1:GeneScaffold_3281:73224:113098:1 gene:ENSGMOG00000019478.1 transcript:ENSGMOT00000021463.1 gene_biotype:protein_coding transcript_biotype:protein_coding	29	ENSGACP00000006898.1 pep group:BROADS1:groupXVI:10450583:10461648:-1 gene:ENSGACG00000005207.1 transcript:ENSGACT00000006915.1 gene_biotype:protein_coding transcript_biotype:protein_coding gene_symbol:col28a2a description:collagen, type XXVIII, alpha 2a [Source:ZFIN;Acc:ZDB-GENE-030131-4444]	37	ENSLACP00000006271.1 pep scaffold:LatCha1:JH126878.1:173726:308863:1 gene:ENSLACG00000005563.1 transcript:ENSLACT00000006324.1 gene_biotype:protein_coding transcript_biotype:protein_coding gene_symbol:COL3A1 description:collagen type III alpha 1 chain [Source:HGNC Symbol;Acc:HGNC:2201]	30	ENSLOCP00000006437.1 pep chromosome:LepOcu1:LG10:7695531:7790340:1 gene:ENSLOCG00000005315.1 transcript:ENSLOCT00000006445.1 gene_biotype:protein_coding transcript_biotype:protein_coding gene_symbol:COL24A1 description:collagen type XXIV alpha 1 chain [Source:HGNC Symbol;Acc:HGNC:20821]	36	ENSONIP00000000176.1 pep scaffold:Orenil1.0:GL831280.1:459036:480806:1 gene:ENSONIG00000000141.1 transcript:ENSONIT00000000175.1 gene_biotype:protein_coding transcript_biotype:protein_coding gene_symbol:col9a1a description:collagen, type IX, alpha 1a [Source:ZFIN;Acc:ZDB-GENE-080721-25]	40	ENSORLP00000015981.1 pep chromosome:MEDAKA1:7:19718771:19738681:1 gene:ENSORLG00000012738.1 transcript:ENSORLT00000015982.1 gene_biotype:protein_coding transcript_biotype:protein_coding gene_symbol:col2a1a description:collagen, type II, alpha 1a [Source:ZFIN;Acc:ZDB-GENE-980526-192]	31	Pm_GLEAN_10012500	22	Sana22787 [mRNA] locus=scaffold3785:6559:48745:- [translate_table: standard]	39	Sino20515 [mRNA] locus=scaffold30:2384768:2399078:+ [translate_table: standard]	40	Sgra28543 [mRNA] locus=scaffold454.1:316964:393879:+ [translate_table: standard]	39	XP_014029260.1 PREDICTED: titin-like isoform X16 [Salmo salar]	94	ENSTRUP00000026250.1 pep scaffold:FUGU4:scaffold_98:527159:550721:1 gene:ENSTRUG00000010428.1 transcript:ENSTRUT00000026357.1 gene_biotype:protein_coding transcript_biotype:protein_coding gene_symbol:col4a6 description:collagen, type IV, alpha 6 [Source:ZFIN;Acc:ZDB-GENE-101001-2]	57	ENSTNIP00000016251.1 pep chromosome:TETRAODON8:3:3079211:3092881:-1 gene:ENSTNIG00000013265.1 transcript:ENSTNIT00000016463.1 gene_biotype:protein_coding transcript_biotype:protein_coding	41	ENSXMAP00000014718.1 pep scaffold:Xipmac4.4.2:JH556879.1:500150:541441:1 gene:ENSXMAG00000014613.1 transcript:ENSXMAT00000014738.1 gene_biotype:protein_coding transcript_biotype:protein_coding	33
ENSAMXP00000009687.1 pep scaffold:AstMex102:KB882169.1:2278585:2331998:-1 gene:ENSAMXG00000009370.1 transcript:ENSAMXT00000009687.1 gene_biotype:protein_coding transcript_biotype:protein_coding gene_symbol:col9a1b description:collagen, type IX, alpha 1b [Source:ZFIN;Acc:ZDB-GENE-040426-2410]	30	Bp_GLEAN_10020335	26	CI01000010_02166482_02188279	30	ENSDARP00000140681.1 pep chromosome:GRCz10:24:28685688:28814092:-1 gene:ENSDARG00000026165.9 transcript:ENSDART00000158668.1 gene_biotype:protein_coding transcript_biotype:protein_coding gene_symbol:col11a1a description:collagen, type XI, alpha 1a [Source:ZFIN;Acc:ZDB-GENE-070209-167]	46	ENSGMOP00000015214.1 pep genescaffold:gadMor1:GeneScaffold_1730:453026:458322:1 gene:ENSGMOG00000014250.1 transcript:ENSGMOT00000015605.1 gene_biotype:protein_coding transcript_biotype:protein_coding gene_symbol:col8a2 description:collagen, type VIII, alpha 2 [Source:ZFIN;Acc:ZDB-GENE-060503-488]	27	ENSGACP00000018442.1 pep group:BROADS1:groupI:20619109:20637396:1 gene:ENSGACG00000013961.1 transcript:ENSGACT00000018478.1 gene_biotype:protein_coding transcript_biotype:protein_coding	35	ENSLACP00000021737.1 pep scaffold:LatCha1:JH126563.1:7672606:7745792:1 gene:ENSLACG00000019101.1 transcript:ENSLACT00000021878.1 gene_biotype:protein_coding transcript_biotype:protein_coding gene_symbol:COL2A1 description:collagen type II alpha 1 chain [Source:HGNC Symbol;Acc:HGNC:2200]	29	ENSLOCP00000007543.1 pep chromosome:LepOcu1:LG12:13349115:13386663:-1 gene:ENSLOCG00000006192.1 transcript:ENSLOCT00000007551.1 gene_biotype:protein_coding transcript_biotype:protein_coding gene_symbol:col5a2b description:collagen, type V, alpha 2b [Source:ZFIN;Acc:ZDB-GENE-110406-2]	35	ENSONIP00000006005.1 pep scaffold:Orenil1.0:GL831349.1:857344:931978:1 gene:ENSONIG00000004773.1 transcript:ENSONIT00000006009.1 gene_biotype:protein_coding transcript_biotype:protein_coding gene_symbol:col11a1a description:collagen, type XI, alpha 1a [Source:ZFIN;Acc:ZDB-GENE-070209-167]	39	ENSORLP00000020463.1 pep chromosome:MEDAKA1:16:27198118:27221816:1 gene:ENSORLG00000016344.1 transcript:ENSORLT00000020464.1 gene_biotype:protein_coding transcript_biotype:protein_coding gene_symbol:col28a1b description:collagen, type XXVIII, alpha 1b [Source:ZFIN;Acc:ZDB-GENE-160503-1]	30	Pm_GLEAN_10011663	22	Sana37999 [mRNA] locus=scaffold9:144208:204405:- [translate_table: standard]	38	Sino19418 [mRNA] locus=scaffold284:188681:240224:- [translate_table: standard]	39	Sgra35093 [mRNA] locus=scaffold624.1:383160:412062:+ [translate_table: standard]	37	XP_014029269.1 PREDICTED: titin-like isoform X25 [Salmo salar]	92	ENSTRUP00000022785.1 pep scaffold:FUGU4:scaffold_73:378625:389754:-1 gene:ENSTRUG00000009062.1 transcript:ENSTRUT00000022880.1 gene_biotype:protein_coding transcript_biotype:protein_coding	57	ENSTNIP00000021734.1 pep chromosome:TETRAODON8:3:11829124:11851814:1 gene:ENSTNIG00000018560.1 transcript:ENSTNIT00000021969.1 gene_biotype:protein_coding transcript_biotype:protein_coding gene_symbol:col5a3a description:collagen, type V, alpha 3a [Source:ZFIN;Acc:ZDB-GENE-030131-968]	40	ENSXMAP00000013840.1 pep scaffold:Xipmac4.4.2:AGAJ01044217.1:2725:18937:-1 gene:ENSXMAG00000013811.1 transcript:ENSXMAT00000013857.1 gene_biotype:protein_coding transcript_biotype:protein_coding gene_symbol:col8a1b description:collagen, type VIII, alpha 1b [Source:ZFIN;Acc:ZDB-GENE-060503-140]	33
ENSAMXP00000003001.1 pep scaffold:AstMex102:KB871761.1:89663:118207:1 gene:ENSAMXG00000002892.1 transcript:ENSAMXT00000003001.1 gene_biotype:protein_coding transcript_biotype:protein_coding gene_symbol:col1a1b description:collagen, type I, alpha 1b [Source:ZFIN;Acc:ZDB-GENE-030131-4400]	30	Bp_GLEAN_10018783	26	CI01000314_00072148_00163976	29	ENSDARP00000002692.9 pep chromosome:GRCz10:24:28684862:28814144:-1 gene:ENSDARG00000026165.9 transcript:ENSDART00000003503.10 gene_biotype:protein_coding transcript_biotype:protein_coding gene_symbol:col11a1a description:collagen, type XI, alpha 1a [Source:ZFIN;Acc:ZDB-GENE-070209-167]	46	ENSGMOP00000008103.1 pep genescaffold:gadMor1:GeneScaffold_3340:135962:152255:1 gene:ENSGMOG00000007245.1 transcript:ENSGMOT00000008334.1 gene_biotype:protein_coding transcript_biotype:protein_coding gene_symbol:col9a1a description:collagen, type IX, alpha 1a [Source:ZFIN;Acc:ZDB-GENE-080721-25]	27	ENSGACP00000003642.1 pep group:BROADS1:groupXVI:6656897:6659369:-1 gene:ENSGACG00000002786.1 transcript:ENSGACT00000003654.1 gene_biotype:protein_coding transcript_biotype:protein_coding gene_symbol:col8a1a description:collagen, type VIII, alpha 1a [Source:ZFIN;Acc:ZDB-GENE-070912-274]	35	ENSLACP00000007778.1 pep scaffold:LatCha1:JH128425.1:242573:444013:1 gene:ENSLACG00000006888.1 transcript:ENSLACT00000007844.1 gene_biotype:protein_coding transcript_biotype:protein_coding gene_symbol:HMCN2 description:hemicentin 2 [Source:HGNC Symbol;Acc:HGNC:21293]	29	ENSLOCP00000010570.1 pep chromosome:LepOcu1:LG9:19192223:19328887:-1 gene:ENSLOCG00000008668.1 transcript:ENSLOCT00000010585.1 gene_biotype:protein_coding transcript_biotype:protein_coding gene_symbol:scospondin description:subcommissural organ spondin [Source:ZFIN;Acc:ZDB-GENE-051114-1]	34	ENSONIP00000021558.1 pep scaffold:Orenil1.0:GL831137.1:5838723:5853741:-1 gene:ENSONIG00000017095.1 transcript:ENSONIT00000021577.1 gene_biotype:protein_coding transcript_biotype:protein_coding gene_symbol:col9a3 description:collagen, type IX, alpha 3 [Source:ZFIN;Acc:ZDB-GENE-030131-9799]	38	ENSORLP00000012093.1 pep chromosome:MEDAKA1:21:5805659:5959635:-1 gene:ENSORLG00000009639.1 transcript:ENSORLT00000012094.1 gene_biotype:protein_coding transcript_biotype:protein_coding gene_symbol:neb description:nebulin [Source:ZFIN;Acc:ZDB-GENE-041111-216]	30	Pm_GLEAN_10010894	22	Sana29151 [mRNA] locus=scaffold55:2353602:2380838:+ [translate_table: standard]	38	Sino17052 [mRNA] locus=scaffold2465:36877:78971:+ [translate_table: standard]	39	Sgra07037 [mRNA] locus=scaffold1418.1:76481:113301:+ [translate_table: standard]	37	XP_014029263.1 PREDICTED: titin-like isoform X19 [Salmo salar]	92	ENSTRUP00000001459.1 pep scaffold:FUGU4:scaffold_353:43509:115720:-1 gene:ENSTRUG00000000613.1 transcript:ENSTRUT00000001466.1 gene_biotype:protein_coding transcript_biotype:protein_coding	57	ENSTNIP00000016250.1 pep chromosome:TETRAODON8:3:3079211:3092881:-1 gene:ENSTNIG00000013265.1 transcript:ENSTNIT00000016462.1 gene_biotype:protein_coding transcript_biotype:protein_coding	40	ENSXMAP00000010052.1 pep scaffold:Xipmac4.4.2:JH557166.1:148737:167823:1 gene:ENSXMAG00000009969.1 transcript:ENSXMAT00000010066.1 gene_biotype:protein_coding transcript_biotype:protein_coding gene_symbol:col9a3 description:collagen, type IX, alpha 3 [Source:ZFIN;Acc:ZDB-GENE-030131-9799]	33
ENSAMXP00000021798.1 pep scaffold:AstMex102:KB876002.1:664:18976:1 gene:ENSAMXG00000021065.1 transcript:ENSAMXT00000021798.1 gene_biotype:protein_coding transcript_biotype:protein_coding gene_symbol:col1a2 description:collagen, type I, alpha 2 [Source:ZFIN;Acc:ZDB-GENE-030131-8415]	28	Bp_GLEAN_10011243	26	CI01000009_00603498_00605392	29	ENSDARP00000131185.1 pep chromosome:GRCz10:19:7262385:7306215:-1 gene:ENSDARG00000012422.10 transcript:ENSDART00000165315.1 gene_biotype:protein_coding transcript_biotype:protein_coding gene_symbol:col11a2 description:collagen, type XI, alpha 2 [Source:ZFIN;Acc:ZDB-GENE-000208-23]	45	ENSGMOP00000008052.1 pep genescaffold:gadMor1:GeneScaffold_3340:135959:152255:1 gene:ENSGMOG00000007245.1 transcript:ENSGMOT00000008283.1 gene_biotype:protein_coding transcript_biotype:protein_coding gene_symbol:col9a1a description:collagen, type IX, alpha 1a [Source:ZFIN;Acc:ZDB-GENE-080721-25]	27	ENSGACP00000020048.1 pep scaffold:BROADS1:scaffold_68:620493:632512:1 gene:ENSGACG00000015178.1 transcript:ENSGACT00000020087.1 gene_biotype:protein_coding transcript_biotype:protein_coding gene_symbol:col9a3 description:collagen, type IX, alpha 3 [Source:ZFIN;Acc:ZDB-GENE-030131-9799]	34	ENSLACP00000019559.1 pep scaffold:LatCha1:JH126718.1:1957110:2088086:-1 gene:ENSLACG00000017199.1 transcript:ENSLACT00000019697.1 gene_biotype:protein_coding transcript_biotype:protein_coding	28	ENSLOCP00000001867.1 pep chromosome:LepOcu1:LG6:1313767:1329324:-1 gene:ENSLOCG00000001624.1 transcript:ENSLOCT00000001872.1 gene_biotype:protein_coding transcript_biotype:protein_coding gene_symbol:col8a2 description:collagen, type VIII, alpha 2 [Source:ZFIN;Acc:ZDB-GENE-060503-488]	34	ENSONIP00000009628.1 pep scaffold:Orenil1.0:GL831159.1:2232046:2257570:-1 gene:ENSONIG00000007640.1 transcript:ENSONIT00000009634.1 gene_biotype:protein_coding transcript_biotype:protein_coding	38	ENSORLP00000006442.1 pep chromosome:MEDAKA1:5:8833257:8878565:1 gene:ENSORLG00000005102.1 transcript:ENSORLT00000006443.1 gene_biotype:protein_coding transcript_biotype:protein_coding gene_symbol:col2a1a description:Oryzias latipes collagen type II A (col2a1a), mRNA. [Source:RefSeq mRNA;Acc:NM_001246659]	29	Pm_GLEAN_10009220	22	Sana02541 [mRNA] locus=scaffold1110:325250:354688:+ [translate_table: standard]	38	Sino14336 [mRNA] locus=scaffold2090:121716:163956:- [translate_table: standard]	39	Sgra43622 [mRNA] locus=scaffold97.1:921712:958287:- [translate_table: standard]	35	XP_014020658.1 PREDICTED: titin-like [Salmo salar]	88	ENSTRUP00000047461.1 pep scaffold:FUGU4:scaffold_49:1079669:1117763:1 gene:ENSTRUG00000018538.1 transcript:ENSTRUT00000047622.1 gene_biotype:protein_coding transcript_biotype:protein_coding gene_symbol:col5a1 description:procollagen, type V, alpha 1 [Source:ZFIN;Acc:ZDB-GENE-041105-6]	56	ENSTNIP00000020038.1 pep chromosome:TETRAODON8:2:13943540:13953830:-1 gene:ENSTNIG00000016919.1 transcript:ENSTNIT00000020269.1 gene_biotype:protein_coding transcript_biotype:protein_coding gene_symbol:col28a2a description:collagen, type XXVIII, alpha 2a [Source:ZFIN;Acc:ZDB-GENE-030131-4444]	39	ENSXMAP00000007224.1 pep scaffold:Xipmac4.4.2:JH556684.1:896993:967489:-1 gene:ENSXMAG00000007154.1 transcript:ENSXMAT00000007232.1 gene_biotype:protein_coding transcript_biotype:protein_coding gene_symbol:col18a1a description:collagen type XVIII alpha 1 chain a [Source:ZFIN;Acc:ZDB-GENE-030516-3]	33
ENSAMXP00000006743.1 pep scaffold:AstMex102:KB871758.1:305886:409603:-1 gene:ENSAMXG00000006555.1 transcript:ENSAMXT00000006743.1 gene_biotype:protein_coding transcript_biotype:protein_coding gene_symbol:COL4A3 description:collagen type IV alpha 3 chain [Source:HGNC Symbol;Acc:HGNC:2204]	28	Bp_GLEAN_10009502	26	CI01000339_05046629_05063011	28	ENSDARP00000125963.1 pep chromosome:GRCz10:19:7261477:7306182:-1 gene:ENSDARG00000012422.10 transcript:ENSDART00000151138.2 gene_biotype:protein_coding transcript_biotype:protein_coding gene_symbol:col11a2 description:collagen, type XI, alpha 2 [Source:ZFIN;Acc:ZDB-GENE-000208-23]	45	ENSGMOP00000003141.1 pep genescaffold:gadMor1:GeneScaffold_2046:603504:626998:-1 gene:ENSGMOG00000002940.1 transcript:ENSGMOT00000003239.1 gene_biotype:protein_coding transcript_biotype:protein_coding gene_symbol:col28a2a description:collagen, type XXVIII, alpha 2a [Source:ZFIN;Acc:ZDB-GENE-030131-4444]	27	ENSGACP00000005891.1 pep group:BROADS1:groupI:117583:141390:1 gene:ENSGACG00000004458.1 transcript:ENSGACT00000005908.1 gene_biotype:protein_coding transcript_biotype:protein_coding gene_symbol:col4a3 description:collagen, type IV, alpha 3 [Source:ZFIN;Acc:ZDB-GENE-070802-4]	34	ENSLACP00000005752.1 pep scaffold:LatCha1:JH127682.1:152211:364423:1 gene:ENSLACG00000005106.1 transcript:ENSLACT00000005802.1 gene_biotype:protein_coding transcript_biotype:protein_coding	28	ENSLOCP00000001774.1 pep chromosome:LepOcu1:LG6:686992:736560:-1 gene:ENSLOCG00000001473.1 transcript:ENSLOCT00000001779.1 gene_biotype:protein_coding transcript_biotype:protein_coding gene_symbol:col16a1 description:collagen, type XVI, alpha 1 [Source:ZFIN;Acc:ZDB-GENE-060503-351]	33	ENSONIP00000002026.1 pep scaffold:Orenil1.0:GL831149.1:5194371:5226666:-1 gene:ENSONIG00000001614.1 transcript:ENSONIT00000002025.1 gene_biotype:protein_coding transcript_biotype:protein_coding gene_symbol:col5a3a description:collagen, type V, alpha 3a [Source:ZFIN;Acc:ZDB-GENE-030131-968]	38	ENSORLP00000006441.1 pep chromosome:MEDAKA1:5:8828126:8878565:1 gene:ENSORLG00000005102.1 transcript:ENSORLT00000006442.1 gene_biotype:protein_coding transcript_biotype:protein_coding gene_symbol:col2a1a description:Oryzias latipes collagen type II A (col2a1a), mRNA. [Source:RefSeq mRNA;Acc:NM_001246659]	29	Pm_GLEAN_10008322	22	Sana13745 [mRNA] locus=scaffold2041:354798:372756:+ [translate_table: standard]	37	Sino00932 [mRNA] locus=scaffold1045:92734:150533:- [translate_table: standard]	39	Sgra15081 [mRNA] locus=scaffold2175.1:366:30160:- [translate_table: standard]	35	XP_014029271.1 PREDICTED: titin-like isoform X27 [Salmo salar]	86	ENSTRUP00000026255.1 pep scaffold:FUGU4:scaffold_98:533914:550721:1 gene:ENSTRUG00000010428.1 transcript:ENSTRUT00000026362.1 gene_biotype:protein_coding transcript_biotype:protein_coding gene_symbol:col4a6 description:collagen, type IV, alpha 6 [Source:ZFIN;Acc:ZDB-GENE-101001-2]	56	ENSTNIP00000015559.1 pep chromosome:TETRAODON8:9:7655823:7668734:1 gene:ENSTNIG00000012588.1 transcript:ENSTNIT00000015765.1 gene_biotype:protein_coding transcript_biotype:protein_coding gene_symbol:col2a1a description:collagen, type II, alpha 1a [Source:ZFIN;Acc:ZDB-GENE-980526-192]	37	ENSXMAP00000017200.1 pep scaffold:Xipmac4.4.2:JH556727.1:1743880:1769541:-1 gene:ENSXMAG00000016824.1 transcript:ENSXMAT00000017224.1 gene_biotype:protein_coding transcript_biotype:protein_coding gene_symbol:col2a1a description:collagen, type II, alpha 1a [Source:ZFIN;Acc:ZDB-GENE-980526-192]	32
ENSAMXP00000000146.1 pep scaffold:AstMex102:KB882211.1:1297130:1334219:1 gene:ENSAMXG00000000106.1 transcript:ENSAMXT00000000146.1 gene_biotype:protein_coding transcript_biotype:protein_coding gene_symbol:col2a1a description:collagen, type II, alpha 1a [Source:ZFIN;Acc:ZDB-GENE-980526-192]	28	Bp_GLEAN_10020183	25	CI01000174_00229653_00259356	28	ENSDARP00000119303.2 pep chromosome:GRCz10:19:7262363:7306135:-1 gene:ENSDARG00000012422.10 transcript:ENSDART00000133179.3 gene_biotype:protein_coding transcript_biotype:protein_coding gene_symbol:col11a2 description:collagen, type XI, alpha 2 [Source:ZFIN;Acc:ZDB-GENE-000208-23]	45	ENSGMOP00000016492.1 pep genescaffold:gadMor1:GeneScaffold_3130:7893:36635:-1 gene:ENSGMOG00000015313.1 transcript:ENSGMOT00000016908.1 gene_biotype:protein_coding transcript_biotype:protein_coding	26	ENSGACP00000024824.1 pep group:BROADS1:groupVII:1036400:1060359:1 gene:ENSGACG00000018779.1 transcript:ENSGACT00000024873.1 gene_biotype:protein_coding transcript_biotype:protein_coding gene_symbol:col4a6 description:collagen, type IV, alpha 6 [Source:ZFIN;Acc:ZDB-GENE-101001-2]	33	ENSLACP00000019785.1 pep scaffold:LatCha1:JH126588.1:2075437:2077353:-1 gene:ENSLACG00000017396.1 transcript:ENSLACT00000019923.1 gene_biotype:protein_coding transcript_biotype:protein_coding gene_symbol:COL8A2 description:collagen type VIII alpha 2 chain [Source:HGNC Symbol;Acc:HGNC:2216]	27	ENSLOCP00000021101.1 pep chromosome:LepOcu1:LG16:20769119:20873993:1 gene:ENSLOCG00000017062.1 transcript:ENSLOCT00000021137.1 gene_biotype:protein_coding transcript_biotype:protein_coding gene_symbol:COL19A1 description:collagen type XIX alpha 1 chain [Source:HGNC Symbol;Acc:HGNC:2196]	31	ENSONIP00000002025.1 pep scaffold:Orenil1.0:GL831149.1:5191406:5237228:-1 gene:ENSONIG00000001614.1 transcript:ENSONIT00000002024.1 gene_biotype:protein_coding transcript_biotype:protein_coding gene_symbol:col5a3a description:collagen, type V, alpha 3a [Source:ZFIN;Acc:ZDB-GENE-030131-968]	38	ENSORLP00000000110.1 pep chromosome:MEDAKA1:2:5048904:5063825:1 gene:ENSORLG00000000079.1 transcript:ENSORLT00000000110.1 gene_biotype:protein_coding transcript_biotype:protein_coding gene_symbol:col5a2b description:collagen, type V, alpha 2b [Source:ZFIN;Acc:ZDB-GENE-110406-2]	29	Pm_GLEAN_10003795	22	Sana02476 [mRNA] locus=scaffold1105:339119:425520:- [translate_table: standard]	37	Sino32596 [mRNA] locus=scaffold6421:99793:130015:+ [translate_table: standard]	38	Sgra43048 [mRNA] locus=scaffold940.1:300026:305733:- [translate_table: standard]	34	XP_014062616.1 PREDICTED: collagen alpha-5(IV) chain-like isoform X2 [Salmo salar]	73	ENSTRUP00000026251.1 pep scaffold:FUGU4:scaffold_98:527159:550721:1 gene:ENSTRUG00000010428.1 transcript:ENSTRUT00000026358.1 gene_biotype:protein_coding transcript_biotype:protein_coding gene_symbol:col4a6 description:collagen, type IV, alpha 6 [Source:ZFIN;Acc:ZDB-GENE-101001-2]	56	ENSTNIP00000013723.1 pep chromosome:TETRAODON8:21:3605209:3628599:1 gene:ENSTNIG00000009217.1 transcript:ENSTNIT00000013917.1 gene_biotype:protein_coding transcript_biotype:protein_coding gene_symbol:col16a1 description:collagen, type XVI, alpha 1 [Source:ZFIN;Acc:ZDB-GENE-060503-351]	37	ENSXMAP00000007111.1 pep scaffold:Xipmac4.4.2:JH556684.1:536790:560265:-1 gene:ENSXMAG00000006619.1 transcript:ENSXMAT00000007119.1 gene_biotype:protein_coding transcript_biotype:protein_coding	32
ENSAMXP00000015219.1 pep scaffold:AstMex102:KB882107.1:77802:128383:-1 gene:ENSAMXG00000014792.1 transcript:ENSAMXT00000015219.1 gene_biotype:protein_coding transcript_biotype:protein_coding gene_symbol:col21a1 description:collagen, type XXI, alpha 1 [Source:ZFIN;Acc:ZDB-GENE-110607-3]	27	Bp_GLEAN_10015269	25	CI01000001_10604980_10633286	28	ENSDARP00000127442.1 pep chromosome:GRCz10:20:35673860:35803500:-1 gene:ENSDARG00000042829.9 transcript:ENSDART00000152847.1 gene_biotype:protein_coding transcript_biotype:protein_coding gene_symbol:si:dkey-30j22.1 description:si:dkey-30j22.1 [Source:ZFIN;Acc:ZDB-GENE-041001-184]	44	ENSGMOP00000008030.1 pep genescaffold:gadMor1:GeneScaffold_3340:135947:152333:1 gene:ENSGMOG00000007245.1 transcript:ENSGMOT00000008261.1 gene_biotype:protein_coding transcript_biotype:protein_coding gene_symbol:col9a1a description:collagen, type IX, alpha 1a [Source:ZFIN;Acc:ZDB-GENE-080721-25]	26	ENSGACP00000008849.1 pep group:BROADS1:groupVIII:7055749:7103293:1 gene:ENSGACG00000006637.1 transcript:ENSGACT00000008868.1 gene_biotype:protein_coding transcript_biotype:protein_coding gene_symbol:COL24A1 description:collagen type XXIV alpha 1 chain [Source:HGNC Symbol;Acc:HGNC:20821]	33	ENSLACP00000012823.1 pep scaffold:LatCha1:JH127768.1:588511:684785:1 gene:ENSLACG00000011292.1 transcript:ENSLACT00000012917.1 gene_biotype:protein_coding transcript_biotype:protein_coding	27	ENSLOCP00000020926.1 pep chromosome:LepOcu1:LG16:18982785:19075559:-1 gene:ENSLOCG00000016918.1 transcript:ENSLOCT00000020962.1 gene_biotype:protein_coding transcript_biotype:protein_coding gene_symbol:zmp:0000000760 description:zmp:0000000760 [Source:ZFIN;Acc:ZDB-GENE-130530-763]	31	ENSONIP00000001364.1 pep scaffold:Orenil1.0:GL831203.1:283602:315102:1 gene:ENSONIG00000001075.1 transcript:ENSONIT00000001363.1 gene_biotype:protein_coding transcript_biotype:protein_coding gene_symbol:col4a4 description:collagen, type IV, alpha 4 [Source:ZFIN;Acc:ZDB-GENE-101001-1]	37	ENSORLP00000011963.1 pep chromosome:MEDAKA1:1:26589549:26624129:-1 gene:ENSORLG00000009538.1 transcript:ENSORLT00000011964.1 gene_biotype:protein_coding transcript_biotype:protein_coding gene_symbol:col5a3b description:collagen, type V, alpha 3b [Source:ZFIN;Acc:ZDB-GENE-110728-4]	28	Pm_GLEAN_10021598	21	Sana33612 [mRNA] locus=scaffold718:2319257:2399907:+ [translate_table: standard]	36	Sino31236 [mRNA] locus=scaffold600:526903:547592:- [translate_table: standard]	38	Sgra33322 [mRNA] locus=scaffold57.1:3002136:3033874:+ [translate_table: standard]	34	XP_014062615.1 PREDICTED: collagen alpha-5(IV) chain-like isoform X1 [Salmo salar]	73	ENSTRUP00000026249.1 pep scaffold:FUGU4:scaffold_98:526497:550721:1 gene:ENSTRUG00000010428.1 transcript:ENSTRUT00000026356.1 gene_biotype:protein_coding transcript_biotype:protein_coding gene_symbol:col4a6 description:collagen, type IV, alpha 6 [Source:ZFIN;Acc:ZDB-GENE-101001-2]	56	ENSTNIP00000004075.1 pep chromosome:TETRAODON8:9:7655823:7668734:1 gene:ENSTNIG00000012588.1 transcript:ENSTNIT00000001998.1 gene_biotype:protein_coding transcript_biotype:protein_coding gene_symbol:col2a1a description:collagen, type II, alpha 1a [Source:ZFIN;Acc:ZDB-GENE-980526-192]	37	ENSXMAP00000015609.1 pep scaffold:Xipmac4.4.2:JH556667.1:2474339:2497246:-1 gene:ENSXMAG00000015427.1 transcript:ENSXMAT00000015632.1 gene_biotype:protein_coding transcript_biotype:protein_coding	31
ENSAMXP00000015228.1 pep scaffold:AstMex102:KB882220.1:1785940:1861114:1 gene:ENSAMXG00000014762.1 transcript:ENSAMXT00000015228.1 gene_biotype:protein_coding transcript_biotype:protein_coding gene_symbol:col27a1a description:collagen, type XXVII, alpha 1a [Source:ZFIN;Acc:ZDB-GENE-100119-1]	26	Bp_GLEAN_10012579	24	CI01000004_07424499_07454604	27	ENSDARP00000104561.2 pep chromosome:GRCz10:14:26461230:26497246:1 gene:ENSDARG00000061764.8 transcript:ENSDART00000125289.2 gene_biotype:protein_coding transcript_biotype:protein_coding gene_symbol:ahnak description:AHNAK nucleoprotein [Source:ZFIN;Acc:ZDB-GENE-030131-8719]	44	ENSGMOP00000008024.1 pep genescaffold:gadMor1:GeneScaffold_3340:135887:152339:1 gene:ENSGMOG00000007245.1 transcript:ENSGMOT00000008255.1 gene_biotype:protein_coding transcript_biotype:protein_coding gene_symbol:col9a1a description:collagen, type IX, alpha 1a [Source:ZFIN;Acc:ZDB-GENE-080721-25]	26	ENSGACP00000019695.1 pep scaffold:BROADS1:scaffold_74:197753:208954:-1 gene:ENSGACG00000014923.1 transcript:ENSGACT00000019733.1 gene_biotype:protein_coding transcript_biotype:protein_coding gene_symbol:col5a2b description:collagen, type V, alpha 2b [Source:ZFIN;Acc:ZDB-GENE-110406-2]	32	ENSLACP00000010057.1 pep scaffold:LatCha1:JH127695.1:375996:678621:1 gene:ENSLACG00000008865.1 transcript:ENSLACT00000010134.1 gene_biotype:protein_coding transcript_biotype:protein_coding gene_symbol:ADGRV1 description:adhesion G protein-coupled receptor V1 [Source:HGNC Symbol;Acc:HGNC:17416]	27	ENSLOCP00000001427.1 pep chromosome:LepOcu1:LG6:374265:460653:1 gene:ENSLOCG00000001182.1 transcript:ENSLOCT00000001432.1 gene_biotype:protein_coding transcript_biotype:protein_coding gene_symbol:macf1a description:microtubule-actin crosslinking factor 1a [Source:ZFIN;Acc:ZDB-GENE-030131-3606]	31	ENSONIP00000023320.1 pep scaffold:Orenil1.0:GL831198.1:1817215:1897092:-1 gene:ENSONIG00000018523.1 transcript:ENSONIT00000023340.1 gene_biotype:protein_coding transcript_biotype:protein_coding gene_symbol:col11a1b description:collagen, type XI, alpha 1b [Source:ZFIN;Acc:ZDB-GENE-070912-607]	36	ENSORLP00000007737.1 pep chromosome:MEDAKA1:15:19329268:19349966:-1 gene:ENSORLG00000006149.1 transcript:ENSORLT00000007738.1 gene_biotype:protein_coding transcript_biotype:protein_coding gene_symbol:col17a1b description:collagen, type XVII, alpha 1b [Source:ZFIN;Acc:ZDB-GENE-030131-7145]	27	Pm_GLEAN_10021313	21	Sana33291 [mRNA] locus=scaffold708:952113:1016801:- [translate_table: standard]	36	Sino23782 [mRNA] locus=scaffold3804:46092:74853:- [translate_table: standard]	38	Sgra14247 [mRNA] locus=scaffold2081.1:7959:14601:+ [translate_table: standard]	34	XP_013994964.1 PREDICTED: collagen alpha-2(XI) chain-like isoform X5 [Salmo salar]	67	ENSTRUP00000047465.1 pep scaffold:FUGU4:scaffold_49:1080016:1117763:1 gene:ENSTRUG00000018538.1 transcript:ENSTRUT00000047626.1 gene_biotype:protein_coding transcript_biotype:protein_coding gene_symbol:col5a1 description:procollagen, type V, alpha 1 [Source:ZFIN;Acc:ZDB-GENE-041105-6]	55	ENSTNIP00000002662.1 pep chromosome:TETRAODON8:9:7655814:7668734:1 gene:ENSTNIG00000012588.1 transcript:ENSTNIT00000001499.1 gene_biotype:protein_coding transcript_biotype:protein_coding gene_symbol:col2a1a description:collagen, type II, alpha 1a [Source:ZFIN;Acc:ZDB-GENE-980526-192]	37	ENSXMAP00000018852.1 pep scaffold:Xipmac4.4.2:JH556697.1:1223633:1244430:-1 gene:ENSXMAG00000018799.1 transcript:ENSXMAT00000018880.1 gene_biotype:protein_coding transcript_biotype:protein_coding gene_symbol:col28a1b description:collagen, type XXVIII, alpha 1b [Source:ZFIN;Acc:ZDB-GENE-160503-1]	30
ENSAMXP00000010837.1 pep scaffold:AstMex102:KB871650.1:82955:178076:1 gene:ENSAMXG00000010520.1 transcript:ENSAMXT00000010837.1 gene_biotype:protein_coding transcript_biotype:protein_coding gene_symbol:si:ch211-196i2.1 description:si:ch211-196i2.1 [Source:ZFIN;Acc:ZDB-GENE-091204-150]	26	Bp_GLEAN_10011341	23	CI01000009_08955749_09012630	26	ENSDARP00000095569.4 pep chromosome:GRCz10:19:7260815:7306265:-1 gene:ENSDARG00000012422.10 transcript:ENSDART00000104799.4 gene_biotype:protein_coding transcript_biotype:protein_coding gene_symbol:col11a2 description:collagen, type XI, alpha 2 [Source:ZFIN;Acc:ZDB-GENE-000208-23]	44	ENSGMOP00000008008.1 pep genescaffold:gadMor1:GeneScaffold_3340:135813:152333:1 gene:ENSGMOG00000007245.1 transcript:ENSGMOT00000008239.1 gene_biotype:protein_coding transcript_biotype:protein_coding gene_symbol:col9a1a description:collagen, type IX, alpha 1a [Source:ZFIN;Acc:ZDB-GENE-080721-25]	26	ENSGACP00000001053.2 pep scaffold:BROADS1:scaffold_202:3793:52975:1 gene:ENSGACG00000000792.2 transcript:ENSGACT00000001053.2 gene_biotype:protein_coding transcript_biotype:protein_coding gene_symbol:neb description:nebulin [Source:ZFIN;Acc:ZDB-GENE-041111-216]	32	ENSLACP00000015100.1 pep scaffold:LatCha1:JH127320.1:835551:987096:1 gene:ENSLACG00000013288.1 transcript:ENSLACT00000015206.1 gene_biotype:protein_coding transcript_biotype:protein_coding	23	ENSLOCP00000014677.1 pep chromosome:LepOcu1:LG5:31612745:31657351:1 gene:ENSLOCG00000011911.1 transcript:ENSLOCT00000014706.1 gene_biotype:protein_coding transcript_biotype:protein_coding gene_symbol:col17a1b description:collagen, type XVII, alpha 1b [Source:ZFIN;Acc:ZDB-GENE-030131-7145]	30	ENSONIP00000000244.1 pep scaffold:Orenil1.0:GL831395.1:616642:649530:1 gene:ENSONIG00000000188.1 transcript:ENSONIT00000000243.1 gene_biotype:protein_coding transcript_biotype:protein_coding gene_symbol:col5a3b description:collagen, type V, alpha 3b [Source:ZFIN;Acc:ZDB-GENE-110728-4]	36	ENSORLP00000021450.1 pep chromosome:MEDAKA1:21:23731616:23746863:1 gene:ENSORLG00000017145.1 transcript:ENSORLT00000021451.1 gene_biotype:protein_coding transcript_biotype:protein_coding gene_symbol:col28a2a description:collagen, type XXVIII, alpha 2a [Source:ZFIN;Acc:ZDB-GENE-030131-4444]	26	Pm_GLEAN_10016610	21	Sana38302 [mRNA] locus=scaffold913:106524:116138:+ [translate_table: standard]	35	Sino23943 [mRNA] locus=scaffold383:18282:55797:- [translate_table: standard]	37	Sgra43290 [mRNA] locus=scaffold955.1:101059:127438:- [translate_table: standard]	33	XP_013994961.1 PREDICTED: collagen alpha-1(XI) chain-like isoform X4 [Salmo salar]	67	ENSTRUP00000047464.1 pep scaffold:FUGU4:scaffold_49:1080016:1117763:1 gene:ENSTRUG00000018538.1 transcript:ENSTRUT00000047625.1 gene_biotype:protein_coding transcript_biotype:protein_coding gene_symbol:col5a1 description:procollagen, type V, alpha 1 [Source:ZFIN;Acc:ZDB-GENE-041105-6]	55	ENSTNIP00000002440.1 pep chromosome:TETRAODON8:9:7655823:7668734:1 gene:ENSTNIG00000012588.1 transcript:ENSTNIT00000000812.1 gene_biotype:protein_coding transcript_biotype:protein_coding gene_symbol:col2a1a description:collagen, type II, alpha 1a [Source:ZFIN;Acc:ZDB-GENE-980526-192]	37	ENSXMAP00000015205.1 pep scaffold:Xipmac4.4.2:JH556669.1:98817:170107:-1 gene:ENSXMAG00000015154.1 transcript:ENSXMAT00000015225.1 gene_biotype:protein_coding transcript_biotype:protein_coding	30
ENSAMXP00000013940.1 pep scaffold:AstMex102:KB882082.1:3867118:3903269:1 gene:ENSAMXG00000013518.1 transcript:ENSAMXT00000013940.1 gene_biotype:protein_coding transcript_biotype:protein_coding gene_symbol:col18a1b description:collagen type XVIII alpha 1 chain b [Source:ZFIN;Acc:ZDB-GENE-110411-288]	25	Bp_GLEAN_10007586	23	CI01000004_05154049_05203177	26	ENSDARP00000036647.8 pep chromosome:GRCz10:19:7262385:7306215:-1 gene:ENSDARG00000012422.10 transcript:ENSDART00000033363.8 gene_biotype:protein_coding transcript_biotype:protein_coding gene_symbol:col11a2 description:collagen, type XI, alpha 2 [Source:ZFIN;Acc:ZDB-GENE-000208-23]	44	ENSGMOP00000008001.1 pep genescaffold:gadMor1:GeneScaffold_3340:135348:152333:1 gene:ENSGMOG00000007245.1 transcript:ENSGMOT00000008231.1 gene_biotype:protein_coding transcript_biotype:protein_coding gene_symbol:col9a1a description:collagen, type IX, alpha 1a [Source:ZFIN;Acc:ZDB-GENE-080721-25]	26	ENSGACP00000013929.2 pep group:BROADS1:groupXIII:11410099:11489581:-1 gene:ENSGACG00000010487.2 transcript:ENSGACT00000013954.2 gene_biotype:protein_coding transcript_biotype:protein_coding gene_symbol:adgrv1 description:adhesion G protein-coupled receptor V1 [Source:ZFIN;Acc:ZDB-GENE-040624-6]	31	ENSLACP00000011362.1 pep scaffold:LatCha1:JH127684.1:464681:578486:1 gene:ENSLACG00000009997.1 transcript:ENSLACT00000011448.1 gene_biotype:protein_coding transcript_biotype:protein_coding	22	ENSLOCP00000002050.1 pep chromosome:LepOcu1:LG2:2257944:2462354:-1 gene:ENSLOCG00000001716.1 transcript:ENSLOCT00000002055.1 gene_biotype:protein_coding transcript_biotype:protein_coding gene_symbol:adgrv1 description:adhesion G protein-coupled receptor V1 [Source:ZFIN;Acc:ZDB-GENE-040624-6]	30	ENSONIP00000000243.1 pep scaffold:Orenil1.0:GL831395.1:607540:650390:1 gene:ENSONIG00000000188.1 transcript:ENSONIT00000000242.1 gene_biotype:protein_coding transcript_biotype:protein_coding gene_symbol:col5a3b description:collagen, type V, alpha 3b [Source:ZFIN;Acc:ZDB-GENE-110728-4]	36	ENSORLP00000013074.1 pep chromosome:MEDAKA1:15:24556575:24570413:-1 gene:ENSORLG00000010431.1 transcript:ENSORLT00000013075.1 gene_biotype:protein_coding transcript_biotype:protein_coding gene_symbol:col9a1b description:collagen, type IX, alpha 1b [Source:ZFIN;Acc:ZDB-GENE-040426-2410]	26	Pm_GLEAN_10015087	20	Sana03190 [mRNA] locus=scaffold1148:518244:520466:+ [translate_table: standard]	34	Sino38339 [mRNA] locus=scaffold890:252407:281478:- [translate_table: standard]	36	Sgra43084 [mRNA] locus=scaffold945.1:209039:294802:- [translate_table: standard]	33	XP_013994960.1 PREDICTED: collagen alpha-1(XI) chain-like isoform X3 [Salmo salar]	67	ENSTRUP00000047463.1 pep scaffold:FUGU4:scaffold_49:1080013:1117763:1 gene:ENSTRUG00000018538.1 transcript:ENSTRUT00000047624.1 gene_biotype:protein_coding transcript_biotype:protein_coding gene_symbol:col5a1 description:procollagen, type V, alpha 1 [Source:ZFIN;Acc:ZDB-GENE-041105-6]	55	ENSTNIP00000001679.1 pep chromosome:TETRAODON8:9:7655814:7668734:1 gene:ENSTNIG00000012588.1 transcript:ENSTNIT00000003790.1 gene_biotype:protein_coding transcript_biotype:protein_coding gene_symbol:col2a1a description:collagen, type II, alpha 1a [Source:ZFIN;Acc:ZDB-GENE-980526-192]	37	ENSXMAP00000012952.1 pep scaffold:Xipmac4.4.2:JH556786.1:1298717:1324890:-1 gene:ENSXMAG00000012914.1 transcript:ENSXMAT00000012968.1 gene_biotype:protein_coding transcript_biotype:protein_coding gene_symbol:col17a1b description:collagen, type XVII, alpha 1b [Source:ZFIN;Acc:ZDB-GENE-030131-7145]	29
ENSAMXP00000013406.1 pep scaffold:AstMex102:KB882102.1:276013:309027:1 gene:ENSAMXG00000013022.1 transcript:ENSAMXT00000013406.1 gene_biotype:protein_coding transcript_biotype:protein_coding gene_symbol:kmt2d description:lysine (K)-specific methyltransferase 2D [Source:ZFIN;Acc:ZDB-GENE-060223-2]	25	Bp_GLEAN_10020433	22	CI01000186_00873286_00934953	25	ENSDARP00000141211.1 pep chromosome:GRCz10:16:51876706:52009219:1 gene:ENSDARG00000101258.1 transcript:ENSDART00000161330.1 gene_biotype:protein_coding transcript_biotype:protein_coding gene_symbol:col27a1a description:collagen, type XXVII, alpha 1a [Source:ZFIN;Acc:ZDB-GENE-100119-1]	43	ENSGMOP00000007994.1 pep genescaffold:gadMor1:GeneScaffold_3340:135348:152339:1 gene:ENSGMOG00000007245.1 transcript:ENSGMOT00000008224.1 gene_biotype:protein_coding transcript_biotype:protein_coding gene_symbol:col9a1a description:collagen, type IX, alpha 1a [Source:ZFIN;Acc:ZDB-GENE-080721-25]	26	ENSGACP00000013954.1 pep group:BROADS1:groupXIII:11410103:11489542:-1 gene:ENSGACG00000010487.2 transcript:ENSGACT00000013979.1 gene_biotype:protein_coding transcript_biotype:protein_coding gene_symbol:adgrv1 description:adhesion G protein-coupled receptor V1 [Source:ZFIN;Acc:ZDB-GENE-040624-6]	30	ENSLACP00000010118.1 pep scaffold:LatCha1:JH127682.1:380258:454813:1 gene:ENSLACG00000008919.1 transcript:ENSLACT00000010195.1 gene_biotype:protein_coding transcript_biotype:protein_coding	22	ENSLOCP00000002034.1 pep chromosome:LepOcu1:LG2:2257944:2462354:-1 gene:ENSLOCG00000001716.1 transcript:ENSLOCT00000002039.1 gene_biotype:protein_coding transcript_biotype:protein_coding gene_symbol:adgrv1 description:adhesion G protein-coupled receptor V1 [Source:ZFIN;Acc:ZDB-GENE-040624-6]	30	ENSONIP00000021467.1 pep scaffold:Orenil1.0:GL831137.1:5322431:5343956:-1 gene:ENSONIG00000017019.1 transcript:ENSONIT00000021486.1 gene_biotype:protein_coding transcript_biotype:protein_coding gene_symbol:col2a1a description:collagen, type II, alpha 1a [Source:ZFIN;Acc:ZDB-GENE-980526-192]	35	ENSORLP00000003012.1 pep chromosome:MEDAKA1:1:9805235:9824026:-1 gene:ENSORLG00000002422.1 transcript:ENSORLT00000003013.1 gene_biotype:protein_coding transcript_biotype:protein_coding gene_symbol:COL17A1 (1 of many) description:collagen type XVII alpha 1 chain [Source:HGNC Symbol;Acc:HGNC:2194]	26	Pm_GLEAN_10010392	20	Sana28508 [mRNA] locus=scaffold535:501623:522159:- [translate_table: standard]	33	Sino30299 [mRNA] locus=scaffold574:221633:234870:+ [translate_table: standard]	36	Sgra42441 [mRNA] locus=scaffold913.1:156279:186535:- [translate_table: standard]	33	XP_013994959.1 PREDICTED: collagen alpha-1(XI) chain-like isoform X2 [Salmo salar]	67	ENSTRUP00000047462.1 pep scaffold:FUGU4:scaffold_49:1080013:1117763:1 gene:ENSTRUG00000018538.1 transcript:ENSTRUT00000047623.1 gene_biotype:protein_coding transcript_biotype:protein_coding gene_symbol:col5a1 description:procollagen, type V, alpha 1 [Source:ZFIN;Acc:ZDB-GENE-041105-6]	55	ENSTNIP00000001250.1 pep chromosome:TETRAODON8:9:7655814:7668734:1 gene:ENSTNIG00000012588.1 transcript:ENSTNIT00000003578.1 gene_biotype:protein_coding transcript_biotype:protein_coding gene_symbol:col2a1a description:collagen, type II, alpha 1a [Source:ZFIN;Acc:ZDB-GENE-980526-192]	37	ENSXMAP00000008495.1 pep scaffold:Xipmac4.4.2:JH556699.1:225027:287865:-1 gene:ENSXMAG00000008468.1 transcript:ENSXMAT00000008508.1 gene_biotype:protein_coding transcript_biotype:protein_coding	29
ENSAMXP00000011187.1 pep scaffold:AstMex102:KB882084.1:182274:423405:-1 gene:ENSAMXG00000010869.1 transcript:ENSAMXT00000011187.1 gene_biotype:protein_coding transcript_biotype:protein_coding gene_symbol:birc6 description:baculoviral IAP repeat containing 6 [Source:ZFIN;Acc:ZDB-GENE-091202-7]	25	Bp_GLEAN_10017321	22	CI01000009_12659018_12693857	24	ENSDARP00000141009.1 pep chromosome:GRCz10:3:53518593:53664800:1 gene:ENSDARG00000098294.1 transcript:ENSDART00000170461.1 gene_biotype:protein_coding transcript_biotype:protein_coding gene_symbol:col5a3a description:collagen, type V, alpha 3a [Source:ZFIN;Acc:ZDB-GENE-030131-968]	42	ENSGMOP00000007987.1 pep genescaffold:gadMor1:GeneScaffold_3340:135348:152339:1 gene:ENSGMOG00000007245.1 transcript:ENSGMOT00000008217.1 gene_biotype:protein_coding transcript_biotype:protein_coding gene_symbol:col9a1a description:collagen, type IX, alpha 1a [Source:ZFIN;Acc:ZDB-GENE-080721-25]	26	ENSGACP00000007855.1 pep group:BROADS1:groupVI:7095248:7106403:1 gene:ENSGACG00000005921.1 transcript:ENSGACT00000007874.1 gene_biotype:protein_coding transcript_biotype:protein_coding gene_symbol:col9a1b description:collagen, type IX, alpha 1b [Source:ZFIN;Acc:ZDB-GENE-040426-2410]	30	ENSLACP00000002928.1 pep scaffold:LatCha1:JH128350.1:54285:143366:1 gene:ENSLACG00000002619.1 transcript:ENSLACT00000002953.1 gene_biotype:protein_coding transcript_biotype:protein_coding gene_symbol:MGA description:MGA, MAX dimerization protein [Source:HGNC Symbol;Acc:HGNC:14010]	22	ENSLOCP00000014669.1 pep chromosome:LepOcu1:LG5:31612745:31657351:1 gene:ENSLOCG00000011911.1 transcript:ENSLOCT00000014698.1 gene_biotype:protein_coding transcript_biotype:protein_coding gene_symbol:col17a1b description:collagen, type XVII, alpha 1b [Source:ZFIN;Acc:ZDB-GENE-030131-7145]	28	ENSONIP00000014936.1 pep scaffold:Orenil1.0:GL831144.1:658647:694966:1 gene:ENSONIG00000011865.1 transcript:ENSONIT00000014948.1 gene_biotype:protein_coding transcript_biotype:protein_coding	34	ENSORLP00000018383.1 pep chromosome:MEDAKA1:21:17551464:17571248:-1 gene:ENSORLG00000014658.1 transcript:ENSORLT00000018384.1 gene_biotype:protein_coding transcript_biotype:protein_coding gene_symbol:col5a2a description:collagen, type V, alpha 2a [Source:ZFIN;Acc:ZDB-GENE-030616-13]	25	Pm_GLEAN_10008729	20	Sana10168 [mRNA] locus=scaffold164:42150:70553:- [translate_table: standard]	33	Sino32357 [mRNA] locus=scaffold631:457463:459652:- [translate_table: standard]	35	Sgra37715 [mRNA] locus=scaffold715.1:424055:436814:- [translate_table: standard]	33	XP_013994958.1 PREDICTED: collagen alpha-1(XI) chain-like isoform X1 [Salmo salar]	67	ENSTRUP00000026258.1 pep scaffold:FUGU4:scaffold_98:533920:550712:1 gene:ENSTRUG00000010428.1 transcript:ENSTRUT00000026365.1 gene_biotype:protein_coding transcript_biotype:protein_coding gene_symbol:col4a6 description:collagen, type IV, alpha 6 [Source:ZFIN;Acc:ZDB-GENE-101001-2]	55	ENSTNIP00000000270.1 pep chromosome:TETRAODON8:9:7655814:7668734:1 gene:ENSTNIG00000012588.1 transcript:ENSTNIT00000000414.1 gene_biotype:protein_coding transcript_biotype:protein_coding gene_symbol:col2a1a description:collagen, type II, alpha 1a [Source:ZFIN;Acc:ZDB-GENE-980526-192]	37	ENSXMAP00000017789.1 pep scaffold:Xipmac4.4.2:JH556674.1:3447733:3493892:1 gene:ENSXMAG00000017719.1 transcript:ENSXMAT00000017815.1 gene_biotype:protein_coding transcript_biotype:protein_coding	28
ENSAMXP00000019045.1 pep scaffold:AstMex102:KB882202.1:4153424:4253520:-1 gene:ENSAMXG00000018420.1 transcript:ENSAMXT00000019045.1 gene_biotype:protein_coding transcript_biotype:protein_coding gene_symbol:col12a1b description:collagen, type XII, alpha 1b [Source:ZFIN;Acc:ZDB-GENE-120215-116]	24	Bp_GLEAN_10017207	22	CI01000009_12249416_12290497	24	ENSDARP00000139619.1 pep chromosome:GRCz10:2:15721351:15894296:-1 gene:ENSDARG00000009014.11 transcript:ENSDART00000172588.1 gene_biotype:protein_coding transcript_biotype:protein_coding gene_symbol:col11a1b description:collagen, type XI, alpha 1b [Source:ZFIN;Acc:ZDB-GENE-070912-607]	41	ENSGMOP00000007972.1 pep genescaffold:gadMor1:GeneScaffold_3340:135315:152333:1 gene:ENSGMOG00000007245.1 transcript:ENSGMOT00000008202.1 gene_biotype:protein_coding transcript_biotype:protein_coding gene_symbol:col9a1a description:collagen, type IX, alpha 1a [Source:ZFIN;Acc:ZDB-GENE-080721-25]	26	ENSGACP00000021465.1 pep group:BROADS1:groupII:14069329:14225725:-1 gene:ENSGACG00000016262.1 transcript:ENSGACT00000021506.1 gene_biotype:protein_coding transcript_biotype:protein_coding gene_symbol:ush2a description:Usher syndrome 2A (autosomal recessive, mild) [Source:ZFIN;Acc:ZDB-GENE-060503-794]	29	ENSLACP00000000883.1 pep scaffold:LatCha1:JH134567.1:5234:7321:1 gene:ENSLACG00000000795.1 transcript:ENSLACT00000000892.1 gene_biotype:protein_coding transcript_biotype:protein_coding	22	ENSLOCP00000013150.1 pep chromosome:LepOcu1:LG10:27484014:27547534:-1 gene:ENSLOCG00000010726.1 transcript:ENSLOCT00000013178.1 gene_biotype:protein_coding transcript_biotype:protein_coding	28	ENSONIP00000009348.1 pep scaffold:Orenil1.0:GL831236.1:392747:463498:-1 gene:ENSONIG00000007416.1 transcript:ENSONIT00000009353.1 gene_biotype:protein_coding transcript_biotype:protein_coding	34	ENSORLP00000009504.1 pep chromosome:MEDAKA1:7:12421225:12444809:-1 gene:ENSORLG00000007583.1 transcript:ENSORLT00000009505.1 gene_biotype:protein_coding transcript_biotype:protein_coding gene_symbol:kmt2d description:lysine (K)-specific methyltransferase 2D [Source:ZFIN;Acc:ZDB-GENE-060223-2]	25	Pm_GLEAN_10006681	20	Sana34254 [mRNA] locus=scaffold74:1589828:1651773:- [translate_table: standard]	32	Sino13069 [mRNA] locus=scaffold1948:81276:98584:- [translate_table: standard]	35	Sgra33331 [mRNA] locus=scaffold57.1:3405581:3450863:- [translate_table: standard]	33	XP_013981563.1 PREDICTED: glutamine-rich protein 2-like [Salmo salar]	65	ENSTRUP00000028586.1 pep scaffold:FUGU4:scaffold_73:393260:403815:1 gene:ENSTRUG00000011321.1 transcript:ENSTRUT00000028701.1 gene_biotype:protein_coding transcript_biotype:protein_coding	54	ENSTNIP00000000206.1 pep chromosome:TETRAODON8:9:7655814:7668734:1 gene:ENSTNIG00000012588.1 transcript:ENSTNIT00000001706.1 gene_biotype:protein_coding transcript_biotype:protein_coding gene_symbol:col2a1a description:collagen, type II, alpha 1a [Source:ZFIN;Acc:ZDB-GENE-980526-192]	37	ENSXMAP00000005285.1 pep scaffold:Xipmac4.4.2:JH556850.1:336341:372997:1 gene:ENSXMAG00000005261.1 transcript:ENSXMAT00000005291.1 gene_biotype:protein_coding transcript_biotype:protein_coding	28
ENSAMXP00000016296.1 pep scaffold:AstMex102:KB871637.1:378170:428926:-1 gene:ENSAMXG00000015758.1 transcript:ENSAMXT00000016296.1 gene_biotype:protein_coding transcript_biotype:protein_coding gene_symbol:si:dkey-61l1.4 description:si:dkey-61l1.4 [Source:ZFIN;Acc:ZDB-GENE-070705-483]	24	Bp_GLEAN_10012969	22	CI01000074_00187191_00201661	23	ENSDARP00000138598.1 pep scaffold:GRCz10:KN150214.1:31530:144310:-1 gene:ENSDARG00000101592.1 transcript:ENSDART00000168576.1 gene_biotype:protein_coding transcript_biotype:protein_coding gene_symbol:prp description:persistent plexus [Source:ZFIN;Acc:ZDB-GENE-090826-1]	41	ENSGMOP00000018644.1 pep genescaffold:gadMor1:GeneScaffold_3502:37468:86888:1 gene:ENSGMOG00000017306.1 transcript:ENSGMOT00000019101.1 gene_biotype:protein_coding transcript_biotype:protein_coding gene_symbol:fat2 description:FAT atypical cadherin 2 [Source:ZFIN;Acc:ZDB-GENE-111031-1]	25	ENSGACP00000009598.1 pep group:BROADS1:groupX:10166847:10172167:1 gene:ENSGACG00000007251.1 transcript:ENSGACT00000009618.1 gene_biotype:protein_coding transcript_biotype:protein_coding gene_symbol:col8a2 description:collagen, type VIII, alpha 2 [Source:ZFIN;Acc:ZDB-GENE-060503-488]	29	ENSLACP00000014920.1 pep scaffold:LatCha1:JH126934.1:812960:1176756:1 gene:ENSLACG00000013130.1 transcript:ENSLACT00000015024.1 gene_biotype:protein_coding transcript_biotype:protein_coding gene_symbol:HMCN1 description:hemicentin 1 [Source:HGNC Symbol;Acc:HGNC:19194]	21	ENSLOCP00000013044.1 pep chromosome:LepOcu1:LG9:29904351:30017917:1 gene:ENSLOCG00000010624.1 transcript:ENSLOCT00000013072.1 gene_biotype:protein_coding transcript_biotype:protein_coding gene_symbol:col15a1b description:collagen, type XV, alpha 1b [Source:ZFIN;Acc:ZDB-GENE-070912-689]	28	ENSONIP00000011057.1 pep scaffold:Orenil1.0:GL831187.1:1706256:1722649:-1 gene:ENSONIG00000008795.1 transcript:ENSONIT00000011066.1 gene_biotype:protein_coding transcript_biotype:protein_coding gene_symbol:col28a2a description:collagen, type XXVIII, alpha 2a [Source:ZFIN;Acc:ZDB-GENE-030131-4444]	33	ENSORLP00000006774.1 pep chromosome:MEDAKA1:11:12100618:12116879:-1 gene:ENSORLG00000005372.1 transcript:ENSORLT00000006775.1 gene_biotype:protein_coding transcript_biotype:protein_coding gene_symbol:col9a2 description:procollagen, type IX, alpha 2 [Source:ZFIN;Acc:ZDB-GENE-030131-9786]	25	Pm_GLEAN_10021691	19	Sana22220 [mRNA] locus=scaffold356:1070829:1192767:+ [translate_table: standard]	32	Sino08449 [mRNA] locus=scaffold153:2835149:2869046:+ [translate_table: standard]	35	Sgra20745 [mRNA] locus=scaffold297.1:1309908:1334562:+ [translate_table: standard]	33	XP_014022476.1 PREDICTED: collagen alpha-1(VII) chain-like [Salmo salar]	64	ENSTRUP00000008840.1 pep scaffold:FUGU4:scaffold_348:71415:147214:1 gene:ENSTRUG00000003764.1 transcript:ENSTRUT00000008891.1 gene_biotype:protein_coding transcript_biotype:protein_coding	54	ENSTNIP00000000053.1 pep chromosome:TETRAODON8:9:7655808:7668734:1 gene:ENSTNIG00000012588.1 transcript:ENSTNIT00000003589.1 gene_biotype:protein_coding transcript_biotype:protein_coding gene_symbol:col2a1a description:collagen, type II, alpha 1a [Source:ZFIN;Acc:ZDB-GENE-980526-192]	37	ENSXMAP00000003190.1 pep scaffold:Xipmac4.4.2:JH556822.1:41789:62664:1 gene:ENSXMAG00000003161.1 transcript:ENSXMAT00000003195.1 gene_biotype:protein_coding transcript_biotype:protein_coding gene_symbol:si:dkey-21p1.3 description:si:dkey-21p1.3 [Source:ZFIN;Acc:ZDB-GENE-081105-162]	28
ENSAMXP00000013794.1 pep scaffold:AstMex102:KB871600.1:20233:439759:1 gene:ENSAMXG00000013364.1 transcript:ENSAMXT00000013794.1 gene_biotype:protein_coding transcript_biotype:protein_coding gene_symbol:ush2a description:Usher syndrome 2A (autosomal recessive, mild) [Source:ZFIN;Acc:ZDB-GENE-060503-794]	24	Bp_GLEAN_10009910	22	CI01000072_03355517_03379038	23	ENSDARP00000096532.4 pep chromosome:GRCz10:19:7260820:7306481:-1 gene:ENSDARG00000012422.10 transcript:ENSDART00000105754.4 gene_biotype:protein_coding transcript_biotype:protein_coding gene_symbol:col11a2 description:collagen, type XI, alpha 2 [Source:ZFIN;Acc:ZDB-GENE-000208-23]	41	ENSGMOP00000001573.1 pep genescaffold:gadMor1:GeneScaffold_259:168828:216127:-1 gene:ENSGMOG00000001436.1 transcript:ENSGMOT00000001628.1 gene_biotype:protein_coding transcript_biotype:protein_coding	25	ENSGACP00000007878.1 pep group:BROADS1:groupVI:7110337:7138465:-1 gene:ENSGACG00000005946.1 transcript:ENSGACT00000007897.1 gene_biotype:protein_coding transcript_biotype:protein_coding gene_symbol:col19a1 description:collagen, type XIX, alpha 1 [Source:ZFIN;Acc:ZDB-GENE-090312-196]	29	ENSLACP00000011097.1 pep scaffold:LatCha1:JH126839.1:446764:554068:1 gene:ENSLACG00000009765.1 transcript:ENSLACT00000011180.1 gene_biotype:protein_coding transcript_biotype:protein_coding gene_symbol:COL17A1 description:collagen type XVII alpha 1 chain [Source:HGNC Symbol;Acc:HGNC:2194]	21	ENSLOCP00000004519.1 pep chromosome:LepOcu1:LG11:8704052:8750371:1 gene:ENSLOCG00000003777.1 transcript:ENSLOCT00000004527.1 gene_biotype:protein_coding transcript_biotype:protein_coding	28	ENSONIP00000011012.1 pep scaffold:Orenil1.0:GL831490.1:136942:186613:-1 gene:ENSONIG00000008760.1 transcript:ENSONIT00000011021.1 gene_biotype:protein_coding transcript_biotype:protein_coding gene_symbol:COL25A1 description:collagen type XXV alpha 1 chain [Source:HGNC Symbol;Acc:HGNC:18603]	33	ENSORLP00000021285.1 pep chromosome:MEDAKA1:8:24023657:24041310:-1 gene:ENSORLG00000017013.1 transcript:ENSORLT00000021286.1 gene_biotype:protein_coding transcript_biotype:protein_coding gene_symbol:col1 description:Oryzias latipes collagen type I alpha 1 (col1), mRNA. [Source:RefSeq mRNA;Acc:NM_001122918]	24	Pm_GLEAN_10020073	19	Sana11276 [mRNA] locus=scaffold179:532143:561230:+ [translate_table: standard]	32	Sino09431 [mRNA] locus=scaffold1600:2386179:2405985:- [translate_table: standard]	33	Sgra14756 [mRNA] locus=scaffold2123.1:37308:74513:- [translate_table: standard]	33	XP_014011771.1 PREDICTED: collagen alpha-6(IV) chain-like isoform X3 [Salmo salar]	64	ENSTRUP00000001031.1 pep scaffold:FUGU4:scaffold_68:1321:52679:1 gene:ENSTRUG00000000434.1 transcript:ENSTRUT00000001034.1 gene_biotype:protein_coding transcript_biotype:protein_coding gene_symbol:col11a1b description:collagen, type XI, alpha 1b [Source:ZFIN;Acc:ZDB-GENE-070912-607]	54	ENSTNIP00000018567.1 pep chromosome:TETRAODON8:1:15710994:15720960:-1 gene:ENSTNIG00000015497.1 transcript:ENSTNIT00000018794.1 gene_biotype:protein_coding transcript_biotype:protein_coding gene_symbol:si:dkey-21p1.3 description:si:dkey-21p1.3 [Source:ZFIN;Acc:ZDB-GENE-081105-162]	36	ENSXMAP00000014380.1 pep scaffold:Xipmac4.4.2:JH556759.1:1574708:1635797:1 gene:ENSXMAG00000014329.1 transcript:ENSXMAT00000014400.1 gene_biotype:protein_coding transcript_biotype:protein_coding	27
ENSAMXP00000006187.1 pep scaffold:AstMex102:KB882205.1:180933:246338:-1 gene:ENSAMXG00000005984.1 transcript:ENSAMXT00000006187.1 gene_biotype:protein_coding transcript_biotype:protein_coding gene_symbol:ehbp1l1a description:EH domain binding protein 1-like 1a [Source:ZFIN;Acc:ZDB-GENE-080917-27]	23	Bp_GLEAN_10007304	22	CI01000027_01111716_01114630	23	ENSDARP00000049588.6 pep chromosome:GRCz10:2:15720603:15894604:-1 gene:ENSDARG00000009014.11 transcript:ENSDART00000049589.8 gene_biotype:protein_coding transcript_biotype:protein_coding gene_symbol:col11a1b description:collagen, type XI, alpha 1b [Source:ZFIN;Acc:ZDB-GENE-070912-607]	41	ENSGMOP00000019405.1 pep genescaffold:gadMor1:GeneScaffold_4024:107747:148796:1 gene:ENSGMOG00000017989.1 transcript:ENSGMOT00000019875.1 gene_biotype:protein_coding transcript_biotype:protein_coding	24	ENSGACP00000026170.1 pep group:BROADS1:groupIX:19544951:19558346:-1 gene:ENSGACG00000019798.1 transcript:ENSGACT00000026221.1 gene_biotype:protein_coding transcript_biotype:protein_coding gene_symbol:col9a1a description:collagen, type IX, alpha 1a [Source:ZFIN;Acc:ZDB-GENE-080721-25]	28	ENSLACP00000007910.2 pep scaffold:LatCha1:JH126577.1:230074:374599:1 gene:ENSLACG00000007000.2 transcript:ENSLACT00000007976.2 gene_biotype:protein_coding transcript_biotype:protein_coding gene_symbol:HERC1 description:HECT and RLD domain containing E3 ubiquitin protein ligase family member 1 [Source:HGNC Symbol;Acc:HGNC:4867]	21	ENSLOCP00000013763.1 pep chromosome:LepOcu1:LG4:45637436:45727308:1 gene:ENSLOCG00000011197.1 transcript:ENSLOCT00000013792.1 gene_biotype:protein_coding transcript_biotype:protein_coding gene_symbol:COL25A1 description:collagen type XXV alpha 1 chain [Source:HGNC Symbol;Acc:HGNC:18603]	27	ENSONIP00000010187.1 pep scaffold:Orenil1.0:GL831177.1:2614447:2658682:-1 gene:ENSONIG00000008087.1 transcript:ENSONIT00000010196.1 gene_biotype:protein_coding transcript_biotype:protein_coding gene_symbol:col12a1a description:collagen, type XII, alpha 1a [Source:ZFIN;Acc:ZDB-GENE-090728-1]	33	ENSORLP00000018240.1 pep chromosome:MEDAKA1:23:15256988:15290382:1 gene:ENSORLG00000014551.1 transcript:ENSORLT00000018241.1 gene_biotype:protein_coding transcript_biotype:protein_coding	24	Pm_GLEAN_10017710	19	Sana08273 [mRNA] locus=scaffold1495:420752:437251:- [translate_table: standard]	32	Sino28698 [mRNA] locus=scaffold528:508638:538551:- [translate_table: standard]	32	Sgra38610 [mRNA] locus=scaffold75.1:1878034:1897930:+ [translate_table: standard]	32	XP_014011770.1 PREDICTED: collagen alpha-6(IV) chain-like isoform X2 [Salmo salar]	64	ENSTRUP00000047468.1 pep scaffold:FUGU4:scaffold_49:1094067:1117757:1 gene:ENSTRUG00000018538.1 transcript:ENSTRUT00000047629.1 gene_biotype:protein_coding transcript_biotype:protein_coding gene_symbol:col5a1 description:procollagen, type V, alpha 1 [Source:ZFIN;Acc:ZDB-GENE-041105-6]	53	ENSTNIP00000012079.1 pep chromosome:TETRAODON8:21:3605209:3628599:1 gene:ENSTNIG00000009217.1 transcript:ENSTNIT00000012270.1 gene_biotype:protein_coding transcript_biotype:protein_coding gene_symbol:col16a1 description:collagen, type XVI, alpha 1 [Source:ZFIN;Acc:ZDB-GENE-060503-351]	36	ENSXMAP00000012334.1 pep scaffold:Xipmac4.4.2:JH556817.1:646248:680756:-1 gene:ENSXMAG00000012260.1 transcript:ENSXMAT00000012350.1 gene_biotype:protein_coding transcript_biotype:protein_coding	27
ENSAMXP00000003606.1 pep scaffold:AstMex102:KB871635.1:579495:644494:-1 gene:ENSAMXG00000003496.1 transcript:ENSAMXT00000003606.1 gene_biotype:protein_coding transcript_biotype:protein_coding gene_symbol:col18a1a description:collagen type XVIII alpha 1 chain a [Source:ZFIN;Acc:ZDB-GENE-030516-3]	23	Bp_GLEAN_10021764	21	CI01000365_00378042_00430372	22	ENSDARP00000136818.1 pep chromosome:GRCz10:1:58545607:58580931:-1 gene:ENSDARG00000101816.1 transcript:ENSDART00000158011.1 gene_biotype:protein_coding transcript_biotype:protein_coding gene_symbol:col5a3b description:collagen, type V, alpha 3b [Source:ZFIN;Acc:ZDB-GENE-110728-4]	40	ENSGMOP00000011355.1 pep genescaffold:gadMor1:GeneScaffold_3887:289:81323:1 gene:ENSGMOG00000010560.1 transcript:ENSGMOT00000011663.1 gene_biotype:protein_coding transcript_biotype:protein_coding gene_symbol:PKD1 description:polycystin 1, transient receptor potential channel interacting [Source:HGNC Symbol;Acc:HGNC:9008]	24	ENSGACP00000004433.1 pep group:BROADS1:groupV:3438514:3454716:-1 gene:ENSGACG00000003361.1 transcript:ENSGACT00000004447.1 gene_biotype:protein_coding transcript_biotype:protein_coding gene_symbol:col1a1b description:collagen, type I, alpha 1b [Source:ZFIN;Acc:ZDB-GENE-030131-4400]	28	ENSLACP00000019635.1 pep scaffold:LatCha1:JH126651.1:2013032:2088249:1 gene:ENSLACG00000017266.1 transcript:ENSLACT00000019773.1 gene_biotype:protein_coding transcript_biotype:protein_coding gene_symbol:WDR33 description:WD repeat domain 33 [Source:HGNC Symbol;Acc:HGNC:25651]	20	ENSLOCP00000004648.1 pep chromosome:LepOcu1:LG18:8325388:8360208:1 gene:ENSLOCG00000003885.1 transcript:ENSLOCT00000004656.1 gene_biotype:protein_coding transcript_biotype:protein_coding gene_symbol:col9a3 description:collagen, type IX, alpha 3 [Source:ZFIN;Acc:ZDB-GENE-030131-9799]	27	ENSONIP00000012279.1 pep scaffold:Orenil1.0:GL831145.1:2082668:2176569:1 gene:ENSONIG00000009773.1 transcript:ENSONIT00000012288.1 gene_biotype:protein_coding transcript_biotype:protein_coding gene_symbol:col19a1 description:collagen, type XIX, alpha 1 [Source:ZFIN;Acc:ZDB-GENE-090312-196]	32	ENSORLP00000006212.1 pep chromosome:MEDAKA1:18:10809693:10827349:-1 gene:ENSORLG00000004934.1 transcript:ENSORLT00000006213.1 gene_biotype:protein_coding transcript_biotype:protein_coding gene_symbol:COL25A1 description:collagen type XXV alpha 1 chain [Source:HGNC Symbol;Acc:HGNC:18603]	24	Pm_GLEAN_10015542	19	Sana00655 [mRNA] locus=scaffold1024:67538:87750:+ [translate_table: standard]	32	Sino26135 [mRNA] locus=scaffold449:750139:782865:+ [translate_table: standard]	32	Sgra43782 [mRNA] locus=scaffold976.1:369158:374781:+ [translate_table: standard]	31	XP_014011769.1 PREDICTED: collagen alpha-6(IV) chain-like isoform X1 [Salmo salar]	64	ENSTRUP00000047467.1 pep scaffold:FUGU4:scaffold_49:1094067:1117757:1 gene:ENSTRUG00000018538.1 transcript:ENSTRUT00000047628.1 gene_biotype:protein_coding transcript_biotype:protein_coding gene_symbol:col5a1 description:procollagen, type V, alpha 1 [Source:ZFIN;Acc:ZDB-GENE-041105-6]	53	ENSTNIP00000002362.1 pep chromosome:TETRAODON8:9:7655823:7668734:1 gene:ENSTNIG00000012588.1 transcript:ENSTNIT00000001726.1 gene_biotype:protein_coding transcript_biotype:protein_coding gene_symbol:col2a1a description:collagen, type II, alpha 1a [Source:ZFIN;Acc:ZDB-GENE-980526-192]	36	ENSXMAP00000009609.1 pep scaffold:Xipmac4.4.2:JH556858.1:844191:861650:-1 gene:ENSXMAG00000009528.1 transcript:ENSXMAT00000009623.1 gene_biotype:protein_coding transcript_biotype:protein_coding gene_symbol:col9a1b description:collagen, type IX, alpha 1b [Source:ZFIN;Acc:ZDB-GENE-040426-2410]	27
ENSAMXP00000003333.1 pep scaffold:AstMex102:KB882263.1:458481:587262:1 gene:ENSAMXG00000002936.1 transcript:ENSAMXT00000003333.1 gene_biotype:protein_coding transcript_biotype:protein_coding gene_symbol:macf1a description:microtubule-actin crosslinking factor 1a [Source:ZFIN;Acc:ZDB-GENE-030131-3606]	23	Bp_GLEAN_10020816	21	CI01000054_05713420_05771550	22	ENSDARP00000097619.2 pep chromosome:GRCz10:11:11291319:11317662:-1 gene:ENSDARG00000073699.3 transcript:ENSDART00000113311.3 gene_biotype:protein_coding transcript_biotype:protein_coding gene_symbol:col9a1a description:collagen, type IX, alpha 1a [Source:ZFIN;Acc:ZDB-GENE-080721-25]	40	ENSGMOP00000010818.1 pep genescaffold:gadMor1:GeneScaffold_1111:204931:243683:-1 gene:ENSGMOG00000010008.1 transcript:ENSGMOT00000011116.1 gene_biotype:protein_coding transcript_biotype:protein_coding gene_symbol:COL25A1 description:collagen type XXV alpha 1 chain [Source:HGNC Symbol;Acc:HGNC:18603]	24	ENSGACP00000011725.1 pep group:BROADS1:groupX:13440289:13452800:1 gene:ENSGACG00000008862.1 transcript:ENSGACT00000011749.1 gene_biotype:protein_coding transcript_biotype:protein_coding	27	ENSLACP00000019634.1 pep scaffold:LatCha1:JH126651.1:1996615:2090493:1 gene:ENSLACG00000017266.1 transcript:ENSLACT00000019772.1 gene_biotype:protein_coding transcript_biotype:protein_coding gene_symbol:WDR33 description:WD repeat domain 33 [Source:HGNC Symbol;Acc:HGNC:25651]	20	ENSLOCP00000002467.1 pep chromosome:LepOcu1:LG21:2236968:2309050:-1 gene:ENSLOCG00000002108.1 transcript:ENSLOCT00000002473.1 gene_biotype:protein_coding transcript_biotype:protein_coding gene_symbol:hmcn2 description:hemicentin 2 [Source:ZFIN;Acc:ZDB-GENE-030131-9765]	27	ENSONIP00000009627.1 pep scaffold:Orenil1.0:GL831159.1:2227957:2265246:-1 gene:ENSONIG00000007640.1 transcript:ENSONIT00000009633.1 gene_biotype:protein_coding transcript_biotype:protein_coding	32	ENSORLP00000004819.1 pep chromosome:MEDAKA1:20:2786014:2835898:-1 gene:ENSORLG00000003857.1 transcript:ENSORLT00000004820.1 gene_biotype:protein_coding transcript_biotype:protein_coding	24	Pm_GLEAN_10010993	19	Sana34517 [mRNA] locus=scaffold758:693109:706171:- [translate_table: standard]	31	Sino17913 [mRNA] locus=scaffold2596:97063:121238:+ [translate_table: standard]	32	Sgra42572 [mRNA] locus=scaffold92.1:994842:1014349:- [translate_table: standard]	31	XP_014011772.1 PREDICTED: collagen alpha-5(IV) chain-like [Salmo salar]	62	ENSTRUP00000018323.1 pep scaffold:FUGU4:scaffold_190:187690:228418:1 gene:ENSTRUG00000007414.1 transcript:ENSTRUT00000018399.1 gene_biotype:protein_coding transcript_biotype:protein_coding gene_symbol:col7a1 description:collagen, type VII, alpha 1 [Source:ZFIN;Acc:ZDB-GENE-030131-2427]	53	ENSTNIP00000021933.1 pep chromosome:TETRAODON8:4:7240910:7281218:1 gene:ENSTNIG00000018753.1 transcript:ENSTNIT00000022169.1 gene_biotype:protein_coding transcript_biotype:protein_coding	34	ENSXMAP00000009540.1 pep scaffold:Xipmac4.4.2:JH556858.1:715693:841743:1 gene:ENSXMAG00000009502.1 transcript:ENSXMAT00000009554.1 gene_biotype:protein_coding transcript_biotype:protein_coding gene_symbol:col19a1 description:collagen, type XIX, alpha 1 [Source:ZFIN;Acc:ZDB-GENE-090312-196]	27
ENSAMXP00000002274.1 pep scaffold:AstMex102:KB871970.1:273572:301794:-1 gene:ENSAMXG00000002187.1 transcript:ENSAMXT00000002274.1 gene_biotype:protein_coding transcript_biotype:protein_coding gene_symbol:col9a1a description:collagen, type IX, alpha 1a [Source:ZFIN;Acc:ZDB-GENE-080721-25]	23	Bp_GLEAN_10019191	20	CI01000012_04722087_04836261	22	ENSDARP00000135982.1 pep chromosome:GRCz10:9:8751910:8904769:1 gene:ENSDARG00000104110.1 transcript:ENSDART00000159077.1 gene_biotype:protein_coding transcript_biotype:protein_coding gene_symbol:col4a2 description:collagen, type IV, alpha 2 [Source:ZFIN;Acc:ZDB-GENE-070725-3]	39	ENSGMOP00000009278.1 pep genescaffold:gadMor1:GeneScaffold_1686:134791:169793:-1 gene:ENSGMOG00000008648.1 transcript:ENSGMOT00000009530.1 gene_biotype:protein_coding transcript_biotype:protein_coding gene_symbol:col18a1a description:collagen type XVIII alpha 1 chain a [Source:ZFIN;Acc:ZDB-GENE-030516-3]	24	ENSGACP00000009076.1 pep group:BROADS1:groupXVII:5595189:5627275:-1 gene:ENSGACG00000006819.1 transcript:ENSGACT00000009096.1 gene_biotype:protein_coding transcript_biotype:protein_coding	27	ENSLACP00000005567.1 pep scaffold:LatCha1:JH128747.1:145687:245783:1 gene:ENSLACG00000004948.1 transcript:ENSLACT00000005616.1 gene_biotype:protein_coding transcript_biotype:protein_coding gene_symbol:col6a4a description:collagen, type VI, alpha 4a [Source:ZFIN;Acc:ZDB-GENE-041111-303]	20	ENSLOCP00000001978.1 pep chromosome:LepOcu1:LG10:539452:649494:-1 gene:ENSLOCG00000001656.1 transcript:ENSLOCT00000001983.1 gene_biotype:protein_coding transcript_biotype:protein_coding gene_symbol:hmcn1 description:hemicentin 1 [Source:ZFIN;Acc:ZDB-GENE-041014-322]	27	ENSONIP00000009006.1 pep scaffold:Orenil1.0:GL831689.1:41296:76064:1 gene:ENSONIG00000007142.1 transcript:ENSONIT00000009011.1 gene_biotype:protein_coding transcript_biotype:protein_coding gene_symbol:col5a2b description:collagen, type V, alpha 2b [Source:ZFIN;Acc:ZDB-GENE-110406-2]	32	ENSORLP00000014129.1 pep chromosome:MEDAKA1:19:15148007:15166843:-1 gene:ENSORLG00000011273.1 transcript:ENSORLT00000014130.1 gene_biotype:protein_coding transcript_biotype:protein_coding gene_symbol:col1a1b description:collagen, type I, alpha 1b [Source:ZFIN;Acc:ZDB-GENE-030131-4400]	23	Pm_GLEAN_10010140	19	Sana34476 [mRNA] locus=scaffold75:1471990:1523095:- [translate_table: standard]	31	Sino11061 [mRNA] locus=scaffold1735:481398:500412:- [translate_table: standard]	32	Sgra34749 [mRNA] locus=scaffold61.1:4208054:4264387:- [translate_table: standard]	31	XP_013983575.1 PREDICTED: collagen alpha-1(XI) chain-like isoform X4 [Salmo salar]	62	ENSTRUP00000018322.1 pep scaffold:FUGU4:scaffold_190:187244:228454:1 gene:ENSTRUG00000007414.1 transcript:ENSTRUT00000018398.1 gene_biotype:protein_coding transcript_biotype:protein_coding gene_symbol:col7a1 description:collagen, type VII, alpha 1 [Source:ZFIN;Acc:ZDB-GENE-030131-2427]	53	ENSTNIP00000020314.1 pep chromosome:TETRAODON8:3:331569:340625:1 gene:ENSTNIG00000017177.1 transcript:ENSTNIT00000020545.1 gene_biotype:protein_coding transcript_biotype:protein_coding	34	ENSXMAP00000005029.1 pep scaffold:Xipmac4.4.2:JH557453.1:10592:50089:-1 gene:ENSXMAG00000004978.1 transcript:ENSXMAT00000005034.1 gene_biotype:protein_coding transcript_biotype:protein_coding gene_symbol:kmt2ca description:lysine (K)-specific methyltransferase 2Ca [Source:ZFIN;Acc:ZDB-GENE-080520-3]	27
ENSAMXP00000019716.1 pep scaffold:AstMex102:KB872960.1:444:30737:1 gene:ENSAMXG00000019133.1 transcript:ENSAMXT00000019716.1 gene_biotype:protein_coding transcript_biotype:protein_coding	22	Bp_GLEAN_10013762	20	CI01000082_01885169_01923048	21	ENSDARP00000129072.1 pep chromosome:GRCz10:15:36093919:36197432:-1 gene:ENSDARG00000002831.11 transcript:ENSDART00000154476.2 gene_biotype:protein_coding transcript_biotype:protein_coding gene_symbol:col4a4 description:collagen, type IV, alpha 4 [Source:ZFIN;Acc:ZDB-GENE-101001-1]	39	ENSGMOP00000008086.1 pep genescaffold:gadMor1:GeneScaffold_3340:135959:152255:1 gene:ENSGMOG00000007245.1 transcript:ENSGMOT00000008317.1 gene_biotype:protein_coding transcript_biotype:protein_coding gene_symbol:col9a1a description:collagen, type IX, alpha 1a [Source:ZFIN;Acc:ZDB-GENE-080721-25]	24	ENSGACP00000009069.1 pep group:BROADS1:groupXVII:5595183:5627269:-1 gene:ENSGACG00000006819.1 transcript:ENSGACT00000009089.1 gene_biotype:protein_coding transcript_biotype:protein_coding	27	ENSLACP00000015224.1 pep scaffold:LatCha1:JH126943.1:855016:993401:1 gene:ENSLACG00000013403.1 transcript:ENSLACT00000015330.1 gene_biotype:protein_coding transcript_biotype:protein_coding gene_symbol:COL6A3 description:collagen type VI alpha 3 chain [Source:HGNC Symbol;Acc:HGNC:2213]	19	ENSLOCP00000013155.1 pep chromosome:LepOcu1:LG10:27484014:27539520:-1 gene:ENSLOCG00000010726.1 transcript:ENSLOCT00000013183.1 gene_biotype:protein_coding transcript_biotype:protein_coding	26	ENSONIP00000005832.1 pep scaffold:Orenil1.0:GL831155.1:4937508:4978409:-1 gene:ENSONIG00000004630.1 transcript:ENSONIT00000005836.1 gene_biotype:protein_coding transcript_biotype:protein_coding gene_symbol:col5a2a description:collagen, type V, alpha 2a [Source:ZFIN;Acc:ZDB-GENE-030616-13]	32	ENSORLP00000013145.2 pep chromosome:MEDAKA1:9:15924736:16009129:-1 gene:ENSORLG00000010486.2 transcript:ENSORLT00000013146.2 gene_biotype:protein_coding transcript_biotype:protein_coding gene_symbol:adgrv1 description:adhesion G protein-coupled receptor V1 [Source:ZFIN;Acc:ZDB-GENE-040624-6]	23	Pm_GLEAN_10018481	18	Sana26555 [mRNA] locus=scaffold472:1453549:1477945:+ [translate_table: standard]	31	Sino29757 [mRNA] locus=scaffold558:1610776:1631425:- [translate_table: standard]	31	Sgra31807 [mRNA] locus=scaffold534.1:151364:175226:+ [translate_table: standard]	31	XP_013983574.1 PREDICTED: collagen alpha-1(V) chain-like isoform X3 [Salmo salar]	62	ENSTRUP00000015800.1 pep scaffold:FUGU4:scaffold_42:347548:362094:-1 gene:ENSTRUG00000006458.1 transcript:ENSTRUT00000015870.1 gene_biotype:protein_coding transcript_biotype:protein_coding gene_symbol:col4a1 description:collagen, type IV, alpha 1 [Source:ZFIN;Acc:ZDB-GENE-081105-114]	53	ENSTNIP00000001883.1 pep chromosome:TETRAODON8:3:328485:340619:1 gene:ENSTNIG00000017177.1 transcript:ENSTNIT00000004057.1 gene_biotype:protein_coding transcript_biotype:protein_coding	34	ENSXMAP00000010519.1 pep scaffold:Xipmac4.4.2:JH556783.1:473052:494717:1 gene:ENSXMAG00000010479.1 transcript:ENSXMAT00000010533.1 gene_biotype:protein_coding transcript_biotype:protein_coding gene_symbol:col9a2 description:procollagen, type IX, alpha 2 [Source:ZFIN;Acc:ZDB-GENE-030131-9786]	26
ENSAMXP00000015801.1 pep scaffold:AstMex102:KB871594.1:218512:239584:1 gene:ENSAMXG00000015338.1 transcript:ENSAMXT00000015801.1 gene_biotype:protein_coding transcript_biotype:protein_coding gene_symbol:zgc:113232 description:zgc:113232 [Source:ZFIN;Acc:ZDB-GENE-050327-86]	22	Bp_GLEAN_10010593	20	CI01000054_03848427_03914231	21	ENSDARP00000111488.2 pep chromosome:GRCz10:9:8652642:8683236:-1 gene:ENSDARG00000055009.7 transcript:ENSDART00000130442.2 gene_biotype:protein_coding transcript_biotype:protein_coding gene_symbol:col4a1 description:collagen, type IV, alpha 1 [Source:ZFIN;Acc:ZDB-GENE-081105-114]	39	ENSGMOP00000005099.1 pep genescaffold:gadMor1:GeneScaffold_1260:248411:296238:-1 gene:ENSGMOG00000004769.1 transcript:ENSGMOT00000005247.1 gene_biotype:protein_coding transcript_biotype:protein_coding gene_symbol:col19a1 description:collagen, type XIX, alpha 1 [Source:ZFIN;Acc:ZDB-GENE-090312-196]	24	ENSGACP00000011950.1 pep group:BROADS1:groupXII:11221976:11246371:-1 gene:ENSGACG00000009038.1 transcript:ENSGACT00000011974.1 gene_biotype:protein_coding transcript_biotype:protein_coding gene_symbol:kmt2d description:lysine (K)-specific methyltransferase 2D [Source:ZFIN;Acc:ZDB-GENE-060223-2]	26	ENSLACP00000000698.1 pep scaffold:LatCha1:JH128638.1:3622:74446:-1 gene:ENSLACG00000000624.1 transcript:ENSLACT00000000704.1 gene_biotype:protein_coding transcript_biotype:protein_coding	19	ENSLOCP00000009304.1 pep chromosome:LepOcu1:LG4:18725705:18776500:-1 gene:ENSLOCG00000007661.1 transcript:ENSLOCT00000009315.1 gene_biotype:protein_coding transcript_biotype:protein_coding gene_symbol:kmt2d description:lysine (K)-specific methyltransferase 2D [Source:ZFIN;Acc:ZDB-GENE-060223-2]	26	ENSONIP00000005778.1 pep scaffold:Orenil1.0:GL831155.1:4365185:4400741:1 gene:ENSONIG00000004587.1 transcript:ENSONIT00000005782.1 gene_biotype:protein_coding transcript_biotype:protein_coding gene_symbol:col18a1a description:collagen type XVIII alpha 1 chain a [Source:ZFIN;Acc:ZDB-GENE-030516-3]	32	ENSORLP00000012044.3 pep chromosome:MEDAKA1:4:16026325:16112437:-1 gene:ENSORLG00000009600.3 transcript:ENSORLT00000012045.3 gene_biotype:protein_coding transcript_biotype:protein_coding gene_symbol:hmcn1 description:hemicentin 1 [Source:ZFIN;Acc:ZDB-GENE-041014-322]	23	Pm_GLEAN_10015738	18	Sana06267 [mRNA] locus=scaffold1346:238672:269288:+ [translate_table: standard]	31	Sino01452 [mRNA] locus=scaffold1069:1763338:1787226:+ [translate_table: standard]	31	Sgra31753 [mRNA] locus=scaffold532.1:387830:447233:- [translate_table: standard]	31	XP_013983573.1 PREDICTED: collagen alpha-1(V) chain-like isoform X2 [Salmo salar]	62	ENSTRUP00000001032.1 pep scaffold:FUGU4:scaffold_68:1321:52679:1 gene:ENSTRUG00000000434.1 transcript:ENSTRUT00000001035.1 gene_biotype:protein_coding transcript_biotype:protein_coding gene_symbol:col11a1b description:collagen, type XI, alpha 1b [Source:ZFIN;Acc:ZDB-GENE-070912-607]	53	ENSTNIP00000019684.1 pep chromosome:TETRAODON8:17:3991620:4054515:-1 gene:ENSTNIG00000016582.1 transcript:ENSTNIT00000019914.1 gene_biotype:protein_coding transcript_biotype:protein_coding gene_symbol:col19a1 description:collagen, type XIX, alpha 1 [Source:ZFIN;Acc:ZDB-GENE-090312-196]	33	ENSXMAP00000017672.1 pep scaffold:Xipmac4.4.2:JH556668.1:4002145:4201053:1 gene:ENSXMAG00000017603.1 transcript:ENSXMAT00000017697.1 gene_biotype:protein_coding transcript_biotype:protein_coding gene_symbol:ush2a description:Usher syndrome 2A (autosomal recessive, mild) [Source:ZFIN;Acc:ZDB-GENE-060503-794]	25
ENSAMXP00000011353.1 pep scaffold:AstMex102:KB882173.1:375614:437996:-1 gene:ENSAMXG00000010954.1 transcript:ENSAMXT00000011353.1 gene_biotype:protein_coding transcript_biotype:protein_coding gene_symbol:neb description:nebulin [Source:ZFIN;Acc:ZDB-GENE-041111-216]	22	Bp_GLEAN_10009976	20	CI01000052_02468269_02501109	21	ENSDARP00000140438.1 pep chromosome:GRCz10:15:357448:413825:-1 gene:ENSDARG00000099634.1 transcript:ENSDART00000160773.1 gene_biotype:protein_coding transcript_biotype:protein_coding gene_symbol:elna description:elastin a [Source:ZFIN;Acc:ZDB-GENE-061212-1]	38	ENSGMOP00000017842.1 pep genescaffold:gadMor1:GeneScaffold_1434:11590:77253:-1 gene:ENSGMOG00000016536.1 transcript:ENSGMOT00000018281.1 gene_biotype:protein_coding transcript_biotype:protein_coding gene_symbol:col12a1a description:collagen, type XII, alpha 1a [Source:ZFIN;Acc:ZDB-GENE-090728-1]	23	ENSGACP00000001375.1 pep scaffold:BROADS1:scaffold_37:2346135:2424188:1 gene:ENSGACG00000001055.1 transcript:ENSGACT00000001376.1 gene_biotype:protein_coding transcript_biotype:protein_coding gene_symbol:scospondin description:subcommissural organ spondin [Source:ZFIN;Acc:ZDB-GENE-051114-1]	26	ENSLACP00000021799.1 pep scaffold:LatCha1:JH126562.1:10152725:10289191:1 gene:ENSLACG00000019157.1 transcript:ENSLACT00000021940.1 gene_biotype:protein_coding transcript_biotype:protein_coding gene_symbol:UBR4 description:ubiquitin protein ligase E3 component n-recognin 4 [Source:HGNC Symbol;Acc:HGNC:30313]	18	ENSLOCP00000013626.1 pep chromosome:LepOcu1:LG11:37821719:37862068:-1 gene:ENSLOCG00000011072.1 transcript:ENSLOCT00000013655.1 gene_biotype:protein_coding transcript_biotype:protein_coding gene_symbol:col28a1a description:collagen, type XXVIII, alpha 1a [Source:ZFIN;Acc:ZDB-GENE-070705-84]	25	ENSONIP00000012285.1 pep scaffold:Orenil1.0:GL831145.1:2181100:2200472:-1 gene:ENSONIG00000009778.1 transcript:ENSONIT00000012294.1 gene_biotype:protein_coding transcript_biotype:protein_coding gene_symbol:col9a1b description:collagen, type IX, alpha 1b [Source:ZFIN;Acc:ZDB-GENE-040426-2410]	31	ENSORLP00000006718.1 pep chromosome:MEDAKA1:11:12007105:12095640:1 gene:ENSORLG00000005328.1 transcript:ENSORLT00000006719.1 gene_biotype:protein_coding transcript_biotype:protein_coding	23	Pm_GLEAN_10011593	18	Sana39988 [mRNA] locus=scaffold976:1835008:1837225:- [translate_table: standard]	30	Sino28214 [mRNA] locus=scaffold5064:18888:20795:+ [translate_table: standard]	30	Sgra31572 [mRNA] locus=scaffold527.1:542398:544287:+ [translate_table: standard]	31	XP_013983572.1 PREDICTED: collagen alpha-1(V) chain-like isoform X1 [Salmo salar]	62	ENSTRUP00000035967.1 pep scaffold:FUGU4:scaffold_40:1069283:1084232:-1 gene:ENSTRUG00000014058.1 transcript:ENSTRUT00000036097.1 gene_biotype:protein_coding transcript_biotype:protein_coding gene_symbol:col5a3b description:collagen, type V, alpha 3b [Source:ZFIN;Acc:ZDB-GENE-110728-4]	52	ENSTNIP00000019683.1 pep chromosome:TETRAODON8:17:3991623:4055158:-1 gene:ENSTNIG00000016582.1 transcript:ENSTNIT00000019913.1 gene_biotype:protein_coding transcript_biotype:protein_coding gene_symbol:col19a1 description:collagen, type XIX, alpha 1 [Source:ZFIN;Acc:ZDB-GENE-090312-196]	33	ENSXMAP00000017599.1 pep scaffold:Xipmac4.4.2:JH556661.1:6405674:6427403:-1 gene:ENSXMAG00000017341.1 transcript:ENSXMAT00000017624.1 gene_biotype:protein_coding transcript_biotype:protein_coding gene_symbol:col1a1b description:collagen, type I, alpha 1b [Source:ZFIN;Acc:ZDB-GENE-030131-4400]	25
ENSAMXP00000008725.1 pep scaffold:AstMex102:KB882179.1:1258531:1333956:1 gene:ENSAMXG00000008403.1 transcript:ENSAMXT00000008725.1 gene_biotype:protein_coding transcript_biotype:protein_coding gene_symbol:col12a1a description:collagen, type XII, alpha 1a [Source:ZFIN;Acc:ZDB-GENE-090728-1]	22	Bp_GLEAN_10006020	20	CI01000047_04479638_04501854	21	ENSDARP00000049848.7 pep chromosome:GRCz10:15:36226992:36247641:1 gene:ENSDARG00000003395.11 transcript:ENSDART00000049849.7 gene_biotype:protein_coding transcript_biotype:protein_coding gene_symbol:col4a3 description:collagen, type IV, alpha 3 [Source:ZFIN;Acc:ZDB-GENE-070802-4]	38	ENSGMOP00000015708.1 pep genescaffold:gadMor1:GeneScaffold_1024:5043:141955:1 gene:ENSGMOG00000014477.1 transcript:ENSGMOT00000016110.1 gene_biotype:protein_coding transcript_biotype:protein_coding gene_symbol:scospondin description:subcommissural organ spondin [Source:ZFIN;Acc:ZDB-GENE-051114-1]	23	ENSGACP00000023877.1 pep group:BROADS1:groupXIV:11006391:11036535:1 gene:ENSGACG00000018073.1 transcript:ENSGACT00000023924.1 gene_biotype:protein_coding transcript_biotype:protein_coding gene_symbol:si:ch211-196i2.1 description:si:ch211-196i2.1 [Source:ZFIN;Acc:ZDB-GENE-091204-150]	25	ENSLACP00000011025.1 pep scaffold:LatCha1:JH127997.1:442476:576598:-1 gene:ENSLACG00000009702.1 transcript:ENSLACT00000011108.1 gene_biotype:protein_coding transcript_biotype:protein_coding gene_symbol:C5orf42 description:chromosome 5 open reading frame 42 [Source:HGNC Symbol;Acc:HGNC:25801]	18	ENSLOCP00000013617.1 pep chromosome:LepOcu1:LG11:37821719:37862068:-1 gene:ENSLOCG00000011072.1 transcript:ENSLOCT00000013646.1 gene_biotype:protein_coding transcript_biotype:protein_coding gene_symbol:col28a1a description:collagen, type XXVIII, alpha 1a [Source:ZFIN;Acc:ZDB-GENE-070705-84]	25	ENSONIP00000002445.1 pep scaffold:Orenil1.0:GL831140.1:1792877:1816832:1 gene:ENSONIG00000001953.1 transcript:ENSONIT00000002446.1 gene_biotype:protein_coding transcript_biotype:protein_coding gene_symbol:si:dkey-21p1.3 description:si:dkey-21p1.3 [Source:ZFIN;Acc:ZDB-GENE-081105-162]	31	ENSORLP00000012874.1 pep chromosome:MEDAKA1:11:20471243:20488305:-1 gene:ENSORLG00000010270.1 transcript:ENSORLT00000012875.1 gene_biotype:protein_coding transcript_biotype:protein_coding gene_symbol:col28a1a description:collagen, type XXVIII, alpha 1a [Source:ZFIN;Acc:ZDB-GENE-070705-84]	22	Pm_GLEAN_10010713	18	Sana39534 [mRNA] locus=scaffold958:372053:398702:- [translate_table: standard]	30	Sino27115 [mRNA] locus=scaffold480:277458:301485:+ [translate_table: standard]	30	Sgra11624 [mRNA] locus=scaffold18.1:2135943:2248484:+ [translate_table: standard]	31	XP_014044770.1 PREDICTED: collagen alpha-4(IV) chain-like [Salmo salar]	57	ENSTRUP00000035966.1 pep scaffold:FUGU4:scaffold_40:1069283:1084232:-1 gene:ENSTRUG00000014058.1 transcript:ENSTRUT00000036096.1 gene_biotype:protein_coding transcript_biotype:protein_coding gene_symbol:col5a3b description:collagen, type V, alpha 3b [Source:ZFIN;Acc:ZDB-GENE-110728-4]	52	ENSTNIP00000021932.1 pep chromosome:TETRAODON8:4:7240910:7281218:1 gene:ENSTNIG00000018753.1 transcript:ENSTNIT00000022168.1 gene_biotype:protein_coding transcript_biotype:protein_coding	32	ENSXMAP00000010337.1 pep scaffold:Xipmac4.4.2:JH556679.1:2526618:2541242:1 gene:ENSXMAG00000010294.1 transcript:ENSXMAT00000010351.1 gene_biotype:protein_coding transcript_biotype:protein_coding gene_symbol:COL17A1 (1 of many) description:collagen type XVII alpha 1 chain [Source:HGNC Symbol;Acc:HGNC:2194]	25
ENSAMXP00000000848.1 pep scaffold:AstMex102:KB871754.1:1461638:1557245:1 gene:ENSAMXG00000000824.1 transcript:ENSAMXT00000000848.1 gene_biotype:protein_coding transcript_biotype:protein_coding gene_symbol:si:dkey-225n22.4 description:si:dkey-225n22.4 [Source:ZFIN;Acc:ZDB-GENE-120709-30]	22	Bp_GLEAN_10002671	20	CI01000008_00232767_00300614	21	ENSDARP00000134161.1 pep chromosome:GRCz10:5:64491795:64636805:-1 gene:ENSDARG00000099930.1 transcript:ENSDART00000164649.1 gene_biotype:protein_coding transcript_biotype:protein_coding gene_symbol:col27a1b description:collagen, type XXVII, alpha 1b [Source:ZFIN;Acc:ZDB-GENE-100119-2]	37	ENSGMOP00000010809.1 pep genescaffold:gadMor1:GeneScaffold_1111:204931:243683:-1 gene:ENSGMOG00000010008.1 transcript:ENSGMOT00000011107.1 gene_biotype:protein_coding transcript_biotype:protein_coding gene_symbol:COL25A1 description:collagen type XXV alpha 1 chain [Source:HGNC Symbol;Acc:HGNC:18603]	23	ENSGACP00000000111.1 pep scaffold:BROADS1:scaffold_58:510328:533032:1 gene:ENSGACG00000000088.1 transcript:ENSGACT00000000111.1 gene_biotype:protein_coding transcript_biotype:protein_coding gene_symbol:col28a1a description:collagen, type XXVIII, alpha 1a [Source:ZFIN;Acc:ZDB-GENE-070705-84]	25	ENSLACP00000020650.1 pep scaffold:LatCha1:JH126569.1:2811170:2973073:-1 gene:ENSLACG00000018145.1 transcript:ENSLACT00000020790.1 gene_biotype:protein_coding transcript_biotype:protein_coding gene_symbol:DNAH1 description:dynein axonemal heavy chain 1 [Source:HGNC Symbol;Acc:HGNC:2940]	17	ENSLOCP00000010590.1 pep chromosome:LepOcu1:LG9:19192223:19320018:-1 gene:ENSLOCG00000008668.1 transcript:ENSLOCT00000010605.1 gene_biotype:protein_coding transcript_biotype:protein_coding gene_symbol:scospondin description:subcommissural organ spondin [Source:ZFIN;Acc:ZDB-GENE-051114-1]	25	ENSONIP00000009007.1 pep scaffold:Orenil1.0:GL831689.1:53872:75310:1 gene:ENSONIG00000007142.1 transcript:ENSONIT00000009012.1 gene_biotype:protein_coding transcript_biotype:protein_coding gene_symbol:col5a2b description:collagen, type V, alpha 2b [Source:ZFIN;Acc:ZDB-GENE-110406-2]	30	ENSORLP00000009197.1 pep chromosome:MEDAKA1:11:16269020:16384991:-1 gene:ENSORLG00000007324.1 transcript:ENSORLT00000009198.1 gene_biotype:protein_coding transcript_biotype:protein_coding gene_symbol:macf1a description:microtubule-actin crosslinking factor 1a [Source:ZFIN;Acc:ZDB-GENE-030131-3606]	22	Pm_GLEAN_10008728	18	Sana24555 [mRNA] locus=scaffold425:802951:834265:- [translate_table: standard]	30	Sino26142 [mRNA] locus=scaffold449:1166470:1197410:- [translate_table: standard]	30	Sgra09320 [mRNA] locus=scaffold16.1:4052219:4073695:+ [translate_table: standard]	31	XP_014044769.1 PREDICTED: collagen alpha-4(IV) chain-like [Salmo salar]	57	ENSTRUP00000035965.1 pep scaffold:FUGU4:scaffold_40:1069283:1084232:-1 gene:ENSTRUG00000014058.1 transcript:ENSTRUT00000036095.1 gene_biotype:protein_coding transcript_biotype:protein_coding gene_symbol:col5a3b description:collagen, type V, alpha 3b [Source:ZFIN;Acc:ZDB-GENE-110728-4]	52	ENSTNIP00000019682.1 pep chromosome:TETRAODON8:17:3991620:4054515:-1 gene:ENSTNIG00000016582.1 transcript:ENSTNIT00000019912.1 gene_biotype:protein_coding transcript_biotype:protein_coding gene_symbol:col19a1 description:collagen, type XIX, alpha 1 [Source:ZFIN;Acc:ZDB-GENE-090312-196]	31	ENSXMAP00000000230.1 pep scaffold:Xipmac4.4.2:JH558006.1:1047:41868:-1 gene:ENSXMAG00000000223.1 transcript:ENSXMAT00000000231.1 gene_biotype:protein_coding transcript_biotype:protein_coding gene_symbol:adgrv1 description:adhesion G protein-coupled receptor V1 [Source:ZFIN;Acc:ZDB-GENE-040624-6]	25
ENSAMXP00000009021.1 pep scaffold:AstMex102:KB882106.1:2732454:2893296:1 gene:ENSAMXG00000008769.1 transcript:ENSAMXT00000009021.1 gene_biotype:protein_coding transcript_biotype:protein_coding gene_symbol:FAT3 description:FAT atypical cadherin 3 [Source:HGNC Symbol;Acc:HGNC:23112]	21	Bp_GLEAN_10016320	19	CI01000319_00725031_00734698	20	ENSDARP00000119546.1 pep chromosome:GRCz10:9:48600017:48673250:-1 gene:ENSDARG00000076321.5 transcript:ENSDART00000140185.2 gene_biotype:protein_coding transcript_biotype:protein_coding gene_symbol:col28a2a description:collagen, type XXVIII, alpha 2a [Source:ZFIN;Acc:ZDB-GENE-030131-4444]	37	ENSGMOP00000010790.1 pep genescaffold:gadMor1:GeneScaffold_1111:204931:244327:-1 gene:ENSGMOG00000010008.1 transcript:ENSGMOT00000011088.1 gene_biotype:protein_coding transcript_biotype:protein_coding gene_symbol:COL25A1 description:collagen type XXV alpha 1 chain [Source:HGNC Symbol;Acc:HGNC:18603]	23	ENSGACP00000009724.1 pep group:BROADS1:groupX:10630189:10664614:1 gene:ENSGACG00000007310.1 transcript:ENSGACT00000009744.1 gene_biotype:protein_coding transcript_biotype:protein_coding gene_symbol:col16a1 description:collagen, type XVI, alpha 1 [Source:ZFIN;Acc:ZDB-GENE-060503-351]	24	ENSLACP00000005793.1 pep scaffold:LatCha1:JH128474.1:154046:254601:-1 gene:ENSLACG00000005142.1 transcript:ENSLACT00000005843.1 gene_biotype:protein_coding transcript_biotype:protein_coding	17	ENSLOCP00000019776.1 pep chromosome:LepOcu1:LG1:20672403:21077067:-1 gene:ENSLOCG00000016044.1 transcript:ENSLOCT00000019809.1 gene_biotype:protein_coding transcript_biotype:protein_coding gene_symbol:USH2A description:usherin [Source:HGNC Symbol;Acc:HGNC:12601]	23	ENSONIP00000005833.1 pep scaffold:Orenil1.0:GL831202.1:966086:1018483:1 gene:ENSONIG00000004631.1 transcript:ENSONIT00000005837.1 gene_biotype:protein_coding transcript_biotype:protein_coding gene_symbol:col8a2 description:collagen, type VIII, alpha 2 [Source:ZFIN;Acc:ZDB-GENE-060503-488]	30	ENSORLP00000005697.1 pep chromosome:MEDAKA1:12:7357987:7373872:-1 gene:ENSORLG00000004528.1 transcript:ENSORLT00000005698.1 gene_biotype:protein_coding transcript_biotype:protein_coding	22	Pm_GLEAN_10007751	18	Sana12585 [mRNA] locus=scaffold1895:472866:591274:+ [translate_table: standard]	30	Sino37403 [mRNA] locus=scaffold851:506737:615365:+ [translate_table: standard]	29	Sgra00098 [mRNA] locus=scaffold1.1:3250357:3279134:+ [translate_table: standard]	31	XP_014044766.1 PREDICTED: collagen alpha-4(IV) chain-like [Salmo salar]	57	ENSTRUP00000035963.1 pep scaffold:FUGU4:scaffold_40:1069283:1084784:-1 gene:ENSTRUG00000014058.1 transcript:ENSTRUT00000036093.1 gene_biotype:protein_coding transcript_biotype:protein_coding gene_symbol:col5a3b description:collagen, type V, alpha 3b [Source:ZFIN;Acc:ZDB-GENE-110728-4]	52	ENSTNIP00000013524.1 pep chromosome:TETRAODON8:3:90851:103623:-1 gene:ENSTNIG00000010611.1 transcript:ENSTNIT00000013718.1 gene_biotype:protein_coding transcript_biotype:protein_coding gene_symbol:col5a2b description:collagen, type V, alpha 2b [Source:ZFIN;Acc:ZDB-GENE-110406-2]	31	ENSXMAP00000000197.1 pep scaffold:Xipmac4.4.2:JH556838.1:872366:932583:1 gene:ENSXMAG00000000180.1 transcript:ENSXMAT00000000197.1 gene_biotype:protein_coding transcript_biotype:protein_coding gene_symbol:hmcn2 description:hemicentin 2 [Source:ZFIN;Acc:ZDB-GENE-030131-9765]	25
ENSAMXP00000003769.1 pep scaffold:AstMex102:KB882118.1:1551464:1584241:1 gene:ENSAMXG00000003674.1 transcript:ENSAMXT00000003769.1 gene_biotype:protein_coding transcript_biotype:protein_coding gene_symbol:col17a1b description:collagen, type XVII, alpha 1b [Source:ZFIN;Acc:ZDB-GENE-030131-7145]	21	Bp_GLEAN_10014989	19	CI01000054_10910820_10938477	20	ENSDARP00000100078.2 pep chromosome:GRCz10:9:48599701:48673396:-1 gene:ENSDARG00000076321.5 transcript:ENSDART00000115121.4 gene_biotype:protein_coding transcript_biotype:protein_coding gene_symbol:col28a2a description:collagen, type XXVIII, alpha 2a [Source:ZFIN;Acc:ZDB-GENE-030131-4444]	37	ENSGMOP00000010785.1 pep genescaffold:gadMor1:GeneScaffold_1111:204931:244327:-1 gene:ENSGMOG00000010008.1 transcript:ENSGMOT00000011083.1 gene_biotype:protein_coding transcript_biotype:protein_coding gene_symbol:COL25A1 description:collagen type XXV alpha 1 chain [Source:HGNC Symbol;Acc:HGNC:18603]	23	ENSGACP00000008855.1 pep group:BROADS1:groupVIII:7081280:7103293:1 gene:ENSGACG00000006637.1 transcript:ENSGACT00000008874.1 gene_biotype:protein_coding transcript_biotype:protein_coding gene_symbol:COL24A1 description:collagen type XXIV alpha 1 chain [Source:HGNC Symbol;Acc:HGNC:20821]	24	ENSLACP00000012389.1 pep scaffold:LatCha1:JH127717.1:546518:718593:-1 gene:ENSLACG00000010910.1 transcript:ENSLACT00000012482.1 gene_biotype:protein_coding transcript_biotype:protein_coding gene_symbol:VPS13D description:vacuolar protein sorting 13 homolog D [Source:HGNC Symbol;Acc:HGNC:23595]	16	ENSLOCP00000019772.1 pep chromosome:LepOcu1:LG1:20672403:21078139:-1 gene:ENSLOCG00000016044.1 transcript:ENSLOCT00000019805.1 gene_biotype:protein_coding transcript_biotype:protein_coding gene_symbol:USH2A description:usherin [Source:HGNC Symbol;Acc:HGNC:12601]	23	ENSONIP00000014865.1 pep scaffold:Orenil1.0:GL831253.1:1318515:1416191:1 gene:ENSONIG00000011807.1 transcript:ENSONIT00000014877.1 gene_biotype:protein_coding transcript_biotype:protein_coding gene_symbol:adgrv1 description:adhesion G protein-coupled receptor V1 [Source:ZFIN;Acc:ZDB-GENE-040624-6]	29	ENSORLP00000001304.1 pep chromosome:MEDAKA1:13:2193612:2298219:1 gene:ENSORLG00000001057.1 transcript:ENSORLT00000001305.1 gene_biotype:protein_coding transcript_biotype:protein_coding gene_symbol:ryr1b description:ryanodine receptor 1b (skeletal) [Source:ZFIN;Acc:ZDB-GENE-070705-417]	22	Pm_GLEAN_10004430	18	Sana38537 [mRNA] locus=scaffold918:757470:875310:+ [translate_table: standard]	29	Sino37297 [mRNA] locus=scaffold85:158871:180182:+ [translate_table: standard]	29	Sgra34487 [mRNA] locus=scaffold602.1:37948:172171:- [translate_table: standard]	30	XP_014044765.1 PREDICTED: collagen alpha-4(IV) chain-like [Salmo salar]	57	ENSTRUP00000035960.1 pep scaffold:FUGU4:scaffold_40:1069283:1085433:-1 gene:ENSTRUG00000014058.1 transcript:ENSTRUT00000036090.1 gene_biotype:protein_coding transcript_biotype:protein_coding gene_symbol:col5a3b description:collagen, type V, alpha 3b [Source:ZFIN;Acc:ZDB-GENE-110728-4]	52	ENSTNIP00000012080.1 pep chromosome:TETRAODON8:21:3627366:3639818:-1 gene:ENSTNIG00000009218.1 transcript:ENSTNIT00000012271.1 gene_biotype:protein_coding transcript_biotype:protein_coding gene_symbol:col9a2 description:procollagen, type IX, alpha 2 [Source:ZFIN;Acc:ZDB-GENE-030131-9786]	31	ENSXMAP00000016470.1 pep scaffold:Xipmac4.4.2:JH556667.1:3914198:3989977:1 gene:ENSXMAG00000016422.1 transcript:ENSXMAT00000016494.1 gene_biotype:protein_coding transcript_biotype:protein_coding gene_symbol:kmt2cb description:lysine (K)-specific methyltransferase 2Cb [Source:ZFIN;Acc:ZDB-GENE-070705-340]	24
ENSAMXP00000000806.1 pep scaffold:AstMex102:KB871754.1:875890:991583:1 gene:ENSAMXG00000000759.1 transcript:ENSAMXT00000000806.1 gene_biotype:protein_coding transcript_biotype:protein_coding	21	Bp_GLEAN_10012198	19	CI01000026_04430286_04481358	20	ENSDARP00000137764.1 pep chromosome:GRCz10:6:11217614:11260174:1 gene:ENSDARG00000024847.9 transcript:ENSDART00000172506.1 gene_biotype:protein_coding transcript_biotype:protein_coding gene_symbol:col5a2b description:collagen, type V, alpha 2b [Source:ZFIN;Acc:ZDB-GENE-110406-2]	36	ENSGMOP00000010783.1 pep genescaffold:gadMor1:GeneScaffold_1111:204931:244327:-1 gene:ENSGMOG00000010008.1 transcript:ENSGMOT00000011081.1 gene_biotype:protein_coding transcript_biotype:protein_coding gene_symbol:COL25A1 description:collagen type XXV alpha 1 chain [Source:HGNC Symbol;Acc:HGNC:18603]	23	ENSGACP00000009077.1 pep group:BROADS1:groupXV:3471927:3516066:-1 gene:ENSGACG00000006800.1 transcript:ENSGACT00000009097.1 gene_biotype:protein_coding transcript_biotype:protein_coding gene_symbol:col12a1a description:collagen, type XII, alpha 1a [Source:ZFIN;Acc:ZDB-GENE-090728-1]	23	ENSLACP00000011991.1 pep scaffold:LatCha1:JH126680.1:513783:554559:-1 gene:ENSLACG00000010554.1 transcript:ENSLACT00000012082.1 gene_biotype:protein_coding transcript_biotype:protein_coding gene_symbol:COL1A1 description:collagen type I alpha 1 chain [Source:HGNC Symbol;Acc:HGNC:2197]	16	ENSLOCP00000013346.1 pep chromosome:LepOcu1:LG11:37250784:37291213:1 gene:ENSLOCG00000010835.1 transcript:ENSLOCT00000013374.1 gene_biotype:protein_coding transcript_biotype:protein_coding gene_symbol:col1a2 description:collagen, type I, alpha 2 [Source:ZFIN;Acc:ZDB-GENE-030131-8415]	23	ENSONIP00000012286.1 pep scaffold:Orenil1.0:GL831145.1:2181722:2201935:-1 gene:ENSONIG00000009778.1 transcript:ENSONIT00000012295.1 gene_biotype:protein_coding transcript_biotype:protein_coding gene_symbol:col9a1b description:collagen, type IX, alpha 1b [Source:ZFIN;Acc:ZDB-GENE-040426-2410]	29	ENSORLP00000012817.1 pep chromosome:MEDAKA1:13:19729310:19783352:-1 gene:ENSORLG00000010217.1 transcript:ENSORLT00000012818.1 gene_biotype:protein_coding transcript_biotype:protein_coding gene_symbol:fat3a description:FAT atypical cadherin 3a [Source:ZFIN;Acc:ZDB-GENE-060929-1254]	21	Pm_GLEAN_10017377	17	Sana35332 [mRNA] locus=scaffold784:357104:460214:+ [translate_table: standard]	29	Sino37097 [mRNA] locus=scaffold835:1403128:1424949:- [translate_table: standard]	29	Sgra30639 [mRNA] locus=scaffold5.1:5683800:5712191:+ [translate_table: standard]	30	XP_014024329.1 PREDICTED: collagen alpha-1(XXIV) chain-like [Salmo salar]	57	ENSTRUP00000015808.1 pep scaffold:FUGU4:scaffold_42:347548:360115:-1 gene:ENSTRUG00000006458.1 transcript:ENSTRUT00000015878.1 gene_biotype:protein_coding transcript_biotype:protein_coding gene_symbol:col4a1 description:collagen, type IV, alpha 1 [Source:ZFIN;Acc:ZDB-GENE-081105-114]	52	ENSTNIP00000012077.1 pep chromosome:TETRAODON8:21:3259504:3263023:1 gene:ENSTNIG00000009215.1 transcript:ENSTNIT00000012268.1 gene_biotype:protein_coding transcript_biotype:protein_coding gene_symbol:col8a2 description:collagen, type VIII, alpha 2 [Source:ZFIN;Acc:ZDB-GENE-060503-488]	31	ENSXMAP00000004892.1 pep scaffold:Xipmac4.4.2:JH556696.1:2097877:2116593:1 gene:ENSXMAG00000004856.1 transcript:ENSXMAT00000004897.1 gene_biotype:protein_coding transcript_biotype:protein_coding gene_symbol:col28a2a description:collagen, type XXVIII, alpha 2a [Source:ZFIN;Acc:ZDB-GENE-030131-4444]	24
ENSAMXP00000016382.1 pep scaffold:AstMex102:KB871579.1:320452:355996:1 gene:ENSAMXG00000015915.1 transcript:ENSAMXT00000016382.1 gene_biotype:protein_coding transcript_biotype:protein_coding	20	Bp_GLEAN_10009941	19	CI01000140_00799875_00859860	19	ENSDARP00000128055.1 pep chromosome:GRCz10:15:36196895:36254825:1 gene:ENSDARG00000003395.11 transcript:ENSDART00000156697.2 gene_biotype:protein_coding transcript_biotype:protein_coding gene_symbol:col4a3 description:collagen, type IV, alpha 3 [Source:ZFIN;Acc:ZDB-GENE-070802-4]	36	ENSGMOP00000015146.1 pep genescaffold:gadMor1:GeneScaffold_1112:932803:951947:1 gene:ENSGMOG00000014118.1 transcript:ENSGMOT00000015535.1 gene_biotype:protein_coding transcript_biotype:protein_coding	22	ENSGACP00000009071.1 pep group:BROADS1:groupXV:3469650:3513588:-1 gene:ENSGACG00000006800.1 transcript:ENSGACT00000009091.1 gene_biotype:protein_coding transcript_biotype:protein_coding gene_symbol:col12a1a description:collagen, type XII, alpha 1a [Source:ZFIN;Acc:ZDB-GENE-090728-1]	23	ENSLACP00000007685.1 pep scaffold:LatCha1:JH127229.1:237892:356785:-1 gene:ENSLACG00000006808.1 transcript:ENSLACT00000007749.1 gene_biotype:protein_coding transcript_biotype:protein_coding gene_symbol:PLEC description:plectin [Source:HGNC Symbol;Acc:HGNC:9069]	16	ENSLOCP00000011404.1 pep chromosome:LepOcu1:LG12:21829305:21896625:1 gene:ENSLOCG00000009336.1 transcript:ENSLOCT00000011420.1 gene_biotype:protein_coding transcript_biotype:protein_coding gene_symbol:col18a1a description:collagen type XVIII alpha 1 chain a [Source:ZFIN;Acc:ZDB-GENE-030516-3]	22	ENSONIP00000008245.1 pep scaffold:Orenil1.0:GL831138.1:7335843:7397684:-1 gene:ENSONIG00000006537.1 transcript:ENSONIT00000008250.1 gene_biotype:protein_coding transcript_biotype:protein_coding	28	ENSORLP00000007722.1 pep chromosome:MEDAKA1:12:9494692:9536454:-1 gene:ENSORLG00000006140.1 transcript:ENSORLT00000007723.1 gene_biotype:protein_coding transcript_biotype:protein_coding	21	Pm_GLEAN_10013323	17	Sana22969 [mRNA] locus=scaffold380:884018:914306:+ [translate_table: standard]	29	Sino35830 [mRNA] locus=scaffold781:644599:703861:- [translate_table: standard]	29	Sgra01919 [mRNA] locus=scaffold1099.1:281123:307155:+ [translate_table: standard]	30	XP_013988307.1 PREDICTED: collagen alpha-1(VII) chain-like isoform X5 [Salmo salar]	57	ENSTRUP00000015807.1 pep scaffold:FUGU4:scaffold_42:347548:361003:-1 gene:ENSTRUG00000006458.1 transcript:ENSTRUT00000015877.1 gene_biotype:protein_coding transcript_biotype:protein_coding gene_symbol:col4a1 description:collagen, type IV, alpha 1 [Source:ZFIN;Acc:ZDB-GENE-081105-114]	52	ENSTNIP00000011726.1 pep chromosome:TETRAODON8:2:18898860:18915763:1 gene:ENSTNIG00000008873.1 transcript:ENSTNIT00000011914.1 gene_biotype:protein_coding transcript_biotype:protein_coding gene_symbol:col18a1a description:collagen type XVIII alpha 1 chain a [Source:ZFIN;Acc:ZDB-GENE-030516-3]	31	ENSXMAP00000002381.1 pep scaffold:Xipmac4.4.2:JH556765.1:1042889:1123470:1 gene:ENSXMAG00000002326.1 transcript:ENSXMAT00000002386.1 gene_biotype:protein_coding transcript_biotype:protein_coding gene_symbol:hmcn1 description:hemicentin 1 [Source:ZFIN;Acc:ZDB-GENE-041014-322]	24
ENSAMXP00000008948.1 pep scaffold:AstMex102:KB871598.1:979361:1015819:-1 gene:ENSAMXG00000008669.1 transcript:ENSAMXT00000008948.1 gene_biotype:protein_coding transcript_biotype:protein_coding	20	Bp_GLEAN_10008601	19	CI01000073_00591004_00626411	19	ENSDARP00000126509.1 pep chromosome:GRCz10:19:38887447:39024694:-1 gene:ENSDARG00000009194.13 transcript:ENSDART00000151958.1 gene_biotype:protein_coding transcript_biotype:protein_coding gene_symbol:col16a1 description:collagen, type XVI, alpha 1 [Source:ZFIN;Acc:ZDB-GENE-060503-351]	36	ENSGMOP00000014411.1 pep genescaffold:gadMor1:GeneScaffold_2057:2877:55815:1 gene:ENSGMOG00000013381.1 transcript:ENSGMOT00000014784.1 gene_biotype:protein_coding transcript_biotype:protein_coding	22	ENSGACP00000026066.1 pep group:BROADS1:groupIV:29512980:29532892:1 gene:ENSGACG00000019725.1 transcript:ENSGACT00000026117.1 gene_biotype:protein_coding transcript_biotype:protein_coding gene_symbol:col7a1l description:collagen type VII alpha 1-like [Source:ZFIN;Acc:ZDB-GENE-030131-9861]	22	ENSLACP00000003554.1 pep scaffold:LatCha1:JH126653.1:73044:413056:-1 gene:ENSLACG00000003166.1 transcript:ENSLACT00000003586.1 gene_biotype:protein_coding transcript_biotype:protein_coding gene_symbol:MYCBP2 description:MYC binding protein 2, E3 ubiquitin protein ligase [Source:HGNC Symbol;Acc:HGNC:23386]	16	ENSLOCP00000006172.1 pep chromosome:LepOcu1:LG4:13213521:13269126:1 gene:ENSLOCG00000005115.1 transcript:ENSLOCT00000006180.1 gene_biotype:protein_coding transcript_biotype:protein_coding gene_symbol:col2a1a description:collagen, type II, alpha 1a [Source:ZFIN;Acc:ZDB-GENE-980526-192]	22	ENSONIP00000021994.1 pep scaffold:Orenil1.0:GL831334.1:693544:814771:1 gene:ENSONIG00000017439.1 transcript:ENSONIT00000022013.1 gene_biotype:protein_coding transcript_biotype:protein_coding	27	ENSORLP00000009606.2 pep chromosome:MEDAKA1:13:15935215:15965643:-1 gene:ENSORLG00000007666.2 transcript:ENSORLT00000009607.2 gene_biotype:protein_coding transcript_biotype:protein_coding gene_symbol:kmt2a description:lysine (K)-specific methyltransferase 2A [Source:ZFIN;Acc:ZDB-GENE-080521-3]	20	Pm_GLEAN_10012490	17	Sana18664 [mRNA] locus=scaffold277:320244:380213:- [translate_table: standard]	29	Sino35278 [mRNA] locus=scaffold755:357427:410154:- [translate_table: standard]	29	Sgra32096 [mRNA] locus=scaffold54.1:4807152:4933761:+ [translate_table: standard]	29	XP_013988305.1 PREDICTED: collagen alpha-1(VII) chain-like isoform X3 [Salmo salar]	57	ENSTRUP00000015806.1 pep scaffold:FUGU4:scaffold_42:347548:361003:-1 gene:ENSTRUG00000006458.1 transcript:ENSTRUT00000015876.1 gene_biotype:protein_coding transcript_biotype:protein_coding gene_symbol:col4a1 description:collagen, type IV, alpha 1 [Source:ZFIN;Acc:ZDB-GENE-081105-114]	52	ENSTNIP00000002526.1 pep chromosome:TETRAODON8:3:90851:103599:-1 gene:ENSTNIG00000010611.1 transcript:ENSTNIT00000000194.1 gene_biotype:protein_coding transcript_biotype:protein_coding gene_symbol:col5a2b description:collagen, type V, alpha 2b [Source:ZFIN;Acc:ZDB-GENE-110406-2]	31	ENSXMAP00000012156.1 pep scaffold:Xipmac4.4.2:JH556852.1:240391:284860:-1 gene:ENSXMAG00000012113.1 transcript:ENSXMAT00000012172.1 gene_biotype:protein_coding transcript_biotype:protein_coding gene_symbol:fat3a description:FAT atypical cadherin 3a [Source:ZFIN;Acc:ZDB-GENE-060929-1254]	23
ENSAMXP00000008805.1 pep scaffold:AstMex102:KB882096.1:1748140:1833994:-1 gene:ENSAMXG00000008495.1 transcript:ENSAMXT00000008805.1 gene_biotype:protein_coding transcript_biotype:protein_coding	20	Bp_GLEAN_10005149	19	CI01000057_04794580_04834143	19	ENSDARP00000114013.1 pep chromosome:GRCz10:19:35909162:36009087:-1 gene:ENSDARG00000060893.6 transcript:ENSDART00000136811.1 gene_biotype:protein_coding transcript_biotype:protein_coding gene_symbol:col8a2 description:collagen, type VIII, alpha 2 [Source:ZFIN;Acc:ZDB-GENE-060503-488]	36	ENSGMOP00000012588.1 pep genescaffold:gadMor1:GeneScaffold_1739:246803:282949:1 gene:ENSGMOG00000011724.1 transcript:ENSGMOT00000012921.1 gene_biotype:protein_coding transcript_biotype:protein_coding gene_symbol:kmt2a description:lysine (K)-specific methyltransferase 2A [Source:ZFIN;Acc:ZDB-GENE-080521-3]	22	ENSGACP00000027230.1 pep group:BROADS1:groupVII:20749176:20805555:1 gene:ENSGACG00000020589.1 transcript:ENSGACT00000027282.1 gene_biotype:protein_coding transcript_biotype:protein_coding	21	ENSLACP00000000244.1 pep scaffold:LatCha1:JH127431.1:771:157218:1 gene:ENSLACG00000000219.1 transcript:ENSLACT00000000246.1 gene_biotype:protein_coding transcript_biotype:protein_coding	16	ENSLOCP00000004893.1 pep chromosome:LepOcu1:LG26:4535452:4591907:1 gene:ENSLOCG00000004045.1 transcript:ENSLOCT00000004900.1 gene_biotype:protein_coding transcript_biotype:protein_coding gene_symbol:kmt2a description:lysine (K)-specific methyltransferase 2A [Source:ZFIN;Acc:ZDB-GENE-080521-3]	22	ENSONIP00000021634.1 pep scaffold:Orenil1.0:GL831287.1:1101971:1308179:-1 gene:ENSONIG00000017156.1 transcript:ENSONIT00000021653.1 gene_biotype:protein_coding transcript_biotype:protein_coding gene_symbol:ush2a description:Usher syndrome 2A (autosomal recessive, mild) [Source:ZFIN;Acc:ZDB-GENE-060503-794]	26	ENSORLP00000024419.1 pep ultracontig:MEDAKA1:ultracontig199:23783:36706:1 gene:ENSORLG00000019636.1 transcript:ENSORLT00000024420.1 gene_biotype:protein_coding transcript_biotype:protein_coding	19	Pm_GLEAN_10012157	17	Sana17370 [mRNA] locus=scaffold253:2523062:2578449:+ [translate_table: standard]	29	Sino32008 [mRNA] locus=scaffold62:2803764:2925744:- [translate_table: standard]	29	Sgra20298 [mRNA] locus=scaffold289.1:853237:934897:+ [translate_table: standard]	29	XP_013988304.1 PREDICTED: collagen alpha-1(VII) chain-like isoform X1 [Salmo salar]	57	ENSTRUP00000015805.1 pep scaffold:FUGU4:scaffold_42:347548:361006:-1 gene:ENSTRUG00000006458.1 transcript:ENSTRUT00000015875.1 gene_biotype:protein_coding transcript_biotype:protein_coding gene_symbol:col4a1 description:collagen, type IV, alpha 1 [Source:ZFIN;Acc:ZDB-GENE-081105-114]	52	ENSTNIP00000000965.1 pep chromosome:TETRAODON8:3:90851:103599:-1 gene:ENSTNIG00000010611.1 transcript:ENSTNIT00000001938.1 gene_biotype:protein_coding transcript_biotype:protein_coding gene_symbol:col5a2b description:collagen, type V, alpha 2b [Source:ZFIN;Acc:ZDB-GENE-110406-2]	31	ENSXMAP00000011152.1 pep scaffold:Xipmac4.4.2:JH556723.1:1922830:1959514:-1 gene:ENSXMAG00000011105.1 transcript:ENSXMAT00000011166.1 gene_biotype:protein_coding transcript_biotype:protein_coding gene_symbol:kmt2d description:lysine (K)-specific methyltransferase 2D [Source:ZFIN;Acc:ZDB-GENE-060223-2]	23
ENSAMXP00000001206.1 pep scaffold:AstMex102:KB882279.1:938377:1043738:1 gene:ENSAMXG00000001131.1 transcript:ENSAMXT00000001206.1 gene_biotype:protein_coding transcript_biotype:protein_coding gene_symbol:fmn2b description:formin 2b [Source:ZFIN;Acc:ZDB-GENE-080225-35]	20	Bp_GLEAN_10003113	19	CI01000052_01150428_01201996	19	ENSDARP00000081152.5 pep chromosome:GRCz10:19:38886452:39048413:-1 gene:ENSDARG00000009194.13 transcript:ENSDART00000086717.5 gene_biotype:protein_coding transcript_biotype:protein_coding gene_symbol:col16a1 description:collagen, type XVI, alpha 1 [Source:ZFIN;Acc:ZDB-GENE-060503-351]	36	ENSGMOP00000008147.1 pep genescaffold:gadMor1:GeneScaffold_815:76:45151:-1 gene:ENSGMOG00000007584.1 transcript:ENSGMOT00000008380.1 gene_biotype:protein_coding transcript_biotype:protein_coding	22	ENSGACP00000021680.1 pep group:BROADS1:groupXIV:3743206:3774676:1 gene:ENSGACG00000016410.1 transcript:ENSGACT00000021721.1 gene_biotype:protein_coding transcript_biotype:protein_coding	21	ENSLACP00000021086.1 pep scaffold:LatCha1:JH126578.1:3509044:3651012:1 gene:ENSLACG00000018524.1 transcript:ENSLACT00000021226.1 gene_biotype:protein_coding transcript_biotype:protein_coding gene_symbol:RYR1 description:ryanodine receptor 1 [Source:HGNC Symbol;Acc:HGNC:10483]	15	ENSLOCP00000020888.1 pep chromosome:LepOcu1:LG1:51754757:51844868:-1 gene:ENSLOCG00000016895.1 transcript:ENSLOCT00000020924.1 gene_biotype:protein_coding transcript_biotype:protein_coding gene_symbol:col12a1b description:collagen, type XII, alpha 1b [Source:ZFIN;Acc:ZDB-GENE-120215-116]	21	ENSONIP00000021633.1 pep scaffold:Orenil1.0:GL831287.1:1101971:1308191:-1 gene:ENSONIG00000017156.1 transcript:ENSONIT00000021652.1 gene_biotype:protein_coding transcript_biotype:protein_coding gene_symbol:ush2a description:Usher syndrome 2A (autosomal recessive, mild) [Source:ZFIN;Acc:ZDB-GENE-060503-794]	26	ENSORLP00000016333.1 pep chromosome:MEDAKA1:13:25021839:25051318:1 gene:ENSORLG00000013037.1 transcript:ENSORLT00000016334.1 gene_biotype:protein_coding transcript_biotype:protein_coding gene_symbol:sacs description:sacsin molecular chaperone [Source:ZFIN;Acc:ZDB-GENE-110411-146]	19	Pm_GLEAN_10011619	17	Sana11283 [mRNA] locus=scaffold179:963039:1000239:- [translate_table: standard]	28	Sino11280 [mRNA] locus=scaffold1764:278302:387775:- [translate_table: standard]	29	Sgra18651 [mRNA] locus=scaffold2622.1:27863:34931:+ [translate_table: standard]	29	XP_013988302.1 PREDICTED: collagen alpha-1(VII) chain-like isoform X1 [Salmo salar]	57	ENSTRUP00000015804.1 pep scaffold:FUGU4:scaffold_42:347548:361006:-1 gene:ENSTRUG00000006458.1 transcript:ENSTRUT00000015874.1 gene_biotype:protein_coding transcript_biotype:protein_coding gene_symbol:col4a1 description:collagen, type IV, alpha 1 [Source:ZFIN;Acc:ZDB-GENE-081105-114]	52	ENSTNIP00000021250.1 pep chromosome:TETRAODON8:1:20983709:21014997:-1 gene:ENSTNIG00000018085.1 transcript:ENSTNIT00000021485.1 gene_biotype:protein_coding transcript_biotype:protein_coding gene_symbol:COL24A1 description:collagen type XXIV alpha 1 chain [Source:HGNC Symbol;Acc:HGNC:20821]	30	ENSXMAP00000010656.1 pep scaffold:Xipmac4.4.2:JH556783.1:1293762:1352144:-1 gene:ENSXMAG00000010631.1 transcript:ENSXMAT00000010670.1 gene_biotype:protein_coding transcript_biotype:protein_coding gene_symbol:col8a2 description:collagen, type VIII, alpha 2 [Source:ZFIN;Acc:ZDB-GENE-060503-488]	23
ENSAMXP00000017517.1 pep scaffold:AstMex102:KB882232.1:1445759:1676146:-1 gene:ENSAMXG00000016939.1 transcript:ENSAMXT00000017517.1 gene_biotype:protein_coding transcript_biotype:protein_coding gene_symbol:plecb description:plectin b [Source:ZFIN;Acc:ZDB-GENE-100917-2]	19	Bp_GLEAN_10020993	18	CI01000029_06606850_06665941	19	ENSDARP00000031878.7 pep chromosome:GRCz10:6:11203545:11260174:1 gene:ENSDARG00000024847.9 transcript:ENSDART00000029314.8 gene_biotype:protein_coding transcript_biotype:protein_coding gene_symbol:col5a2b description:collagen, type V, alpha 2b [Source:ZFIN;Acc:ZDB-GENE-110406-2]	36	ENSGMOP00000020830.1 pep genescaffold:gadMor1:GeneScaffold_4248:535125:627570:1 gene:ENSGMOG00000019332.1 transcript:ENSGMOT00000021339.1 gene_biotype:protein_coding transcript_biotype:protein_coding	21	ENSGACP00000019842.1 pep scaffold:BROADS1:scaffold_74:453921:469947:1 gene:ENSGACG00000015036.1 transcript:ENSGACT00000019880.1 gene_biotype:protein_coding transcript_biotype:protein_coding	21	ENSLACP00000016568.1 pep scaffold:LatCha1:JH127098.1:1058381:1119688:1 gene:ENSLACG00000014601.1 transcript:ENSLACT00000016682.1 gene_biotype:protein_coding transcript_biotype:protein_coding	15	ENSLOCP00000019099.1 pep chromosome:LepOcu1:LG8:8939552:9076752:1 gene:ENSLOCG00000015517.1 transcript:ENSLOCT00000019131.1 gene_biotype:protein_coding transcript_biotype:protein_coding gene_symbol:pcloa description:piccolo presynaptic cytomatrix protein a [Source:ZFIN;Acc:ZDB-GENE-030131-8115]	21	ENSONIP00000010188.1 pep scaffold:Orenil1.0:GL831177.1:2617836:2660458:-1 gene:ENSONIG00000008087.1 transcript:ENSONIT00000010197.1 gene_biotype:protein_coding transcript_biotype:protein_coding gene_symbol:col12a1a description:collagen, type XII, alpha 1a [Source:ZFIN;Acc:ZDB-GENE-090728-1]	26	ENSORLP00000012484.1 pep chromosome:MEDAKA1:15:23644417:23662793:-1 gene:ENSORLG00000009951.1 transcript:ENSORLT00000012485.1 gene_biotype:protein_coding transcript_biotype:protein_coding gene_symbol:col21a1 description:collagen, type XXI, alpha 1 [Source:ZFIN;Acc:ZDB-GENE-110607-3]	19	Pm_GLEAN_10011202	17	Sana35244 [mRNA] locus=scaffold782:197099:221596:- [translate_table: standard]	27	Sino09222 [mRNA] locus=scaffold1595:315600:323403:+ [translate_table: standard]	29	Sgra39832 [mRNA] locus=scaffold800.1:199764:241811:- [translate_table: standard]	28	XP_013988306.1 PREDICTED: collagen alpha-1(VII) chain-like isoform X4 [Salmo salar]	56	ENSTRUP00000015802.1 pep scaffold:FUGU4:scaffold_42:347548:361024:-1 gene:ENSTRUG00000006458.1 transcript:ENSTRUT00000015872.1 gene_biotype:protein_coding transcript_biotype:protein_coding gene_symbol:col4a1 description:collagen, type IV, alpha 1 [Source:ZFIN;Acc:ZDB-GENE-081105-114]	52	ENSTNIP00000019685.1 pep chromosome:TETRAODON8:17:3977129:3988077:1 gene:ENSTNIG00000016583.1 transcript:ENSTNIT00000019915.1 gene_biotype:protein_coding transcript_biotype:protein_coding gene_symbol:col9a1b description:collagen, type IX, alpha 1b [Source:ZFIN;Acc:ZDB-GENE-040426-2410]	30	ENSXMAP00000016890.1 pep scaffold:Xipmac4.4.2:JH556777.1:582104:609174:1 gene:ENSXMAG00000016843.1 transcript:ENSXMAT00000016914.1 gene_biotype:protein_coding transcript_biotype:protein_coding gene_symbol:col28a1a description:collagen, type XXVIII, alpha 1a [Source:ZFIN;Acc:ZDB-GENE-070705-84]	22
ENSAMXP00000008959.1 pep scaffold:AstMex102:KB882272.1:210703:322129:-1 gene:ENSAMXG00000008578.1 transcript:ENSAMXT00000008959.1 gene_biotype:protein_coding transcript_biotype:protein_coding gene_symbol:ryr1a description:ryanodine receptor 1a (skeletal) [Source:ZFIN;Acc:ZDB-GENE-020108-2]	19	Bp_GLEAN_10019967	18	CI01000016_06270425_06375483	19	ENSDARP00000118733.1 pep chromosome:GRCz10:4:15890682:15941494:1 gene:ENSDARG00000069692.5 transcript:ENSDART00000141566.2 gene_biotype:protein_coding transcript_biotype:protein_coding gene_symbol:col7a1l description:collagen type VII alpha 1-like [Source:ZFIN;Acc:ZDB-GENE-030131-9861]	33	ENSGMOP00000010820.1 pep genescaffold:gadMor1:GeneScaffold_1111:207641:224672:-1 gene:ENSGMOG00000010008.1 transcript:ENSGMOT00000011118.1 gene_biotype:protein_coding transcript_biotype:protein_coding gene_symbol:COL25A1 description:collagen type XXV alpha 1 chain [Source:HGNC Symbol;Acc:HGNC:18603]	21	ENSGACP00000017079.1 pep group:BROADS1:groupXX:14888175:14901113:1 gene:ENSGACG00000012913.1 transcript:ENSGACT00000017113.1 gene_biotype:protein_coding transcript_biotype:protein_coding gene_symbol:col28a1b description:collagen, type XXVIII, alpha 1b [Source:ZFIN;Acc:ZDB-GENE-160503-1]	21	ENSLACP00000013693.1 pep scaffold:LatCha1:JH126827.1:668648:979172:-1 gene:ENSLACG00000012051.2 transcript:ENSLACT00000013790.1 gene_biotype:protein_coding transcript_biotype:protein_coding gene_symbol:MACF1 description:microtubule-actin crosslinking factor 1 [Source:HGNC Symbol;Acc:HGNC:13664]	15	ENSLOCP00000015481.1 pep chromosome:LepOcu1:LG9:42550432:42702995:1 gene:ENSLOCG00000012568.1 transcript:ENSLOCT00000015510.1 gene_biotype:protein_coding transcript_biotype:protein_coding gene_symbol:kmt2ca description:lysine (K)-specific methyltransferase 2Ca [Source:ZFIN;Acc:ZDB-GENE-080520-3]	21	ENSONIP00000021468.1 pep scaffold:Orenil1.0:GL831297.1:282113:334099:-1 gene:ENSONIG00000017020.1 transcript:ENSONIT00000021487.1 gene_biotype:protein_coding transcript_biotype:protein_coding gene_symbol:neb description:nebulin [Source:ZFIN;Acc:ZDB-GENE-041111-216]	25	ENSORLP00000010452.1 pep chromosome:MEDAKA1:1:24714973:24754136:1 gene:ENSORLG00000008328.1 transcript:ENSORLT00000010453.1 gene_biotype:protein_coding transcript_biotype:protein_coding gene_symbol:DCHS2 description:dachsous cadherin-related 2 [Source:HGNC Symbol;Acc:HGNC:23111]	19	Pm_GLEAN_10002651	17	Sana31222 [mRNA] locus=scaffold631:1384515:1422588:- [translate_table: standard]	27	Sino03998 [mRNA] locus=scaffold1214:1467750:1496480:- [translate_table: standard]	29	Sgra32756 [mRNA] locus=scaffold555.1:342856:371662:+ [translate_table: standard]	28	XP_014068891.1 PREDICTED: collagen alpha-5(IV) chain-like isoform X2 [Salmo salar]	55	ENSTRUP00000015799.1 pep scaffold:FUGU4:scaffold_42:347548:363037:-1 gene:ENSTRUG00000006458.1 transcript:ENSTRUT00000015869.1 gene_biotype:protein_coding transcript_biotype:protein_coding gene_symbol:col4a1 description:collagen, type IV, alpha 1 [Source:ZFIN;Acc:ZDB-GENE-081105-114]	52	ENSTNIP00000016252.1 pep chromosome:TETRAODON8:3:3080971:3092887:-1 gene:ENSTNIG00000013265.1 transcript:ENSTNIT00000016464.1 gene_biotype:protein_coding transcript_biotype:protein_coding	30	ENSXMAP00000000324.1 pep scaffold:Xipmac4.4.2:AGAJ01042345.1:10255:32497:-1 gene:ENSXMAG00000000323.1 transcript:ENSXMAT00000000326.1 gene_biotype:protein_coding transcript_biotype:protein_coding gene_symbol:col21a1 description:collagen, type XXI, alpha 1 [Source:ZFIN;Acc:ZDB-GENE-110607-3]	22
ENSAMXP00000003988.1 pep scaffold:AstMex102:KB882294.1:523807:682147:-1 gene:ENSAMXG00000003876.1 transcript:ENSAMXT00000003988.1 gene_biotype:protein_coding transcript_biotype:protein_coding gene_symbol:FAT4 description:FAT atypical cadherin 4 [Source:HGNC Symbol;Acc:HGNC:23109]	19	Bp_GLEAN_10019589	18	CI01000012_12467799_12485431	19	ENSDARP00000139390.1 pep chromosome:GRCz10:1:58553648:58581062:-1 gene:ENSDARG00000101816.1 transcript:ENSDART00000170580.1 gene_biotype:protein_coding transcript_biotype:protein_coding gene_symbol:col5a3b description:collagen, type V, alpha 3b [Source:ZFIN;Acc:ZDB-GENE-110728-4]	32	ENSGMOP00000003815.1 pep genescaffold:gadMor1:GeneScaffold_2562:672398:749716:-1 gene:ENSGMOG00000003449.1 transcript:ENSGMOT00000003931.1 gene_biotype:protein_coding transcript_biotype:protein_coding gene_symbol:kmt2cb description:lysine (K)-specific methyltransferase 2Cb [Source:ZFIN;Acc:ZDB-GENE-070705-340]	21	ENSGACP00000014439.1 pep group:BROADS1:groupVIII:13741343:13755306:1 gene:ENSGACG00000010884.1 transcript:ENSGACT00000014465.1 gene_biotype:protein_coding transcript_biotype:protein_coding	21	ENSLACP00000012227.1 pep scaffold:LatCha1:JH127481.1:532301:577365:1 gene:ENSLACG00000010763.1 transcript:ENSLACT00000012319.1 gene_biotype:protein_coding transcript_biotype:protein_coding gene_symbol:BSN description:bassoon presynaptic cytomatrix protein [Source:HGNC Symbol;Acc:HGNC:1117]	15	ENSLOCP00000014772.1 pep chromosome:LepOcu1:LG2:49907658:49979043:-1 gene:ENSLOCG00000011999.1 transcript:ENSLOCT00000014801.1 gene_biotype:protein_coding transcript_biotype:protein_coding	20	ENSONIP00000021008.1 pep scaffold:Orenil1.0:GL831261.1:2115691:2140756:-1 gene:ENSONIG00000016676.1 transcript:ENSONIT00000021027.1 gene_biotype:protein_coding transcript_biotype:protein_coding	25	ENSORLP00000005094.1 pep chromosome:MEDAKA1:4:7422222:7423284:1 gene:ENSORLG00000004071.1 transcript:ENSORLT00000005095.1 gene_biotype:protein_coding transcript_biotype:protein_coding	19	Pm_GLEAN_10021947	16	Sana29781 [mRNA] locus=scaffold572:1387579:1395500:- [translate_table: standard]	27	Sino14583 [mRNA] locus=scaffold2120:58453:72608:+ [translate_table: standard]	28	Sgra09789 [mRNA] locus=scaffold1648.1:83666:110545:- [translate_table: standard]	28	XP_014068890.1 PREDICTED: collagen alpha-5(IV) chain-like isoform X1 [Salmo salar]	55	ENSTRUP00000001034.1 pep scaffold:FUGU4:scaffold_68:1330:52679:1 gene:ENSTRUG00000000434.1 transcript:ENSTRUT00000001037.1 gene_biotype:protein_coding transcript_biotype:protein_coding gene_symbol:col11a1b description:collagen, type XI, alpha 1b [Source:ZFIN;Acc:ZDB-GENE-070912-607]	52	ENSTNIP00000015575.1 pep chromosome:TETRAODON8:9:7423064:7430251:1 gene:ENSTNIG00000012604.1 transcript:ENSTNIT00000015781.1 gene_biotype:protein_coding transcript_biotype:protein_coding gene_symbol:col9a3 description:collagen, type IX, alpha 3 [Source:ZFIN;Acc:ZDB-GENE-030131-9799]	30	ENSXMAP00000016554.1 pep scaffold:Xipmac4.4.2:JH556745.1:702742:923788:1 gene:ENSXMAG00000016452.1 transcript:ENSXMAT00000016578.1 gene_biotype:protein_coding transcript_biotype:protein_coding gene_symbol:macf1a description:microtubule-actin crosslinking factor 1a [Source:ZFIN;Acc:ZDB-GENE-030131-3606]	21
ENSAMXP00000001840.1 pep scaffold:AstMex102:KB871602.1:2998:61181:1 gene:ENSAMXG00000001776.1 transcript:ENSAMXT00000001840.1 gene_biotype:protein_coding transcript_biotype:protein_coding gene_symbol:kmt2cb description:lysine (K)-specific methyltransferase 2Cb [Source:ZFIN;Acc:ZDB-GENE-070705-340]	19	Bp_GLEAN_10011390	18	CI01000325_09681336_09769766	18	ENSDARP00000128073.1 pep chromosome:GRCz10:21:14156675:14213430:-1 gene:ENSDARG00000007912.10 transcript:ENSDART00000155097.2 gene_biotype:protein_coding transcript_biotype:protein_coding gene_symbol:si:ch211-196i2.1 description:si:ch211-196i2.1 [Source:ZFIN;Acc:ZDB-GENE-091204-150]	32	ENSGMOP00000003683.1 pep genescaffold:gadMor1:GeneScaffold_824:139341:168997:-1 gene:ENSGMOG00000003412.1 transcript:ENSGMOT00000003794.1 gene_biotype:protein_coding transcript_biotype:protein_coding gene_symbol:col4a2 description:collagen, type IV, alpha 2 [Source:ZFIN;Acc:ZDB-GENE-070725-3]	20	ENSGACP00000008270.1 pep group:BROADS1:groupVI:7710406:7724080:1 gene:ENSGACG00000006250.1 transcript:ENSGACT00000008289.1 gene_biotype:protein_coding transcript_biotype:protein_coding gene_symbol:col21a1 description:collagen, type XXI, alpha 1 [Source:ZFIN;Acc:ZDB-GENE-110607-3]	21	ENSLACP00000011890.1 pep scaffold:LatCha1:JH127161.1:506088:570679:1 gene:ENSLACG00000010466.1 transcript:ENSLACT00000011981.1 gene_biotype:protein_coding transcript_biotype:protein_coding	15	ENSLOCP00000014766.1 pep chromosome:LepOcu1:LG2:49907658:49979043:-1 gene:ENSLOCG00000011999.1 transcript:ENSLOCT00000014795.1 gene_biotype:protein_coding transcript_biotype:protein_coding	20	ENSONIP00000021007.1 pep scaffold:Orenil1.0:GL831261.1:2115679:2166365:-1 gene:ENSONIG00000016676.1 transcript:ENSONIT00000021026.1 gene_biotype:protein_coding transcript_biotype:protein_coding	25	ENSORLP00000001317.1 pep chromosome:MEDAKA1:15:3324547:3368219:-1 gene:ENSORLG00000001066.1 transcript:ENSORLT00000001318.1 gene_biotype:protein_coding transcript_biotype:protein_coding	19	Pm_GLEAN_10020540	16	Sana04401 [mRNA] locus=scaffold122:874693:894676:+ [translate_table: standard]	27	Sino35848 [mRNA] locus=scaffold781:2042778:2056372:+ [translate_table: standard]	27	Sgra40602 [mRNA] locus=scaffold834.1:243871:300746:- [translate_table: standard]	27	XP_014015427.1 PREDICTED: collagen alpha-4(IV) chain-like isoform X3 [Salmo salar]	55	ENSTRUP00000001033.1 pep scaffold:FUGU4:scaffold_68:1321:52679:1 gene:ENSTRUG00000000434.1 transcript:ENSTRUT00000001036.1 gene_biotype:protein_coding transcript_biotype:protein_coding gene_symbol:col11a1b description:collagen, type XI, alpha 1b [Source:ZFIN;Acc:ZDB-GENE-070912-607]	52	ENSTNIP00000005850.1 pep chromosome:TETRAODON8:18:10986333:10993245:1 gene:ENSTNIG00000003267.1 transcript:ENSTNIT00000005998.1 gene_biotype:protein_coding transcript_biotype:protein_coding gene_symbol:col9a1a description:collagen, type IX, alpha 1a [Source:ZFIN;Acc:ZDB-GENE-080721-25]	30	ENSXMAP00000005463.1 pep scaffold:Xipmac4.4.2:JH557734.1:7758:54019:-1 gene:ENSXMAG00000005407.1 transcript:ENSXMAT00000005469.1 gene_biotype:protein_coding transcript_biotype:protein_coding	21
ENSAMXP00000001439.1 pep scaffold:AstMex102:KB882264.1:993969:1071150:-1 gene:ENSAMXG00000001402.1 transcript:ENSAMXT00000001439.1 gene_biotype:protein_coding transcript_biotype:protein_coding gene_symbol:kmt2a description:lysine (K)-specific methyltransferase 2A [Source:ZFIN;Acc:ZDB-GENE-080521-3]	19	Bp_GLEAN_10005469	18	CI01000325_02087565_02183755	18	ENSDARP00000055138.5 pep chromosome:GRCz10:23:482721:511987:-1 gene:ENSDARG00000037845.5 transcript:ENSDART00000055139.5 gene_biotype:protein_coding transcript_biotype:protein_coding gene_symbol:col9a3 description:collagen, type IX, alpha 3 [Source:ZFIN;Acc:ZDB-GENE-030131-9799]	32	ENSGMOP00000015710.1 pep genescaffold:gadMor1:GeneScaffold_2084:63489:89974:1 gene:ENSGMOG00000014615.1 transcript:ENSGMOT00000016112.1 gene_biotype:protein_coding transcript_biotype:protein_coding	19	ENSGACP00000005568.1 pep group:BROADS1:groupXII:3696330:3729108:1 gene:ENSGACG00000004216.1 transcript:ENSGACT00000005584.1 gene_biotype:protein_coding transcript_biotype:protein_coding	21	ENSLACP00000010006.1 pep scaffold:LatCha1:JH128119.1:372196:478113:1 gene:ENSLACG00000008820.1 transcript:ENSLACT00000010083.1 gene_biotype:protein_coding transcript_biotype:protein_coding	15	ENSLOCP00000012309.1 pep chromosome:LepOcu1:LG9:27494332:27555867:1 gene:ENSLOCG00000010055.1 transcript:ENSLOCT00000012330.1 gene_biotype:protein_coding transcript_biotype:protein_coding gene_symbol:si:ch211-106n13.3 description:si:ch211-106n13.3 [Source:ZFIN;Acc:ZDB-GENE-030131-9088]	20	ENSONIP00000010990.1 pep scaffold:Orenil1.0:GL831184.1:3535698:3559672:-1 gene:ENSONIG00000008741.1 transcript:ENSONIT00000010999.1 gene_biotype:protein_coding transcript_biotype:protein_coding	25	ENSORLP00000016949.1 pep chromosome:MEDAKA1:19:20074029:20113104:-1 gene:ENSORLG00000013515.1 transcript:ENSORLT00000016950.1 gene_biotype:protein_coding transcript_biotype:protein_coding gene_symbol:fasn description:fatty acid synthase [Source:ZFIN;Acc:ZDB-GENE-030131-7802]	18	Pm_GLEAN_10020236	16	Sana39578 [mRNA] locus=scaffold96:399625:473016:- [translate_table: standard]	26	Sino09170 [mRNA] locus=scaffold1590:547958:602317:+ [translate_table: standard]	27	Sgra39895 [mRNA] locus=scaffold802.1:673267:699756:+ [translate_table: standard]	27	XP_014015426.1 PREDICTED: collagen alpha-4(IV) chain-like isoform X2 [Salmo salar]	55	ENSTRUP00000001030.1 pep scaffold:FUGU4:scaffold_68:1321:52679:1 gene:ENSTRUG00000000434.1 transcript:ENSTRUT00000001033.1 gene_biotype:protein_coding transcript_biotype:protein_coding gene_symbol:col11a1b description:collagen, type XI, alpha 1b [Source:ZFIN;Acc:ZDB-GENE-070912-607]	52	ENSTNIP00000000633.1 pep chromosome:TETRAODON8:1:20983712:21015129:-1 gene:ENSTNIG00000018085.1 transcript:ENSTNIT00000003380.1 gene_biotype:protein_coding transcript_biotype:protein_coding gene_symbol:COL24A1 description:collagen type XXIV alpha 1 chain [Source:HGNC Symbol;Acc:HGNC:20821]	30	ENSXMAP00000014445.1 pep scaffold:Xipmac4.4.2:JH557333.1:11226:69973:-1 gene:ENSXMAG00000014394.1 transcript:ENSXMAT00000014465.1 gene_biotype:protein_coding transcript_biotype:protein_coding gene_symbol:mdn1 description:midasin AAA ATPase 1 [Source:ZFIN;Acc:ZDB-GENE-041001-138]	20
ENSAMXP00000000890.1 pep scaffold:AstMex102:KB882140.1:1025141:1143429:-1 gene:ENSAMXG00000000863.1 transcript:ENSAMXT00000000890.1 gene_biotype:protein_coding transcript_biotype:protein_coding gene_symbol:pclob description:piccolo presynaptic cytomatrix protein b [Source:ZFIN;Acc:ZDB-GENE-030131-8100]	19	Bp_GLEAN_10005291	18	CI01000304_16146512_16201457	18	ENSDARP00000133366.1 pep chromosome:GRCz10:13:38994046:39046663:-1 gene:ENSDARG00000031483.8 transcript:ENSDART00000168795.1 gene_biotype:protein_coding transcript_biotype:protein_coding gene_symbol:col9a1b description:collagen, type IX, alpha 1b [Source:ZFIN;Acc:ZDB-GENE-040426-2410]	31	ENSGMOP00000014420.1 pep genescaffold:gadMor1:GeneScaffold_1366:25062:49139:1 gene:ENSGMOG00000013455.1 transcript:ENSGMOT00000014793.1 gene_biotype:protein_coding transcript_biotype:protein_coding gene_symbol:col1a2 description:collagen, type I, alpha 2 [Source:ZFIN;Acc:ZDB-GENE-030131-8415]	19	ENSGACP00000002957.1 pep group:BROADS1:groupXVI:4963171:4986495:-1 gene:ENSGACG00000002269.1 transcript:ENSGACT00000002968.1 gene_biotype:protein_coding transcript_biotype:protein_coding gene_symbol:col18a1a description:collagen type XVIII alpha 1 chain a [Source:ZFIN;Acc:ZDB-GENE-030516-3]	21	ENSLACP00000000946.1 pep scaffold:LatCha1:JH126606.1:5742:307692:-1 gene:ENSLACG00000000845.1 transcript:ENSLACT00000000955.1 gene_biotype:protein_coding transcript_biotype:protein_coding gene_symbol:dnah7 description:dynein, axonemal, heavy chain 7 [Source:ZFIN;Acc:ZDB-GENE-070912-282]	15	ENSLOCP00000007925.1 pep chromosome:LepOcu1:LG23:13015292:13105468:1 gene:ENSLOCG00000006542.1 transcript:ENSLOCT00000007935.1 gene_biotype:protein_coding transcript_biotype:protein_coding gene_symbol:hydin description:HYDIN, axonemal central pair apparatus protein [Source:ZFIN;Acc:ZDB-GENE-050419-219]	20	ENSONIP00000006468.1 pep scaffold:Orenil1.0:GL831240.1:838454:882322:-1 gene:ENSONIG00000005146.1 transcript:ENSONIT00000006473.1 gene_biotype:protein_coding transcript_biotype:protein_coding gene_symbol:col2a1b description:collagen, type II, alpha 1b [Source:ZFIN;Acc:ZDB-GENE-050302-9]	25	ENSORLP00000016251.1 pep chromosome:MEDAKA1:17:20006790:20044891:1 gene:ENSORLG00000012967.1 transcript:ENSORLT00000016252.1 gene_biotype:protein_coding transcript_biotype:protein_coding	18	Pm_GLEAN_10019183	16	Sana19640 [mRNA] locus=scaffold2925:154639:184834:- [translate_table: standard]	26	Sino36415 [mRNA] locus=scaffold8:2561714:2768658:+ [translate_table: standard]	26	Sgra33125 [mRNA] locus=scaffold566.1:1439254:1608569:- [translate_table: standard]	27	XP_014015425.1 PREDICTED: collagen alpha-4(IV) chain-like isoform X1 [Salmo salar]	55	ENSTRUP00000001029.1 pep scaffold:FUGU4:scaffold_68:1321:52679:1 gene:ENSTRUG00000000434.1 transcript:ENSTRUT00000001032.1 gene_biotype:protein_coding transcript_biotype:protein_coding gene_symbol:col11a1b description:collagen, type XI, alpha 1b [Source:ZFIN;Acc:ZDB-GENE-070912-607]	52	ENSTNIP00000019670.1 pep chromosome:TETRAODON8:17:4446769:4465635:1 gene:ENSTNIG00000016570.1 transcript:ENSTNIT00000019900.1 gene_biotype:protein_coding transcript_biotype:protein_coding gene_symbol:zmp:0000000760 description:zmp:0000000760 [Source:ZFIN;Acc:ZDB-GENE-130530-763]	26	ENSXMAP00000005624.1 pep scaffold:Xipmac4.4.2:JH556689.1:1816721:1899237:1 gene:ENSXMAG00000005393.1 transcript:ENSXMAT00000005630.1 gene_biotype:protein_coding transcript_biotype:protein_coding gene_symbol:col27a1a description:collagen, type XXVII, alpha 1a [Source:ZFIN;Acc:ZDB-GENE-100119-1]	20
ENSAMXP00000016229.1 pep scaffold:AstMex102:KB871704.1:225606:248570:1 gene:ENSAMXG00000015724.1 transcript:ENSAMXT00000016229.1 gene_biotype:protein_coding transcript_biotype:protein_coding gene_symbol:col1a1a description:collagen, type I, alpha 1a [Source:ZFIN;Acc:ZDB-GENE-030131-9102]	18	Bp_GLEAN_10002697	18	CI01000302_01290758_01347126	18	ENSDARP00000128806.1 pep chromosome:GRCz10:17:22567520:22721893:1 gene:ENSDARG00000074166.4 transcript:ENSDART00000157328.2 gene_biotype:protein_coding transcript_biotype:protein_coding gene_symbol:birc6 description:baculoviral IAP repeat containing 6 [Source:ZFIN;Acc:ZDB-GENE-091202-7]	31	ENSGMOP00000013592.1 pep genescaffold:gadMor1:GeneScaffold_1710:86367:111142:1 gene:ENSGMOG00000012698.1 transcript:ENSGMOT00000013950.1 gene_biotype:protein_coding transcript_biotype:protein_coding	19	ENSGACP00000019110.1 pep group:BROADS1:groupIII:4852681:4875412:-1 gene:ENSGACG00000014478.1 transcript:ENSGACT00000019148.1 gene_biotype:protein_coding transcript_biotype:protein_coding	20	ENSLACP00000021715.1 pep scaffold:LatCha1:JH126563.1:7267037:7279964:-1 gene:ENSLACG00000019081.1 transcript:ENSLACT00000021856.1 gene_biotype:protein_coding transcript_biotype:protein_coding	14	ENSLOCP00000020602.1 pep chromosome:LepOcu1:LG16:16419093:16528164:1 gene:ENSLOCG00000016644.1 transcript:ENSLOCT00000020637.1 gene_biotype:protein_coding transcript_biotype:protein_coding gene_symbol:birc6 description:baculoviral IAP repeat containing 6 [Source:ZFIN;Acc:ZDB-GENE-091202-7]	19	ENSONIP00000014127.1 pep scaffold:Orenil1.0:GL831314.1:231871:326212:-1 gene:ENSONIG00000011226.1 transcript:ENSONIT00000014137.1 gene_biotype:protein_coding transcript_biotype:protein_coding	24	ENSORLP00000012626.1 pep chromosome:MEDAKA1:15:23694303:23780496:-1 gene:ENSORLG00000010066.1 transcript:ENSORLT00000012627.1 gene_biotype:protein_coding transcript_biotype:protein_coding gene_symbol:DST description:dystonin [Source:HGNC Symbol;Acc:HGNC:1090]	18	Pm_GLEAN_10013395	16	Sana15607 [mRNA] locus=scaffold223:1581352:1587338:- [translate_table: standard]	26	Sino27510 [mRNA] locus=scaffold492:1305365:1499055:- [translate_table: standard]	26	Sgra26238 [mRNA] locus=scaffold4.1:139939:365296:+ [translate_table: standard]	27	XP_014015424.1 PREDICTED: collagen alpha-4(IV) chain-like isoform X1 [Salmo salar]	55	ENSTRUP00000001028.1 pep scaffold:FUGU4:scaffold_68:1321:52679:1 gene:ENSTRUG00000000434.1 transcript:ENSTRUT00000001031.1 gene_biotype:protein_coding transcript_biotype:protein_coding gene_symbol:col11a1b description:collagen, type XI, alpha 1b [Source:ZFIN;Acc:ZDB-GENE-070912-607]	52	ENSTNIP00000018604.1 pep chromosome:TETRAODON8:1:16323312:16352066:-1 gene:ENSTNIG00000015533.1 transcript:ENSTNIT00000018831.1 gene_biotype:protein_coding transcript_biotype:protein_coding	25	ENSXMAP00000000701.1 pep scaffold:Xipmac4.4.2:JH556743.1:658740:678689:1 gene:ENSXMAG00000000698.1 transcript:ENSXMAT00000000703.1 gene_biotype:protein_coding transcript_biotype:protein_coding gene_symbol:col1a2 description:collagen, type I, alpha 2 [Source:ZFIN;Acc:ZDB-GENE-030131-8415]	20
ENSAMXP00000012023.1 pep scaffold:AstMex102:KB882124.1:4510742:4553187:-1 gene:ENSAMXG00000011671.1 transcript:ENSAMXT00000012023.1 gene_biotype:protein_coding transcript_biotype:protein_coding gene_symbol:col9a2 description:procollagen, type IX, alpha 2 [Source:ZFIN;Acc:ZDB-GENE-030131-9786]	18	Bp_GLEAN_10002112	18	CI01000284_00000052_00069660	18	ENSDARP00000102911.3 pep chromosome:GRCz10:17:22567556:22721782:1 gene:ENSDARG00000074166.4 transcript:ENSDART00000114100.3 gene_biotype:protein_coding transcript_biotype:protein_coding gene_symbol:birc6 description:baculoviral IAP repeat containing 6 [Source:ZFIN;Acc:ZDB-GENE-091202-7]	31	ENSGMOP00000010844.1 pep genescaffold:gadMor1:GeneScaffold_1111:204931:221206:-1 gene:ENSGMOG00000010008.1 transcript:ENSGMOT00000011142.1 gene_biotype:protein_coding transcript_biotype:protein_coding gene_symbol:COL25A1 description:collagen type XXV alpha 1 chain [Source:HGNC Symbol;Acc:HGNC:18603]	19	ENSGACP00000017134.1 pep group:BROADS1:groupI:16633944:16692160:-1 gene:ENSGACG00000012940.1 transcript:ENSGACT00000017168.1 gene_biotype:protein_coding transcript_biotype:protein_coding gene_symbol:ryr1b description:ryanodine receptor 1b (skeletal) [Source:ZFIN;Acc:ZDB-GENE-070705-417]	20	ENSLACP00000017951.1 pep scaffold:LatCha1:JH126700.1:1365658:1807705:-1 gene:ENSLACG00000015816.1 transcript:ENSLACT00000018081.1 gene_biotype:protein_coding transcript_biotype:protein_coding gene_symbol:BIRC6 description:baculoviral IAP repeat containing 6 [Source:HGNC Symbol;Acc:HGNC:13516]	14	ENSLOCP00000020597.1 pep chromosome:LepOcu1:LG16:16419087:16528164:1 gene:ENSLOCG00000016644.1 transcript:ENSLOCT00000020632.1 gene_biotype:protein_coding transcript_biotype:protein_coding gene_symbol:birc6 description:baculoviral IAP repeat containing 6 [Source:ZFIN;Acc:ZDB-GENE-091202-7]	19	ENSONIP00000012222.1 pep scaffold:Orenil1.0:GL831145.1:1362889:1389555:-1 gene:ENSONIG00000009732.1 transcript:ENSONIT00000012231.1 gene_biotype:protein_coding transcript_biotype:protein_coding gene_symbol:col21a1 description:collagen, type XXI, alpha 1 [Source:ZFIN;Acc:ZDB-GENE-110607-3]	23	ENSORLP00000011811.1 pep chromosome:MEDAKA1:18:21893610:21907341:1 gene:ENSORLG00000009416.2 transcript:ENSORLT00000011812.1 gene_biotype:protein_coding transcript_biotype:protein_coding gene_symbol:col4a5 description:collagen, type IV, alpha 5 (Alport syndrome) [Source:ZFIN;Acc:ZDB-GENE-030131-2281]	18	Pm_GLEAN_10012755	16	Sana15601 [mRNA] locus=scaffold223:1280038:1467993:- [translate_table: standard]	26	Sino23823 [mRNA] locus=scaffold3807:824622:881100:+ [translate_table: standard]	26	Sgra17544 [mRNA] locus=scaffold25.1:329668:337798:+ [translate_table: standard]	27	XP_014015422.1 PREDICTED: collagen alpha-4(IV) chain-like isoform X1 [Salmo salar]	55	ENSTRUP00000001027.1 pep scaffold:FUGU4:scaffold_68:1321:52679:1 gene:ENSTRUG00000000434.1 transcript:ENSTRUT00000001030.1 gene_biotype:protein_coding transcript_biotype:protein_coding gene_symbol:col11a1b description:collagen, type XI, alpha 1b [Source:ZFIN;Acc:ZDB-GENE-070912-607]	52	ENSTNIP00000001174.1 pep chromosome:TETRAODON8:11:4257723:4279822:-1 gene:ENSTNIG00000014825.1 transcript:ENSTNIT00000003550.1 gene_biotype:protein_coding transcript_biotype:protein_coding	25	ENSXMAP00000013587.1 pep scaffold:Xipmac4.4.2:JH556927.1:103899:146065:-1 gene:ENSXMAG00000013495.1 transcript:ENSXMAT00000013603.1 gene_biotype:protein_coding transcript_biotype:protein_coding gene_symbol:herc1 description:HECT and RLD domain containing E3 ubiquitin protein ligase family member 1 [Source:ZFIN;Acc:ZDB-GENE-030131-8542]	19
ENSAMXP00000001417.1 pep scaffold:AstMex102:KB872157.1:163160:235374:1 gene:ENSAMXG00000001379.1 transcript:ENSAMXT00000001417.1 gene_biotype:protein_coding transcript_biotype:protein_coding	18	Bp_GLEAN_10017875	17	CI01000189_02167284_02313164	18	ENSDARP00000136433.1 pep chromosome:GRCz10:8:21163488:21187387:1 gene:ENSDARG00000069093.5 transcript:ENSDART00000162975.1 gene_biotype:protein_coding transcript_biotype:protein_coding gene_symbol:col2a1a description:collagen, type II, alpha 1a [Source:ZFIN;Acc:ZDB-GENE-980526-192]	30	ENSGMOP00000000734.1 pep genescaffold:gadMor1:GeneScaffold_804:64522:203342:-1 gene:ENSGMOG00000000559.1 transcript:ENSGMOT00000000765.1 gene_biotype:protein_coding transcript_biotype:protein_coding gene_symbol:macf1a description:microtubule-actin crosslinking factor 1a [Source:ZFIN;Acc:ZDB-GENE-030131-3606]	19	ENSGACP00000011913.1 pep group:BROADS1:groupI:7994935:8024790:1 gene:ENSGACG00000009009.1 transcript:ENSGACT00000011937.1 gene_biotype:protein_coding transcript_biotype:protein_coding gene_symbol:kmt2a description:lysine (K)-specific methyltransferase 2A [Source:ZFIN;Acc:ZDB-GENE-080521-3]	20	ENSLACP00000017656.1 pep scaffold:LatCha1:JH126929.1:1288450:1378333:1 gene:ENSLACG00000015553.1 transcript:ENSLACT00000017786.1 gene_biotype:protein_coding transcript_biotype:protein_coding gene_symbol:COL9A2 description:collagen type IX alpha 2 chain [Source:HGNC Symbol;Acc:HGNC:2218]	14	ENSLOCP00000007910.1 pep chromosome:LepOcu1:LG23:13015292:13105468:1 gene:ENSLOCG00000006542.1 transcript:ENSLOCT00000007920.1 gene_biotype:protein_coding transcript_biotype:protein_coding gene_symbol:hydin description:HYDIN, axonemal central pair apparatus protein [Source:ZFIN;Acc:ZDB-GENE-050419-219]	19	ENSONIP00000008204.1 pep scaffold:Orenil1.0:GL831220.1:94260:115716:-1 gene:ENSONIG00000006506.1 transcript:ENSONIT00000008209.1 gene_biotype:protein_coding transcript_biotype:protein_coding gene_symbol:col28a1b description:collagen, type XXVIII, alpha 1b [Source:ZFIN;Acc:ZDB-GENE-160503-1]	23	ENSORLP00000022427.1 pep chromosome:MEDAKA1:24:21062795:21117542:-1 gene:ENSORLG00000017913.1 transcript:ENSORLT00000022428.1 gene_biotype:protein_coding transcript_biotype:protein_coding gene_symbol:mdn1 description:midasin AAA ATPase 1 [Source:ZFIN;Acc:ZDB-GENE-041001-138]	17	Pm_GLEAN_10012376	16	Sana14517 [mRNA] locus=scaffold2090:1339524:1369048:- [translate_table: standard]	26	Sino14379 [mRNA] locus=scaffold21:118809:137090:+ [translate_table: standard]	26	Sgra03953 [mRNA] locus=scaffold121.1:339498:373141:+ [translate_table: standard]	27	XP_014007741.1 PREDICTED: collagen alpha-1(VIII) chain-like [Salmo salar]	55	ENSTRUP00000001026.1 pep scaffold:FUGU4:scaffold_68:1321:52679:1 gene:ENSTRUG00000000434.1 transcript:ENSTRUT00000001029.1 gene_biotype:protein_coding transcript_biotype:protein_coding gene_symbol:col11a1b description:collagen, type XI, alpha 1b [Source:ZFIN;Acc:ZDB-GENE-070912-607]	52	ENSTNIP00000012081.1 pep chromosome:TETRAODON8:2:19097085:19110372:-1 gene:ENSTNIG00000008867.1 transcript:ENSTNIT00000012272.1 gene_biotype:protein_coding transcript_biotype:protein_coding gene_symbol:col5a2a description:collagen, type V, alpha 2a [Source:ZFIN;Acc:ZDB-GENE-030616-13]	24	ENSXMAP00000010592.1 pep scaffold:Xipmac4.4.2:JH557106.1:133752:212024:1 gene:ENSXMAG00000010525.1 transcript:ENSXMAT00000010606.1 gene_biotype:protein_coding transcript_biotype:protein_coding gene_symbol:birc6 description:baculoviral IAP repeat containing 6 [Source:ZFIN;Acc:ZDB-GENE-091202-7]	19
ENSAMXP00000025344.1 pep scaffold:AstMex102:KB872819.1:5128230:5169184:1 gene:ENSAMXG00000024639.1 transcript:ENSAMXT00000025362.1 gene_biotype:protein_coding transcript_biotype:protein_coding gene_symbol:col28a1b description:collagen, type XXVIII, alpha 1b [Source:ZFIN;Acc:ZDB-GENE-160503-1]	17	Bp_GLEAN_10017004	17	CI01000180_00821071_00900491	18	ENSDARP00000133093.1 pep chromosome:GRCz10:19:41396101:41415209:1 gene:ENSDARG00000020007.8 transcript:ENSDART00000159444.1 gene_biotype:protein_coding transcript_biotype:protein_coding gene_symbol:col1a2 description:collagen, type I, alpha 2 [Source:ZFIN;Acc:ZDB-GENE-030131-8415]	30	ENSGMOP00000016465.1 pep genescaffold:gadMor1:GeneScaffold_838:58270:84797:-1 gene:ENSGMOG00000015290.1 transcript:ENSGMOT00000016881.1 gene_biotype:protein_coding transcript_biotype:protein_coding gene_symbol:col1a1b description:collagen, type I, alpha 1b [Source:ZFIN;Acc:ZDB-GENE-030131-4400]	18	ENSGACP00000011735.1 pep group:BROADS1:groupX:13441006:13453314:1 gene:ENSGACG00000008862.1 transcript:ENSGACT00000011759.1 gene_biotype:protein_coding transcript_biotype:protein_coding	20	ENSLACP00000011585.1 pep scaffold:LatCha1:JH127402.1:480697:849751:1 gene:ENSLACG00000010195.2 transcript:ENSLACT00000011674.1 gene_biotype:protein_coding transcript_biotype:protein_coding gene_symbol:LAMA2 description:laminin subunit alpha 2 [Source:HGNC Symbol;Acc:HGNC:6482]	14	ENSLOCP00000021004.1 pep chromosome:LepOcu1:LG16:19077954:19252552:-1 gene:ENSLOCG00000016933.1 transcript:ENSLOCT00000021040.1 gene_biotype:protein_coding transcript_biotype:protein_coding gene_symbol:DST description:dystonin [Source:HGNC Symbol;Acc:HGNC:1090]	18	ENSONIP00000013729.1 pep scaffold:Orenil1.0:GL831172.1:1975362:2019988:-1 gene:ENSONIG00000010911.1 transcript:ENSONIT00000013739.1 gene_biotype:protein_coding transcript_biotype:protein_coding gene_symbol:hmcn2 description:hemicentin 2 [Source:ZFIN;Acc:ZDB-GENE-030131-9765]	22	ENSORLP00000022057.1 pep chromosome:MEDAKA1:22:17786779:17856057:-1 gene:ENSORLG00000017627.1 transcript:ENSORLT00000022058.1 gene_biotype:protein_coding transcript_biotype:protein_coding gene_symbol:si:ch211-233a24.2 description:si:ch211-233a24.2 [Source:ZFIN;Acc:ZDB-GENE-090313-98]	17	Pm_GLEAN_10010033	16	Sana11336 [mRNA] locus=scaffold18:102075:131614:- [translate_table: standard]	26	Sino11550 [mRNA] locus=scaffold1802:966297:995826:+ [translate_table: standard]	26	Sgra37784 [mRNA] locus=scaffold72.1:323778:352900:- [translate_table: standard]	26	XP_013988303.1 PREDICTED: collagen alpha-1(VII) chain-like isoform X2 [Salmo salar]	55	ENSTRUP00000001025.1 pep scaffold:FUGU4:scaffold_68:1312:52679:1 gene:ENSTRUG00000000434.1 transcript:ENSTRUT00000001028.1 gene_biotype:protein_coding transcript_biotype:protein_coding gene_symbol:col11a1b description:collagen, type XI, alpha 1b [Source:ZFIN;Acc:ZDB-GENE-070912-607]	52	ENSTNIP00000011720.1 pep chromosome:TETRAODON8:2:19097085:19110372:-1 gene:ENSTNIG00000008867.1 transcript:ENSTNIT00000011908.1 gene_biotype:protein_coding transcript_biotype:protein_coding gene_symbol:col5a2a description:collagen, type V, alpha 2a [Source:ZFIN;Acc:ZDB-GENE-030616-13]	24	ENSXMAP00000005333.1 pep scaffold:Xipmac4.4.2:JH556787.1:922803:974309:-1 gene:ENSXMAG00000005316.1 transcript:ENSXMAT00000005339.1 gene_biotype:protein_coding transcript_biotype:protein_coding gene_symbol:scospondin description:subcommissural organ spondin [Source:ZFIN;Acc:ZDB-GENE-051114-1]	19
ENSAMXP00000016219.1 pep scaffold:AstMex102:KB871918.1:55823:88699:-1 gene:ENSAMXG00000015729.1 transcript:ENSAMXT00000016219.1 gene_biotype:protein_coding transcript_biotype:protein_coding gene_symbol:col28a1a description:collagen, type XXVIII, alpha 1a [Source:ZFIN;Acc:ZDB-GENE-070705-84]	17	Bp_GLEAN_10016177	17	CI01000154_00709450_00737541	18	ENSDARP00000133066.1 pep chromosome:GRCz10:8:21163488:21187387:1 gene:ENSDARG00000069093.5 transcript:ENSDART00000165797.1 gene_biotype:protein_coding transcript_biotype:protein_coding gene_symbol:col2a1a description:collagen, type II, alpha 1a [Source:ZFIN;Acc:ZDB-GENE-980526-192]	30	ENSGMOP00000016192.1 pep genescaffold:gadMor1:GeneScaffold_3373:708710:751416:-1 gene:ENSGMOG00000015058.1 transcript:ENSGMOT00000016607.1 gene_biotype:protein_coding transcript_biotype:protein_coding gene_symbol:crebbpa description:CREB binding protein a [Source:ZFIN;Acc:ZDB-GENE-050208-439]	18	ENSGACP00000006913.1 pep group:BROADS1:groupXI:910242:929168:1 gene:ENSGACG00000005143.1 transcript:ENSGACT00000006930.1 gene_biotype:protein_coding transcript_biotype:protein_coding gene_symbol:col1a1a description:collagen, type I, alpha 1a [Source:ZFIN;Acc:ZDB-GENE-030131-9102]	20	ENSLACP00000010377.2 pep scaffold:LatCha1:JH127129.1:398108:476063:1 gene:ENSLACG00000009139.2 transcript:ENSLACT00000010456.2 gene_biotype:protein_coding transcript_biotype:protein_coding gene_symbol:AGL description:amylo-alpha-1, 6-glucosidase, 4-alpha-glucanotransferase [Source:HGNC Symbol;Acc:HGNC:321]	14	ENSLOCP00000018299.1 pep chromosome:LepOcu1:LG3:54158044:54217911:1 gene:ENSLOCG00000014851.1 transcript:ENSLOCT00000018331.1 gene_biotype:protein_coding transcript_biotype:protein_coding gene_symbol:HERC1 description:HECT and RLD domain containing E3 ubiquitin protein ligase family member 1 [Source:HGNC Symbol;Acc:HGNC:4867]	18	ENSONIP00000012574.1 pep scaffold:Orenil1.0:GL831168.1:3790997:3879503:1 gene:ENSONIG00000009997.1 transcript:ENSONIT00000012584.1 gene_biotype:protein_coding transcript_biotype:protein_coding gene_symbol:hmcn1 description:hemicentin 1 [Source:ZFIN;Acc:ZDB-GENE-041014-322]	22	ENSORLP00000016795.2 pep chromosome:MEDAKA1:24:6957032:7005758:1 gene:ENSORLG00000013388.2 transcript:ENSORLT00000016796.2 gene_biotype:protein_coding transcript_biotype:protein_coding gene_symbol:otofa description:otoferlin a [Source:ZFIN;Acc:ZDB-GENE-030131-7778]	17	Pm_GLEAN_10008861	16	Sana08483 [mRNA] locus=scaffold1517:79902:112270:- [translate_table: standard]	26	Sino10277 [mRNA] locus=scaffold166:3207327:3235965:+ [translate_table: standard]	26	Sgra36435 [mRNA] locus=scaffold674.1:1397873:1472672:+ [translate_table: standard]	26	XP_014006297.1 PREDICTED: collagen alpha-1(VIII) chain-like [Salmo salar]	54	ENSTRUP00000035968.1 pep scaffold:FUGU4:scaffold_40:1069283:1084202:-1 gene:ENSTRUG00000014058.1 transcript:ENSTRUT00000036098.1 gene_biotype:protein_coding transcript_biotype:protein_coding gene_symbol:col5a3b description:collagen, type V, alpha 3b [Source:ZFIN;Acc:ZDB-GENE-110728-4]	51	ENSTNIP00000011719.1 pep chromosome:TETRAODON8:2:19097085:19110372:-1 gene:ENSTNIG00000008867.1 transcript:ENSTNIT00000011907.1 gene_biotype:protein_coding transcript_biotype:protein_coding gene_symbol:col5a2a description:collagen, type V, alpha 2a [Source:ZFIN;Acc:ZDB-GENE-030616-13]	24	ENSXMAP00000005089.1 pep scaffold:Xipmac4.4.2:JH556984.1:488930:591030:1 gene:ENSXMAG00000004873.1 transcript:ENSXMAT00000005094.1 gene_biotype:protein_coding transcript_biotype:protein_coding gene_symbol:ryr1b description:ryanodine receptor 1b (skeletal) [Source:ZFIN;Acc:ZDB-GENE-070705-417]	19
ENSAMXP00000014076.1 pep scaffold:AstMex102:KB871804.1:63663:187779:1 gene:ENSAMXG00000013529.1 transcript:ENSAMXT00000014076.1 gene_biotype:protein_coding transcript_biotype:protein_coding	17	Bp_GLEAN_10014619	17	CI01000071_01303787_01328780	18	ENSDARP00000132168.1 pep chromosome:GRCz10:16:47373919:47409219:1 gene:ENSDARG00000087087.2 transcript:ENSDART00000168262.1 gene_biotype:protein_coding transcript_biotype:protein_coding gene_symbol:col28a1b description:collagen, type XXVIII, alpha 1b [Source:ZFIN;Acc:ZDB-GENE-160503-1]	30	ENSGMOP00000012725.1 pep genescaffold:gadMor1:GeneScaffold_1619:25329:77026:1 gene:ENSGMOG00000011887.1 transcript:ENSGMOT00000013061.1 gene_biotype:protein_coding transcript_biotype:protein_coding gene_symbol:col7a1l description:collagen type VII alpha 1-like [Source:ZFIN;Acc:ZDB-GENE-030131-9861]	18	ENSGACP00000006903.1 pep group:BROADS1:groupXI:910083:929172:1 gene:ENSGACG00000005143.1 transcript:ENSGACT00000006920.1 gene_biotype:protein_coding transcript_biotype:protein_coding gene_symbol:col1a1a description:collagen, type I, alpha 1a [Source:ZFIN;Acc:ZDB-GENE-030131-9102]	20	ENSLACP00000010376.1 pep scaffold:LatCha1:JH127129.1:397666:475285:1 gene:ENSLACG00000009139.2 transcript:ENSLACT00000010455.1 gene_biotype:protein_coding transcript_biotype:protein_coding gene_symbol:AGL description:amylo-alpha-1, 6-glucosidase, 4-alpha-glucanotransferase [Source:HGNC Symbol;Acc:HGNC:321]	14	ENSLOCP00000017572.1 pep chromosome:LepOcu1:LG2:62511074:62610835:1 gene:ENSLOCG00000014248.1 transcript:ENSLOCT00000017604.1 gene_biotype:protein_coding transcript_biotype:protein_coding gene_symbol:ryr1b description:ryanodine receptor 1b (skeletal) [Source:ZFIN;Acc:ZDB-GENE-070705-417]	18	ENSONIP00000012223.1 pep scaffold:Orenil1.0:GL831145.1:1369953:1408900:-1 gene:ENSONIG00000009732.1 transcript:ENSONIT00000012232.1 gene_biotype:protein_coding transcript_biotype:protein_coding gene_symbol:col21a1 description:collagen, type XXI, alpha 1 [Source:ZFIN;Acc:ZDB-GENE-110607-3]	22	ENSORLP00000009943.1 pep chromosome:MEDAKA1:11:16820350:16861850:-1 gene:ENSORLG00000007925.1 transcript:ENSORLT00000009944.1 gene_biotype:protein_coding transcript_biotype:protein_coding gene_symbol:pkhd1l1 description:polycystic kidney and hepatic disease 1 (autosomal recessive)-like 1 [Source:ZFIN;Acc:ZDB-GENE-060503-475]	17	Pm_GLEAN_10006713	16	Sana05446 [mRNA] locus=scaffold1291:621103:650886:- [translate_table: standard]	26	Sino01821 [mRNA] locus=scaffold11:1561391:1585955:+ [translate_table: standard]	26	Sgra31410 [mRNA] locus=scaffold523.1:309502:363611:- [translate_table: standard]	26	XP_014062621.1 PREDICTED: collagen alpha-6(IV) chain-like isoform X5 [Salmo salar]	52	ENSTRUP00000035964.1 pep scaffold:FUGU4:scaffold_40:1069283:1084369:-1 gene:ENSTRUG00000014058.1 transcript:ENSTRUT00000036094.1 gene_biotype:protein_coding transcript_biotype:protein_coding gene_symbol:col5a3b description:collagen, type V, alpha 3b [Source:ZFIN;Acc:ZDB-GENE-110728-4]	51	ENSTNIP00000009984.1 pep chromosome:TETRAODON8:Un_random:35605462:35617678:-1 gene:ENSTNIG00000007182.1 transcript:ENSTNIT00000010163.1 gene_biotype:protein_coding transcript_biotype:protein_coding gene_symbol:COL25A1 description:collagen type XXV alpha 1 chain [Source:HGNC Symbol;Acc:HGNC:18603]	24	ENSXMAP00000004463.1 pep scaffold:Xipmac4.4.2:JH556689.1:607487:655077:-1 gene:ENSXMAG00000004432.1 transcript:ENSXMAT00000004468.1 gene_biotype:protein_coding transcript_biotype:protein_coding	19
ENSAMXP00000013197.1 pep scaffold:AstMex102:KB882128.1:84940:141293:-1 gene:ENSAMXG00000012384.1 transcript:ENSAMXT00000013197.1 gene_biotype:protein_coding transcript_biotype:protein_coding gene_symbol:COL20A1 description:collagen type XX alpha 1 chain [Source:HGNC Symbol;Acc:HGNC:14670]	17	Bp_GLEAN_10014358	17	CI01000037_01538390_01570296	18	ENSDARP00000130072.1 pep chromosome:GRCz10:16:47373919:47409219:1 gene:ENSDARG00000087087.2 transcript:ENSDART00000170103.1 gene_biotype:protein_coding transcript_biotype:protein_coding gene_symbol:col28a1b description:collagen, type XXVIII, alpha 1b [Source:ZFIN;Acc:ZDB-GENE-160503-1]	30	ENSGMOP00000000715.1 pep genescaffold:gadMor1:GeneScaffold_822:7378:35645:1 gene:ENSGMOG00000000665.1 transcript:ENSGMOT00000000746.1 gene_biotype:protein_coding transcript_biotype:protein_coding	18	ENSGACP00000003403.2 pep group:BROADS1:groupX:2515940:2546588:1 gene:ENSGACG00000002583.2 transcript:ENSGACT00000003414.2 gene_biotype:protein_coding transcript_biotype:protein_coding gene_symbol:pkhd1l1 description:polycystic kidney and hepatic disease 1 (autosomal recessive)-like 1 [Source:ZFIN;Acc:ZDB-GENE-060503-475]	20	ENSLACP00000009664.1 pep scaffold:LatCha1:JH127999.1:349017:515828:1 gene:ENSLACG00000008522.1 transcript:ENSLACT00000009738.1 gene_biotype:protein_coding transcript_biotype:protein_coding gene_symbol:SMG1 description:SMG1, nonsense mediated mRNA decay associated PI3K related kinase [Source:HGNC Symbol;Acc:HGNC:30045]	14	ENSLOCP00000015674.1 pep chromosome:LepOcu1:LG9:43909836:44058267:1 gene:ENSLOCG00000012732.1 transcript:ENSLOCT00000015704.1 gene_biotype:protein_coding transcript_biotype:protein_coding gene_symbol:dnah5l description:dynein, axonemal, heavy chain 5 like [Source:ZFIN;Acc:ZDB-GENE-091204-287]	18	ENSONIP00000010008.1 pep scaffold:Orenil1.0:GL831265.1:605309:622160:1 gene:ENSONIG00000007944.1 transcript:ENSONIT00000010016.1 gene_biotype:protein_coding transcript_biotype:protein_coding gene_symbol:col1a1b description:collagen, type I, alpha 1b [Source:ZFIN;Acc:ZDB-GENE-030131-4400]	22	ENSORLP00000005162.1 pep chromosome:MEDAKA1:20:3113226:3264092:1 gene:ENSORLG00000004121.1 transcript:ENSORLT00000005163.1 gene_biotype:protein_coding transcript_biotype:protein_coding gene_symbol:scospondin description:subcommissural organ spondin [Source:ZFIN;Acc:ZDB-GENE-051114-1]	17	Pm_GLEAN_10002561	16	Sana03596 [mRNA] locus=scaffold1162:2388823:2406273:- [translate_table: standard]	26	Sino29136 [mRNA] locus=scaffold541:1326391:1355231:+ [translate_table: standard]	25	Sgra10715 [mRNA] locus=scaffold173.1:88693:101003:+ [translate_table: standard]	26	XP_014062620.1 PREDICTED: collagen alpha-6(IV) chain-like isoform X4 [Salmo salar]	52	ENSTRUP00000035962.1 pep scaffold:FUGU4:scaffold_40:1069283:1084784:-1 gene:ENSTRUG00000014058.1 transcript:ENSTRUT00000036092.1 gene_biotype:protein_coding transcript_biotype:protein_coding gene_symbol:col5a3b description:collagen, type V, alpha 3b [Source:ZFIN;Acc:ZDB-GENE-110728-4]	51	ENSTNIP00000000744.1 pep chromosome:TETRAODON8:2:19097085:19110372:-1 gene:ENSTNIG00000008867.1 transcript:ENSTNIT00000002790.1 gene_biotype:protein_coding transcript_biotype:protein_coding gene_symbol:col5a2a description:collagen, type V, alpha 2a [Source:ZFIN;Acc:ZDB-GENE-030616-13]	24	ENSXMAP00000001151.1 pep scaffold:Xipmac4.4.2:JH556880.1:782468:806922:-1 gene:ENSXMAG00000001161.1 transcript:ENSXMAT00000001154.1 gene_biotype:protein_coding transcript_biotype:protein_coding gene_symbol:sacs description:sacsin molecular chaperone [Source:ZFIN;Acc:ZDB-GENE-110411-146]	19
ENSAMXP00000012787.1 pep scaffold:AstMex102:KB882226.1:1016043:1137644:1 gene:ENSAMXG00000012126.1 transcript:ENSAMXT00000012787.1 gene_biotype:protein_coding transcript_biotype:protein_coding gene_symbol:scospondin description:subcommissural organ spondin [Source:ZFIN;Acc:ZDB-GENE-051114-1]	17	Bp_GLEAN_10014292	17	CI01000006_11122190_11137711	18	ENSDARP00000122740.2 pep chromosome:GRCz10:2:24281303:24357609:-1 gene:ENSDARG00000061848.7 transcript:ENSDART00000137065.3 gene_biotype:protein_coding transcript_biotype:protein_coding gene_symbol:col15a1b description:collagen, type XV, alpha 1b [Source:ZFIN;Acc:ZDB-GENE-070912-689]	30	ENSGMOP00000020964.1 pep genescaffold:gadMor1:GeneScaffold_2375:182291:333933:1 gene:ENSGMOG00000019433.1 transcript:ENSGMOT00000021476.1 gene_biotype:protein_coding transcript_biotype:protein_coding gene_symbol:syne1b description:spectrin repeat containing, nuclear envelope 1b [Source:ZFIN;Acc:ZDB-GENE-071218-4]	17	ENSGACP00000000737.1 pep scaffold:BROADS1:scaffold_67:182223:196648:-1 gene:ENSGACG00000000564.1 transcript:ENSGACT00000000737.1 gene_biotype:protein_coding transcript_biotype:protein_coding gene_symbol:COL15A1 description:collagen type XV alpha 1 chain [Source:HGNC Symbol;Acc:HGNC:2192]	20	ENSLACP00000008949.1 pep scaffold:LatCha1:JH127017.1:307280:405278:1 gene:ENSLACG00000007903.1 transcript:ENSLACT00000009018.1 gene_biotype:protein_coding transcript_biotype:protein_coding gene_symbol:PRRC2C description:proline rich coiled-coil 2C [Source:HGNC Symbol;Acc:HGNC:24903]	14	ENSLOCP00000004386.1 pep chromosome:LepOcu1:LG24:343086:547945:-1 gene:ENSLOCG00000003668.1 transcript:ENSLOCT00000004394.1 gene_biotype:protein_coding transcript_biotype:protein_coding	18	ENSONIP00000008203.1 pep scaffold:Orenil1.0:GL831220.1:94260:116319:-1 gene:ENSONIG00000006506.1 transcript:ENSONIT00000008208.1 gene_biotype:protein_coding transcript_biotype:protein_coding gene_symbol:col28a1b description:collagen, type XXVIII, alpha 1b [Source:ZFIN;Acc:ZDB-GENE-160503-1]	22	ENSORLP00000025654.1 pep ultracontig:MEDAKA1:ultracontig182:1187924:1271264:1 gene:ENSORLG00000020714.1 transcript:ENSORLT00000025655.1 gene_biotype:protein_coding transcript_biotype:protein_coding gene_symbol:plecb description:plectin b [Source:ZFIN;Acc:ZDB-GENE-100917-2]	16	Pm_GLEAN_10001098	16	Sana17353 [mRNA] locus=scaffold253:1098671:1111063:- [translate_table: standard]	25	Sino28115 [mRNA] locus=scaffold504:1391549:1410497:+ [translate_table: standard]	25	Sgra34023 [mRNA] locus=scaffold590.1:606:19482:+ [translate_table: standard]	25	XP_014062619.1 PREDICTED: collagen alpha-6(IV) chain-like isoform X3 [Salmo salar]	52	ENSTRUP00000035961.1 pep scaffold:FUGU4:scaffold_40:1069283:1084802:-1 gene:ENSTRUG00000014058.1 transcript:ENSTRUT00000036091.1 gene_biotype:protein_coding transcript_biotype:protein_coding gene_symbol:col5a3b description:collagen, type V, alpha 3b [Source:ZFIN;Acc:ZDB-GENE-110728-4]	51	ENSTNIP00000022148.1 pep chromosome:TETRAODON8:Un_random:10509975:10529879:-1 gene:ENSTNIG00000018961.1 transcript:ENSTNIT00000022386.1 gene_biotype:protein_coding transcript_biotype:protein_coding gene_symbol:col11a1a description:collagen, type XI, alpha 1a [Source:ZFIN;Acc:ZDB-GENE-070209-167]	23	ENSXMAP00000019290.1 pep scaffold:Xipmac4.4.2:JH556891.1:609059:681023:1 gene:ENSXMAG00000019238.1 transcript:ENSXMAT00000019318.1 gene_biotype:protein_coding transcript_biotype:protein_coding gene_symbol:fat2 description:FAT atypical cadherin 2 [Source:ZFIN;Acc:ZDB-GENE-111031-1]	18
ENSAMXP00000007387.1 pep scaffold:AstMex102:KB882234.1:1488524:1612709:-1 gene:ENSAMXG00000007150.1 transcript:ENSAMXT00000007387.1 gene_biotype:protein_coding transcript_biotype:protein_coding gene_symbol:tenm1 description:teneurin transmembrane protein 1 [Source:ZFIN;Acc:ZDB-GENE-060531-26]	17	Bp_GLEAN_10013370	17	CI01160620_00004744_00025847	17	ENSDARP00000119893.2 pep chromosome:GRCz10:5:28599174:28629383:-1 gene:ENSDARG00000092567.2 transcript:ENSDART00000145848.2 gene_biotype:protein_coding transcript_biotype:protein_coding gene_symbol:si:dkey-61l1.4 description:si:dkey-61l1.4 [Source:ZFIN;Acc:ZDB-GENE-070705-483]	30	ENSGMOP00000020859.1 pep genescaffold:gadMor1:GeneScaffold_2236:168:113345:-1 gene:ENSGMOG00000019367.1 transcript:ENSGMOT00000021368.1 gene_biotype:protein_coding transcript_biotype:protein_coding gene_symbol:ryr1b description:ryanodine receptor 1b (skeletal) [Source:ZFIN;Acc:ZDB-GENE-070705-417]	17	ENSGACP00000026064.1 pep group:BROADS1:groupIV:29512968:29548648:1 gene:ENSGACG00000019725.1 transcript:ENSGACT00000026115.1 gene_biotype:protein_coding transcript_biotype:protein_coding gene_symbol:col7a1l description:collagen type VII alpha 1-like [Source:ZFIN;Acc:ZDB-GENE-030131-9861]	19	ENSLACP00000007847.1 pep scaffold:LatCha1:JH128683.1:246330:378971:-1 gene:ENSLACG00000006948.1 transcript:ENSLACT00000007913.1 gene_biotype:protein_coding transcript_biotype:protein_coding	14	ENSLOCP00000001950.1 pep chromosome:LepOcu1:LG3:1137581:1166855:1 gene:ENSLOCG00000001682.1 transcript:ENSLOCT00000001955.1 gene_biotype:protein_coding transcript_biotype:protein_coding gene_symbol:sacs description:sacsin molecular chaperone [Source:ZFIN;Acc:ZDB-GENE-110411-146]	18	ENSONIP00000008023.1 pep scaffold:Orenil1.0:GL831179.1:1963522:1981049:-1 gene:ENSONIG00000006366.1 transcript:ENSONIT00000008028.1 gene_biotype:protein_coding transcript_biotype:protein_coding gene_symbol:col1a1 description:collagen, type I, alpha 1 precursor [Source:RefSeq peptide;Acc:NP_001266373]	21	ENSORLP00000018074.1 pep chromosome:MEDAKA1:21:16741557:16800433:1 gene:ENSORLG00000014422.1 transcript:ENSORLT00000018075.1 gene_biotype:protein_coding transcript_biotype:protein_coding gene_symbol:col18a1a description:collagen type XVIII alpha 1 chain a [Source:ZFIN;Acc:ZDB-GENE-030516-3]	16	Pm_GLEAN_10021931	15	Sana07842 [mRNA] locus=scaffold1455:1163287:1194502:+ [translate_table: standard]	25	Sino07887 [mRNA] locus=scaffold148:3362285:3399074:+ [translate_table: standard]	25	Sgra20356 [mRNA] locus=scaffold29.1:1071380:1103143:+ [translate_table: standard]	25	XP_014062618.1 PREDICTED: collagen alpha-6(IV) chain-like isoform X2 [Salmo salar]	52	ENSTRUP00000035959.1 pep scaffold:FUGU4:scaffold_40:1069283:1085790:-1 gene:ENSTRUG00000014058.1 transcript:ENSTRUT00000036089.1 gene_biotype:protein_coding transcript_biotype:protein_coding gene_symbol:col5a3b description:collagen, type V, alpha 3b [Source:ZFIN;Acc:ZDB-GENE-110728-4]	51	ENSTNIP00000016535.1 pep chromosome:TETRAODON8:4:3949939:3976169:-1 gene:ENSTNIG00000013539.1 transcript:ENSTNIT00000016748.1 gene_biotype:protein_coding transcript_biotype:protein_coding gene_symbol:kmt2ca description:lysine (K)-specific methyltransferase 2Ca [Source:ZFIN;Acc:ZDB-GENE-080520-3]	23	ENSXMAP00000018871.1 pep scaffold:Xipmac4.4.2:JH556964.1:3629:93924:1 gene:ENSXMAG00000018793.1 transcript:ENSXMAT00000018899.1 gene_biotype:protein_coding transcript_biotype:protein_coding gene_symbol:fat1a description:FAT atypical cadherin 1a [Source:ZFIN;Acc:ZDB-GENE-050425-1]	18
ENSAMXP00000005569.1 pep scaffold:AstMex102:KB882269.1:947136:970085:-1 gene:ENSAMXG00000005392.1 transcript:ENSAMXT00000005569.1 gene_biotype:protein_coding transcript_biotype:protein_coding gene_symbol:col17a1a description:collagen, type XVII, alpha 1a [Source:ZFIN;Acc:ZDB-GENE-090313-107]	17	Bp_GLEAN_10011428	17	CI01000319_03932074_03953887	17	ENSDARP00000118091.1 pep chromosome:GRCz10:19:41396101:41415860:1 gene:ENSDARG00000020007.8 transcript:ENSDART00000144544.2 gene_biotype:protein_coding transcript_biotype:protein_coding gene_symbol:col1a2 description:collagen, type I, alpha 2 [Source:ZFIN;Acc:ZDB-GENE-030131-8415]	30	ENSGMOP00000010451.1 pep genescaffold:gadMor1:GeneScaffold_1340:25407:234619:-1 gene:ENSGMOG00000009684.1 transcript:ENSGMOT00000010735.1 gene_biotype:protein_coding transcript_biotype:protein_coding gene_symbol:mdn1 description:midasin AAA ATPase 1 [Source:ZFIN;Acc:ZDB-GENE-041001-138]	17	ENSGACP00000022214.1 pep group:BROADS1:groupIV:4393867:4436529:1 gene:ENSGACG00000016824.1 transcript:ENSGACT00000022256.1 gene_biotype:protein_coding transcript_biotype:protein_coding gene_symbol:fat2 description:FAT atypical cadherin 2 [Source:ZFIN;Acc:ZDB-GENE-111031-1]	19	ENSLACP00000015998.1 pep scaffold:LatCha1:JH127000.1:959767:1057600:-1 gene:ENSLACG00000014088.1 transcript:ENSLACT00000016109.1 gene_biotype:protein_coding transcript_biotype:protein_coding gene_symbol:pkd1b description:polycystic kidney disease 1b [Source:ZFIN;Acc:ZDB-GENE-100707-2]	13	ENSLOCP00000001935.1 pep chromosome:LepOcu1:LG3:1133217:1166855:1 gene:ENSLOCG00000001682.1 transcript:ENSLOCT00000001940.1 gene_biotype:protein_coding transcript_biotype:protein_coding gene_symbol:sacs description:sacsin molecular chaperone [Source:ZFIN;Acc:ZDB-GENE-110411-146]	18	ENSONIP00000005865.1 pep scaffold:Orenil1.0:GL831202.1:1902711:1921492:-1 gene:ENSONIG00000004658.1 transcript:ENSONIT00000005869.1 gene_biotype:protein_coding transcript_biotype:protein_coding gene_symbol:col9a2 description:procollagen, type IX, alpha 2 [Source:ZFIN;Acc:ZDB-GENE-030131-9786]	21	ENSORLP00000008001.1 pep chromosome:MEDAKA1:14:14034728:14089886:1 gene:ENSORLG00000006365.1 transcript:ENSORLT00000008002.1 gene_biotype:protein_coding transcript_biotype:protein_coding gene_symbol:ryr1a description:ryanodine receptor 1a (skeletal) [Source:ZFIN;Acc:ZDB-GENE-020108-2]	16	Pm_GLEAN_10021066	15	Sana00329 [mRNA] locus=scaffold101:786583:821850:+ [translate_table: standard]	25	Sino07011 [mRNA] locus=scaffold1406:2181976:2211158:- [translate_table: standard]	25	Sgra18521 [mRNA] locus=scaffold260.1:1022782:1105444:+ [translate_table: standard]	25	XP_014062617.1 PREDICTED: collagen alpha-6(IV) chain-like isoform X1 [Salmo salar]	52	ENSTRUP00000026257.1 pep scaffold:FUGU4:scaffold_98:533914:549689:1 gene:ENSTRUG00000010428.1 transcript:ENSTRUT00000026364.1 gene_biotype:protein_coding transcript_biotype:protein_coding gene_symbol:col4a6 description:collagen, type IV, alpha 6 [Source:ZFIN;Acc:ZDB-GENE-101001-2]	51	ENSTNIP00000016534.1 pep chromosome:TETRAODON8:4:3949939:3976169:-1 gene:ENSTNIG00000013539.1 transcript:ENSTNIT00000016747.1 gene_biotype:protein_coding transcript_biotype:protein_coding gene_symbol:kmt2ca description:lysine (K)-specific methyltransferase 2Ca [Source:ZFIN;Acc:ZDB-GENE-080520-3]	23	ENSXMAP00000001887.1 pep scaffold:Xipmac4.4.2:JH556721.1:525895:558127:-1 gene:ENSXMAG00000001821.1 transcript:ENSXMAT00000001892.1 gene_biotype:protein_coding transcript_biotype:protein_coding gene_symbol:fn1a description:fibronectin 1a [Source:ZFIN;Acc:ZDB-GENE-000426-1]	18
ENSAMXP00000004141.1 pep scaffold:AstMex102:KB882118.1:2768019:2794635:-1 gene:ENSAMXG00000004053.1 transcript:ENSAMXT00000004141.1 gene_biotype:protein_coding transcript_biotype:protein_coding gene_symbol:si:ch211-259g3.4 description:si:ch211-259g3.4 [Source:ZFIN;Acc:ZDB-GENE-030131-8118]	17	Bp_GLEAN_10006639	17	CI01000055_06247679_06298687	17	ENSDARP00000106805.2 pep chromosome:GRCz10:16:47373919:47409219:1 gene:ENSDARG00000087087.2 transcript:ENSDART00000126082.2 gene_biotype:protein_coding transcript_biotype:protein_coding gene_symbol:col28a1b description:collagen, type XXVIII, alpha 1b [Source:ZFIN;Acc:ZDB-GENE-160503-1]	30	ENSGMOP00000009077.1 pep genescaffold:gadMor1:GeneScaffold_1121:1021:26402:1 gene:ENSGMOG00000008472.1 transcript:ENSGMOT00000009324.1 gene_biotype:protein_coding transcript_biotype:protein_coding gene_symbol:col1a1a description:collagen, type I, alpha 1a [Source:ZFIN;Acc:ZDB-GENE-030131-9102]	17	ENSGACP00000013528.1 pep group:BROADS1:groupI:10346343:10357776:-1 gene:ENSGACG00000010238.1 transcript:ENSGACT00000013553.1 gene_biotype:protein_coding transcript_biotype:protein_coding gene_symbol:igsf10 description:immunoglobulin superfamily, member 10 [Source:ZFIN;Acc:ZDB-GENE-130530-827]	19	ENSLACP00000015688.1 pep scaffold:LatCha1:JH126741.1:914321:986753:1 gene:ENSLACG00000013815.1 transcript:ENSLACT00000015798.1 gene_biotype:protein_coding transcript_biotype:protein_coding gene_symbol:BPTF description:bromodomain PHD finger transcription factor [Source:HGNC Symbol;Acc:HGNC:3581]	13	ENSLOCP00000016318.1 pep chromosome:LepOcu1:LG5:41114155:41225075:-1 gene:ENSLOCG00000013231.1 transcript:ENSLOCT00000016348.1 gene_biotype:protein_coding transcript_biotype:protein_coding gene_symbol:FLNB description:filamin B [Source:HGNC Symbol;Acc:HGNC:3755]	17	ENSONIP00000004199.1 pep scaffold:Orenil1.0:GL831173.1:4049374:4067154:1 gene:ENSONIG00000003336.1 transcript:ENSONIT00000004200.1 gene_biotype:protein_coding transcript_biotype:protein_coding gene_symbol:fn1b description:fibronectin 1b [Source:ZFIN;Acc:ZDB-GENE-030131-6545]	21	ENSORLP00000006226.1 pep chromosome:MEDAKA1:11:10292104:10300513:-1 gene:ENSORLG00000004944.1 transcript:ENSORLT00000006227.1 gene_biotype:protein_coding transcript_biotype:protein_coding	16	Pm_GLEAN_10020925	15	Sana31015 [mRNA] locus=scaffold63:1193191:1209491:- [translate_table: standard]	24	Sino03156 [mRNA] locus=scaffold1163:838393:841886:+ [translate_table: standard]	25	Sgra05944 [mRNA] locus=scaffold134.1:2498101:2750737:- [translate_table: standard]	25	XP_013997208.1 PREDICTED: collagen alpha-1(V) chain-like isoform X2 [Salmo salar]	49	ENSTRUP00000018324.1 pep scaffold:FUGU4:scaffold_190:187774:228454:1 gene:ENSTRUG00000007414.1 transcript:ENSTRUT00000018400.1 gene_biotype:protein_coding transcript_biotype:protein_coding gene_symbol:col7a1 description:collagen, type VII, alpha 1 [Source:ZFIN;Acc:ZDB-GENE-030131-2427]	51	ENSTNIP00000019996.1 pep chromosome:TETRAODON8:10:2980005:3016697:-1 gene:ENSTNIG00000016879.1 transcript:ENSTNIT00000020227.1 gene_biotype:protein_coding transcript_biotype:protein_coding gene_symbol:col12a1a description:collagen, type XII, alpha 1a [Source:ZFIN;Acc:ZDB-GENE-090728-1]	22	ENSXMAP00000001866.1 pep scaffold:Xipmac4.4.2:JH556701.1:751261:772000:1 gene:ENSXMAG00000001831.1 transcript:ENSXMAT00000001870.1 gene_biotype:protein_coding transcript_biotype:protein_coding gene_symbol:fn1b description:fibronectin 1b [Source:ZFIN;Acc:ZDB-GENE-030131-6545]	18
ENSAMXP00000021287.1 pep scaffold:AstMex102:KB882196.1:1015164:1020060:-1 gene:ENSAMXG00000020668.1 transcript:ENSAMXT00000021287.1 gene_biotype:protein_coding transcript_biotype:protein_coding gene_symbol:dusp11 description:dual specificity phosphatase 11 (RNA/RNP complex 1-interacting) [Source:ZFIN;Acc:ZDB-GENE-050417-226]	16	Bp_GLEAN_10004026	17	CI01000034_02010544_02026521	17	ENSDARP00000093755.3 pep chromosome:GRCz10:9:30279910:30292032:1 gene:ENSDARG00000077403.3 transcript:ENSDART00000102981.3 gene_biotype:protein_coding transcript_biotype:protein_coding gene_symbol:col8a1a description:collagen, type VIII, alpha 1a [Source:ZFIN;Acc:ZDB-GENE-070912-274]	30	ENSGMOP00000004922.1 pep genescaffold:gadMor1:GeneScaffold_1722:161297:197526:-1 gene:ENSGMOG00000004488.1 transcript:ENSGMOT00000005065.1 gene_biotype:protein_coding transcript_biotype:protein_coding gene_symbol:kmt2d description:lysine (K)-specific methyltransferase 2D [Source:ZFIN;Acc:ZDB-GENE-060223-2]	17	ENSGACP00000009750.2 pep group:BROADS1:groupVIII:8358318:8421177:1 gene:ENSGACG00000007309.2 transcript:ENSGACT00000009770.2 gene_biotype:protein_coding transcript_biotype:protein_coding gene_symbol:hmcn1 description:hemicentin 1 [Source:ZFIN;Acc:ZDB-GENE-041014-322]	19	ENSLACP00000011818.1 pep scaffold:LatCha1:JH126938.1:500288:715421:1 gene:ENSLACG00000010403.1 transcript:ENSLACT00000011908.1 gene_biotype:protein_coding transcript_biotype:protein_coding gene_symbol:HUWE1 description:HECT, UBA and WWE domain containing 1, E3 ubiquitin protein ligase [Source:HGNC Symbol;Acc:HGNC:30892]	13	ENSLOCP00000016311.1 pep chromosome:LepOcu1:LG5:41114155:41225075:-1 gene:ENSLOCG00000013231.1 transcript:ENSLOCT00000016341.1 gene_biotype:protein_coding transcript_biotype:protein_coding gene_symbol:FLNB description:filamin B [Source:HGNC Symbol;Acc:HGNC:3755]	17	ENSONIP00000016629.1 pep scaffold:Orenil1.0:GL831699.1:78114:131028:1 gene:ENSONIG00000013223.1 transcript:ENSONIT00000016644.1 gene_biotype:protein_coding transcript_biotype:protein_coding gene_symbol:hydin description:HYDIN, axonemal central pair apparatus protein [Source:ZFIN;Acc:ZDB-GENE-050419-219]	20	ENSORLP00000006211.1 pep chromosome:MEDAKA1:18:10802778:10822202:-1 gene:ENSORLG00000004934.1 transcript:ENSORLT00000006212.1 gene_biotype:protein_coding transcript_biotype:protein_coding gene_symbol:COL25A1 description:collagen type XXV alpha 1 chain [Source:HGNC Symbol;Acc:HGNC:18603]	16	Pm_GLEAN_10020690	15	Sana26818 [mRNA] locus=scaffold478:433076:446413:- [translate_table: standard]	24	Sino00664 [mRNA] locus=scaffold1024:345668:377662:- [translate_table: standard]	25	Sgra36048 [mRNA] locus=scaffold66.1:1153791:1171628:- [translate_table: standard]	24	XP_013997207.1 PREDICTED: collagen alpha-1(V) chain-like isoform X1 [Salmo salar]	49	ENSTRUP00000042232.1 pep scaffold:FUGU4:scaffold_4:2906695:2943707:-1 gene:ENSTRUG00000016525.1 transcript:ENSTRUT00000042376.1 gene_biotype:protein_coding transcript_biotype:protein_coding gene_symbol:col27a1b description:collagen, type XXVII, alpha 1b [Source:ZFIN;Acc:ZDB-GENE-100119-2]	50	ENSTNIP00000019995.1 pep chromosome:TETRAODON8:10:2978848:3016697:-1 gene:ENSTNIG00000016879.1 transcript:ENSTNIT00000020226.1 gene_biotype:protein_coding transcript_biotype:protein_coding gene_symbol:col12a1a description:collagen, type XII, alpha 1a [Source:ZFIN;Acc:ZDB-GENE-090728-1]	22	ENSXMAP00000000616.1 pep scaffold:Xipmac4.4.2:JH556922.1:464347:551543:-1 gene:ENSXMAG00000000570.1 transcript:ENSXMAT00000000618.1 gene_biotype:protein_coding transcript_biotype:protein_coding gene_symbol:dysf description:dysferlin, limb girdle muscular dystrophy 2B (autosomal recessive) [Source:ZFIN;Acc:ZDB-GENE-070501-1]	18
ENSAMXP00000021228.1 pep scaffold:AstMex102:KB882212.1:1389388:1502637:-1 gene:ENSAMXG00000020596.1 transcript:ENSAMXT00000021228.1 gene_biotype:protein_coding transcript_biotype:protein_coding gene_symbol:hydin description:HYDIN, axonemal central pair apparatus protein [Source:ZFIN;Acc:ZDB-GENE-050419-219]	16	Bp_GLEAN_10003555	17	CI01000032_00846052_00850360	17	ENSDARP00000091007.4 pep chromosome:GRCz10:8:21163335:21187388:1 gene:ENSDARG00000069093.5 transcript:ENSDART00000100234.5 gene_biotype:protein_coding transcript_biotype:protein_coding gene_symbol:col2a1a description:collagen, type II, alpha 1a [Source:ZFIN;Acc:ZDB-GENE-980526-192]	30	ENSGMOP00000017794.1 pep genescaffold:gadMor1:GeneScaffold_449:3013:80122:-1 gene:ENSGMOG00000016494.1 transcript:ENSGMOT00000018233.1 gene_biotype:protein_coding transcript_biotype:protein_coding gene_symbol:cubn description:cubilin (intrinsic factor-cobalamin receptor) [Source:ZFIN;Acc:ZDB-GENE-060228-6]	16	ENSGACP00000015651.1 pep group:BROADS1:groupXVIII:12414858:12467049:1 gene:ENSGACG00000011819.1 transcript:ENSGACT00000015682.1 gene_biotype:protein_coding transcript_biotype:protein_coding gene_symbol:col12a1b description:collagen, type XII, alpha 1b [Source:ZFIN;Acc:ZDB-GENE-120215-116]	18	ENSLACP00000008939.1 pep scaffold:LatCha1:JH126775.1:305987:400410:1 gene:ENSLACG00000007894.1 transcript:ENSLACT00000009008.1 gene_biotype:protein_coding transcript_biotype:protein_coding	13	ENSLOCP00000015626.1 pep chromosome:LepOcu1:LG2:53995442:54048616:1 gene:ENSLOCG00000012697.1 transcript:ENSLOCT00000015655.1 gene_biotype:protein_coding transcript_biotype:protein_coding gene_symbol:si:ch73-209l12.1 description:si:ch73-209l12.1 [Source:ZFIN;Acc:ZDB-GENE-091204-92]	17	ENSONIP00000015272.1 pep scaffold:Orenil1.0:GL831196.1:1295144:1315027:-1 gene:ENSONIG00000012128.1 transcript:ENSONIT00000015285.1 gene_biotype:protein_coding transcript_biotype:protein_coding gene_symbol:kmt2d description:lysine (K)-specific methyltransferase 2D [Source:ZFIN;Acc:ZDB-GENE-060223-2]	20	ENSORLP00000005157.1 pep chromosome:MEDAKA1:7:7690487:7743767:-1 gene:ENSORLG00000004109.1 transcript:ENSORLT00000005158.1 gene_biotype:protein_coding transcript_biotype:protein_coding gene_symbol:ubr4 description:ubiquitin protein ligase E3 component n-recognin 4 [Source:ZFIN;Acc:ZDB-GENE-090313-341]	16	Pm_GLEAN_10020533	15	Sana17997 [mRNA] locus=scaffold263:1925834:1982857:- [translate_table: standard]	24	Sino36483 [mRNA] locus=scaffold806:490889:521487:- [translate_table: standard]	24	Sgra29523 [mRNA] locus=scaffold473.1:2213548:2292800:+ [translate_table: standard]	24	XP_013997210.1 PREDICTED: collagen alpha-1(XI) chain-like isoform X4 [Salmo salar]	47	ENSTRUP00000042229.1 pep scaffold:FUGU4:scaffold_4:2906695:2943707:-1 gene:ENSTRUG00000016525.1 transcript:ENSTRUT00000042373.1 gene_biotype:protein_coding transcript_biotype:protein_coding gene_symbol:col27a1b description:collagen, type XXVII, alpha 1b [Source:ZFIN;Acc:ZDB-GENE-100119-2]	50	ENSTNIP00000016617.1 pep chromosome:TETRAODON8:6:6893875:6905057:-1 gene:ENSTNIG00000013618.1 transcript:ENSTNIT00000016831.1 gene_biotype:protein_coding transcript_biotype:protein_coding gene_symbol:COL15A1 description:collagen type XV alpha 1 chain [Source:HGNC Symbol;Acc:HGNC:2192]	22	ENSXMAP00000018918.1 pep scaffold:Xipmac4.4.2:JH556705.1:281963:332021:1 gene:ENSXMAG00000018734.1 transcript:ENSXMAT00000018946.1 gene_biotype:protein_coding transcript_biotype:protein_coding gene_symbol:ubr4 description:ubiquitin protein ligase E3 component n-recognin 4 [Source:ZFIN;Acc:ZDB-GENE-090313-341]	17
ENSAMXP00000021033.1 pep scaffold:AstMex102:KB872067.1:281054:320581:-1 gene:ENSAMXG00000020373.1 transcript:ENSAMXT00000021033.1 gene_biotype:protein_coding transcript_biotype:protein_coding gene_symbol:col6a3 description:collagen, type VI, alpha 3 [Source:ZFIN;Acc:ZDB-GENE-070501-8]	16	Bp_GLEAN_10021753	16	CI01000020_05734432_05780540	17	ENSDARP00000085740.4 pep chromosome:GRCz10:8:21163338:21187387:1 gene:ENSDARG00000069093.5 transcript:ENSDART00000091307.5 gene_biotype:protein_coding transcript_biotype:protein_coding gene_symbol:col2a1a description:collagen, type II, alpha 1a [Source:ZFIN;Acc:ZDB-GENE-980526-192]	30	ENSGMOP00000017100.1 pep genescaffold:gadMor1:GeneScaffold_4339:190168:272305:1 gene:ENSGMOG00000015858.1 transcript:ENSGMOT00000017528.1 gene_biotype:protein_coding transcript_biotype:protein_coding	16	ENSGACP00000009746.1 pep group:BROADS1:groupX:10666995:10679875:-1 gene:ENSGACG00000007343.1 transcript:ENSGACT00000009766.1 gene_biotype:protein_coding transcript_biotype:protein_coding gene_symbol:col9a2 description:procollagen, type IX, alpha 2 [Source:ZFIN;Acc:ZDB-GENE-030131-9786]	18	ENSLACP00000008772.1 pep scaffold:LatCha1:JH127639.1:299558:314787:-1 gene:ENSLACG00000007752.2 transcript:ENSLACT00000008841.1 gene_biotype:protein_coding transcript_biotype:protein_coding gene_symbol:C1QB description:complement C1q B chain [Source:HGNC Symbol;Acc:HGNC:1242]	13	ENSLOCP00000010045.1 pep chromosome:LepOcu1:LG17:20804578:20883027:1 gene:ENSLOCG00000008243.1 transcript:ENSLOCT00000010057.1 gene_biotype:protein_coding transcript_biotype:protein_coding gene_symbol:herc2 description:HECT and RLD domain containing E3 ubiquitin protein ligase 2 [Source:ZFIN;Acc:ZDB-GENE-070718-6]	17	ENSONIP00000010097.1 pep scaffold:Orenil1.0:GL831697.1:47429:183719:-1 gene:ENSONIG00000008016.1 transcript:ENSONIT00000010106.1 gene_biotype:protein_coding transcript_biotype:protein_coding gene_symbol:birc6 description:baculoviral IAP repeat containing 6 [Source:ZFIN;Acc:ZDB-GENE-091202-7]	20	ENSORLP00000021657.1 pep chromosome:MEDAKA1:22:15584579:15634854:-1 gene:ENSORLG00000017312.1 transcript:ENSORLT00000021658.1 gene_biotype:protein_coding transcript_biotype:protein_coding gene_symbol:col12a1a description:collagen, type XII, alpha 1a [Source:ZFIN;Acc:ZDB-GENE-090728-1]	15	Pm_GLEAN_10018853	15	Sana09249 [mRNA] locus=scaffold1563:453793:469397:+ [translate_table: standard]	24	Sino34249 [mRNA] locus=scaffold711:3392133:3402814:+ [translate_table: standard]	24	Sgra22024 [mRNA] locus=scaffold313.1:1498165:1518440:+ [translate_table: standard]	24	XP_013997209.1 PREDICTED: collagen alpha-2(XI) chain-like isoform X3 [Salmo salar]	47	ENSTRUP00000020271.1 pep scaffold:FUGU4:scaffold_42:385891:412982:1 gene:ENSTRUG00000008115.1 transcript:ENSTRUT00000020355.1 gene_biotype:protein_coding transcript_biotype:protein_coding gene_symbol:col4a2 description:collagen, type IV, alpha 2 [Source:ZFIN;Acc:ZDB-GENE-070725-3]	50	ENSTNIP00000022483.1 pep chromosome:TETRAODON8:10:11015530:11047572:1 gene:ENSTNIG00000019281.1 transcript:ENSTNIT00000022722.1 gene_biotype:protein_coding transcript_biotype:protein_coding gene_symbol:kmt2a description:lysine (K)-specific methyltransferase 2A [Source:ZFIN;Acc:ZDB-GENE-080521-3]	21	ENSXMAP00000015478.1 pep scaffold:Xipmac4.4.2:JH556695.1:1197579:1294029:-1 gene:ENSXMAG00000015388.1 transcript:ENSXMAT00000015501.1 gene_biotype:protein_coding transcript_biotype:protein_coding gene_symbol:syne1b description:spectrin repeat containing, nuclear envelope 1b [Source:ZFIN;Acc:ZDB-GENE-071218-4]	17
ENSAMXP00000017449.1 pep scaffold:AstMex102:KB882147.1:1415183:1504499:-1 gene:ENSAMXG00000016952.1 transcript:ENSAMXT00000017449.1 gene_biotype:protein_coding transcript_biotype:protein_coding gene_symbol:mycbp2 description:MYC binding protein 2 [Source:ZFIN;Acc:ZDB-GENE-030616-132]	16	Bp_GLEAN_10019568	16	CI01000004_02245903_02355814	17	ENSDARP00000083076.5 pep chromosome:GRCz10:2:24281320:24357556:-1 gene:ENSDARG00000061848.7 transcript:ENSDART00000088643.5 gene_biotype:protein_coding transcript_biotype:protein_coding gene_symbol:col15a1b description:collagen, type XV, alpha 1b [Source:ZFIN;Acc:ZDB-GENE-070912-689]	30	ENSGMOP00000016134.1 pep genescaffold:gadMor1:GeneScaffold_1269:191237:255934:-1 gene:ENSGMOG00000014884.1 transcript:ENSGMOT00000016547.1 gene_biotype:protein_coding transcript_biotype:protein_coding gene_symbol:ubr4 description:ubiquitin protein ligase E3 component n-recognin 4 [Source:ZFIN;Acc:ZDB-GENE-090313-341]	16	ENSGACP00000009097.1 pep group:BROADS1:groupI:4139700:4159247:-1 gene:ENSGACG00000006866.1 transcript:ENSGACT00000009117.1 gene_biotype:protein_coding transcript_biotype:protein_coding gene_symbol:sacs description:sacsin molecular chaperone [Source:ZFIN;Acc:ZDB-GENE-110411-146]	18	ENSLACP00000006286.1 pep scaffold:LatCha1:JH128483.1:174141:400197:-1 gene:ENSLACG00000005576.1 transcript:ENSLACT00000006339.1 gene_biotype:protein_coding transcript_biotype:protein_coding gene_symbol:PKHD1L1 description:PKHD1 like 1 [Source:HGNC Symbol;Acc:HGNC:20313]	13	ENSLOCP00000010030.1 pep chromosome:LepOcu1:LG17:20804578:20883027:1 gene:ENSLOCG00000008243.1 transcript:ENSLOCT00000010042.1 gene_biotype:protein_coding transcript_biotype:protein_coding gene_symbol:herc2 description:HECT and RLD domain containing E3 ubiquitin protein ligase 2 [Source:ZFIN;Acc:ZDB-GENE-070718-6]	17	ENSONIP00000007849.1 pep scaffold:Orenil1.0:GL831228.1:2681976:2719391:-1 gene:ENSONIG00000006229.1 transcript:ENSONIT00000007854.1 gene_biotype:protein_coding transcript_biotype:protein_coding gene_symbol:kmt2a description:lysine (K)-specific methyltransferase 2A [Source:ZFIN;Acc:ZDB-GENE-080521-3]	20	ENSORLP00000020554.1 pep chromosome:MEDAKA1:9:27063894:27138100:1 gene:ENSORLG00000016407.1 transcript:ENSORLT00000020555.1 gene_biotype:protein_coding transcript_biotype:protein_coding gene_symbol:DNAH9 description:dynein axonemal heavy chain 9 [Source:HGNC Symbol;Acc:HGNC:2953]	15	Pm_GLEAN_10017415	15	Sana06044 [mRNA] locus=scaffold132:251331:273488:- [translate_table: standard]	24	Sino30305 [mRNA] locus=scaffold574:409652:514606:+ [translate_table: standard]	24	Sgra21885 [mRNA] locus=scaffold311.1:1364442:1394535:- [translate_table: standard]	24	XP_013991798.1 PREDICTED: collagen alpha-1(I) chain-like [Salmo salar]	47	ENSTRUP00000015803.1 pep scaffold:FUGU4:scaffold_42:347548:361018:-1 gene:ENSTRUG00000006458.1 transcript:ENSTRUT00000015873.1 gene_biotype:protein_coding transcript_biotype:protein_coding gene_symbol:col4a1 description:collagen, type IV, alpha 1 [Source:ZFIN;Acc:ZDB-GENE-081105-114]	50	ENSTNIP00000022204.1 pep chromosome:TETRAODON8:16:6177836:6214582:1 gene:ENSTNIG00000019014.1 transcript:ENSTNIT00000022442.1 gene_biotype:protein_coding transcript_biotype:protein_coding gene_symbol:ryr1b description:ryanodine receptor 1b (skeletal) [Source:ZFIN;Acc:ZDB-GENE-070705-417]	21	ENSXMAP00000011412.1 pep scaffold:Xipmac4.4.2:JH556779.1:969496:1017190:1 gene:ENSXMAG00000011334.1 transcript:ENSXMAT00000011426.1 gene_biotype:protein_coding transcript_biotype:protein_coding	17
ENSAMXP00000009652.1 pep scaffold:AstMex102:KB872039.1:73732:142897:-1 gene:ENSAMXG00000009342.1 transcript:ENSAMXT00000009652.1 gene_biotype:protein_coding transcript_biotype:protein_coding gene_symbol:celsr1b description:cadherin EGF LAG seven-pass G-type receptor 1b [Source:ZFIN;Acc:ZDB-GENE-050823-4]	16	Bp_GLEAN_10017374	16	CI01000001_05760403_05789161	17	ENSDARP00000042989.4 pep chromosome:GRCz10:19:41396101:41415209:1 gene:ENSDARG00000020007.8 transcript:ENSDART00000042990.4 gene_biotype:protein_coding transcript_biotype:protein_coding gene_symbol:col1a2 description:collagen, type I, alpha 2 [Source:ZFIN;Acc:ZDB-GENE-030131-8415]	30	ENSGMOP00000015527.1 pep genescaffold:gadMor1:GeneScaffold_830:50857:219114:1 gene:ENSGMOG00000014387.1 transcript:ENSGMOT00000015923.1 gene_biotype:protein_coding transcript_biotype:protein_coding	16	ENSGACP00000002596.1 pep group:BROADS1:groupX:1265354:1365800:-1 gene:ENSGACG00000001993.1 transcript:ENSGACT00000002605.1 gene_biotype:protein_coding transcript_biotype:protein_coding gene_symbol:macf1a description:microtubule-actin crosslinking factor 1a [Source:ZFIN;Acc:ZDB-GENE-030131-3606]	18	ENSLACP00000004306.1 pep scaffold:LatCha1:JH126629.1:98420:178526:-1 gene:ENSLACG00000003831.1 transcript:ENSLACT00000004344.1 gene_biotype:protein_coding transcript_biotype:protein_coding gene_symbol:SACS description:sacsin molecular chaperone [Source:HGNC Symbol;Acc:HGNC:10519]	13	ENSLOCP00000010020.1 pep chromosome:LepOcu1:LG17:20804578:20883027:1 gene:ENSLOCG00000008243.1 transcript:ENSLOCT00000010032.1 gene_biotype:protein_coding transcript_biotype:protein_coding gene_symbol:herc2 description:HECT and RLD domain containing E3 ubiquitin protein ligase 2 [Source:ZFIN;Acc:ZDB-GENE-070718-6]	17	ENSONIP00000004198.1 pep scaffold:Orenil1.0:GL831173.1:4049162:4067154:1 gene:ENSONIG00000003336.1 transcript:ENSONIT00000004199.1 gene_biotype:protein_coding transcript_biotype:protein_coding gene_symbol:fn1b description:fibronectin 1b [Source:ZFIN;Acc:ZDB-GENE-030131-6545]	20	ENSORLP00000019917.1 pep chromosome:MEDAKA1:7:23837931:23911048:-1 gene:ENSORLG00000015904.1 transcript:ENSORLT00000019918.1 gene_biotype:protein_coding transcript_biotype:protein_coding gene_symbol:hspg2 description:heparan sulfate proteoglycan 2 [Source:ZFIN;Acc:ZDB-GENE-080807-4]	15	Pm_GLEAN_10015680	15	Sana01952 [mRNA] locus=scaffold1082:3322003:3334864:+ [translate_table: standard]	24	Sino22231 [mRNA] locus=scaffold3377:82690:98028:+ [translate_table: standard]	24	Sgra21598 [mRNA] locus=scaffold309.1:151869:185417:- [translate_table: standard]	24	XP_014033478.1 PREDICTED: melanoma-associated antigen C1-like [Salmo salar]	46	ENSTRUP00000015801.1 pep scaffold:FUGU4:scaffold_42:347548:361439:-1 gene:ENSTRUG00000006458.1 transcript:ENSTRUT00000015871.1 gene_biotype:protein_coding transcript_biotype:protein_coding gene_symbol:col4a1 description:collagen, type IV, alpha 1 [Source:ZFIN;Acc:ZDB-GENE-081105-114]	50	ENSTNIP00000019825.1 pep chromosome:TETRAODON8:12:9870137:9918825:-1 gene:ENSTNIG00000016715.1 transcript:ENSTNIT00000020055.1 gene_biotype:protein_coding transcript_biotype:protein_coding gene_symbol:fras1 description:Fraser extracellular matrix complex subunit 1 [Source:ZFIN;Acc:ZDB-GENE-060526-68]	21	ENSXMAP00000009755.1 pep scaffold:Xipmac4.4.2:JH556834.1:981574:999515:1 gene:ENSXMAG00000009727.1 transcript:ENSXMAT00000009769.1 gene_biotype:protein_coding transcript_biotype:protein_coding gene_symbol:f8 description:coagulation factor VIII, procoagulant component [Source:ZFIN;Acc:ZDB-GENE-090629-2]	17
ENSAMXP00000004916.1 pep scaffold:AstMex102:KB882154.1:2558852:2601814:1 gene:ENSAMXG00000004803.1 transcript:ENSAMXT00000004916.1 gene_biotype:protein_coding transcript_biotype:protein_coding gene_symbol:kat6b description:K(lysine) acetyltransferase 6B [Source:ZFIN;Acc:ZDB-GENE-000607-52]	16	Bp_GLEAN_10016561	16	CI01180000_03906328_03978950	16	ENSDARP00000139207.1 pep chromosome:GRCz10:8:14816411:14845987:1 gene:ENSDARG00000002295.9 transcript:ENSDART00000167258.1 gene_biotype:protein_coding transcript_biotype:protein_coding gene_symbol:si:dkey-21p1.3 description:si:dkey-21p1.3 [Source:ZFIN;Acc:ZDB-GENE-081105-162]	29	ENSGMOP00000015284.1 pep genescaffold:gadMor1:GeneScaffold_1730:456459:457739:-1 gene:ENSGMOG00000014260.1 transcript:ENSGMOT00000015675.1 gene_biotype:protein_coding transcript_biotype:protein_coding	16	ENSGACP00000027327.1 pep group:BROADS1:groupVII:22076558:22115269:1 gene:ENSGACG00000020663.1 transcript:ENSGACT00000027379.1 gene_biotype:protein_coding transcript_biotype:protein_coding gene_symbol:ryr1a description:ryanodine receptor 1a (skeletal) [Source:ZFIN;Acc:ZDB-GENE-020108-2]	17	ENSLACP00000003084.1 pep scaffold:LatCha1:JH128534.1:58857:121363:-1 gene:ENSLACG00000002762.1 transcript:ENSLACT00000003114.1 gene_biotype:protein_coding transcript_biotype:protein_coding gene_symbol:ZNF292 description:zinc finger protein 292 [Source:HGNC Symbol;Acc:HGNC:18410]	13	ENSLOCP00000008807.1 pep chromosome:LepOcu1:LG3:11280506:11432267:1 gene:ENSLOCG00000007262.1 transcript:ENSLOCT00000008818.1 gene_biotype:protein_coding transcript_biotype:protein_coding gene_symbol:fat3a description:FAT atypical cadherin 3a [Source:ZFIN;Acc:ZDB-GENE-060929-1254]	17	ENSONIP00000000502.1 pep scaffold:Orenil1.0:GL831135.1:934338:954091:1 gene:ENSONIG00000000397.1 transcript:ENSONIT00000000501.1 gene_biotype:protein_coding transcript_biotype:protein_coding gene_symbol:col17a1b description:collagen, type XVII, alpha 1b [Source:ZFIN;Acc:ZDB-GENE-030131-7145]	20	ENSORLP00000016501.1 pep chromosome:MEDAKA1:8:17793979:17855533:1 gene:ENSORLG00000013162.1 transcript:ENSORLT00000016502.1 gene_biotype:protein_coding transcript_biotype:protein_coding gene_symbol:myo15aa description:myosin XVAa [Source:ZFIN;Acc:ZDB-GENE-080425-2]	15	Pm_GLEAN_10014585	15	Sana38308 [mRNA] locus=scaffold913:240904:427851:+ [translate_table: standard]	23	Sino20746 [mRNA] locus=scaffold303:1364263:1440047:- [translate_table: standard]	24	Sgra19881 [mRNA] locus=scaffold280.1:1364487:1386682:+ [translate_table: standard]	24	XP_014032810.1 PREDICTED: collagen alpha-1(V) chain-like isoform X4 [Salmo salar]	46	ENSTRUP00000013317.1 pep scaffold:FUGU4:scaffold_523:29998:53058:-1 gene:ENSTRUG00000005534.1 transcript:ENSTRUT00000013379.1 gene_biotype:protein_coding transcript_biotype:protein_coding gene_symbol:col11a2 description:collagen, type XI, alpha 2 [Source:ZFIN;Acc:ZDB-GENE-000208-23]	50	ENSTNIP00000019824.1 pep chromosome:TETRAODON8:12:9870137:9918822:-1 gene:ENSTNIG00000016715.1 transcript:ENSTNIT00000020054.1 gene_biotype:protein_coding transcript_biotype:protein_coding gene_symbol:fras1 description:Fraser extracellular matrix complex subunit 1 [Source:ZFIN;Acc:ZDB-GENE-060526-68]	21	ENSXMAP00000002975.1 pep scaffold:Xipmac4.4.2:JH556764.1:1414639:1685876:1 gene:ENSXMAG00000002929.1 transcript:ENSXMAT00000002980.1 gene_biotype:protein_coding transcript_biotype:protein_coding gene_symbol:fras1 description:Fraser extracellular matrix complex subunit 1 [Source:ZFIN;Acc:ZDB-GENE-060526-68]	17
ENSAMXP00000003952.1 pep scaffold:AstMex102:KB871605.1:498547:621708:1 gene:ENSAMXG00000003858.1 transcript:ENSAMXT00000003952.1 gene_biotype:protein_coding transcript_biotype:protein_coding gene_symbol:fat1a description:FAT atypical cadherin 1a [Source:ZFIN;Acc:ZDB-GENE-050425-1]	16	Bp_GLEAN_10015566	16	CI01000319_02949427_02972206	16	ENSDARP00000121882.1 pep chromosome:GRCz10:13:38993570:39033920:-1 gene:ENSDARG00000031483.8 transcript:ENSDART00000131508.2 gene_biotype:protein_coding transcript_biotype:protein_coding gene_symbol:col9a1b description:collagen, type IX, alpha 1b [Source:ZFIN;Acc:ZDB-GENE-040426-2410]	29	ENSGMOP00000014327.1 pep genescaffold:gadMor1:GeneScaffold_1728:71490:117873:-1 gene:ENSGMOG00000013372.1 transcript:ENSGMOT00000014697.1 gene_biotype:protein_coding transcript_biotype:protein_coding	16	ENSGACP00000023333.3 pep group:BROADS1:groupII:23237993:23278096:-1 gene:ENSGACG00000017645.3 transcript:ENSGACT00000023379.3 gene_biotype:protein_coding transcript_biotype:protein_coding gene_symbol:vps13c description:vacuolar protein sorting 13 homolog C (S. cerevisiae) [Source:ZFIN;Acc:ZDB-GENE-070426-4]	17	ENSLACP00000000907.1 pep scaffold:LatCha1:JH129870.1:5838:66737:1 gene:ENSLACG00000000812.1 transcript:ENSLACT00000000916.1 gene_biotype:protein_coding transcript_biotype:protein_coding gene_symbol:BCL9 description:B-cell CLL/lymphoma 9 [Source:HGNC Symbol;Acc:HGNC:1008]	13	ENSLOCP00000008790.1 pep chromosome:LepOcu1:LG3:11269704:11435915:1 gene:ENSLOCG00000007262.1 transcript:ENSLOCT00000008801.1 gene_biotype:protein_coding transcript_biotype:protein_coding gene_symbol:fat3a description:FAT atypical cadherin 3a [Source:ZFIN;Acc:ZDB-GENE-060929-1254]	17	ENSONIP00000023945.1 pep scaffold:Orenil1.0:GL831146.1:1941371:1995570:1 gene:ENSONIG00000019018.1 transcript:ENSONIT00000023966.1 gene_biotype:protein_coding transcript_biotype:protein_coding gene_symbol:col7a1 description:collagen, type VII, alpha 1 [Source:ZFIN;Acc:ZDB-GENE-030131-2427]	19	ENSORLP00000005986.1 pep chromosome:MEDAKA1:19:4391948:4410833:-1 gene:ENSORLG00000004758.1 transcript:ENSORLT00000005987.1 gene_biotype:protein_coding transcript_biotype:protein_coding gene_symbol:nrap description:nebulin-related anchoring protein [Source:ZFIN;Acc:ZDB-GENE-060616-224]	15	Pm_GLEAN_10013430	15	Sana29012 [mRNA] locus=scaffold546:1629779:1654388:- [translate_table: standard]	23	Sino36179 [mRNA] locus=scaffold792:2457069:2499392:+ [translate_table: standard]	23	Sgra43042 [mRNA] locus=scaffold940.1:17647:184080:- [translate_table: standard]	23	XP_014032809.1 PREDICTED: collagen alpha-1(V) chain-like isoform X3 [Salmo salar]	46	ENSTRUP00000013316.1 pep scaffold:FUGU4:scaffold_523:29998:53067:-1 gene:ENSTRUG00000005534.1 transcript:ENSTRUT00000013378.1 gene_biotype:protein_coding transcript_biotype:protein_coding gene_symbol:col11a2 description:collagen, type XI, alpha 2 [Source:ZFIN;Acc:ZDB-GENE-000208-23]	50	ENSTNIP00000018668.1 pep chromosome:TETRAODON8:Un_random:4712490:4727840:1 gene:ENSTNIG00000011168.1 transcript:ENSTNIT00000018895.1 gene_biotype:protein_coding transcript_biotype:protein_coding gene_symbol:col1a1a description:collagen, type I, alpha 1a [Source:ZFIN;Acc:ZDB-GENE-030131-9102]	21	ENSXMAP00000002159.1 pep scaffold:Xipmac4.4.2:JH556934.1:650805:674481:1 gene:ENSXMAG00000002142.1 transcript:ENSXMAT00000002164.1 gene_biotype:protein_coding transcript_biotype:protein_coding	17
ENSAMXP00000021137.1 pep scaffold:AstMex102:KB871653.1:590468:737231:1 gene:ENSAMXG00000020518.1 transcript:ENSAMXT00000021137.1 gene_biotype:protein_coding transcript_biotype:protein_coding gene_symbol:si:ch211-207i1.2 description:si:ch211-207i1.2 [Source:ZFIN;Acc:ZDB-GENE-041014-149]	15	Bp_GLEAN_10012179	16	CI01000300_05791658_05831583	16	ENSDARP00000141818.1 pep chromosome:GRCz10:5:48031936:48288616:1 gene:ENSDARG00000021137.8 transcript:ENSDART00000171438.1 gene_biotype:protein_coding transcript_biotype:protein_coding gene_symbol:adgrv1 description:adhesion G protein-coupled receptor V1 [Source:ZFIN;Acc:ZDB-GENE-040624-6]	28	ENSGMOP00000010827.1 pep genescaffold:gadMor1:GeneScaffold_1111:206838:221283:-1 gene:ENSGMOG00000010008.1 transcript:ENSGMOT00000011125.1 gene_biotype:protein_coding transcript_biotype:protein_coding gene_symbol:COL25A1 description:collagen type XXV alpha 1 chain [Source:HGNC Symbol;Acc:HGNC:18603]	16	ENSGACP00000017696.1 pep group:BROADS1:groupIII:1215901:1265072:-1 gene:ENSGACG00000013375.1 transcript:ENSGACT00000017731.1 gene_biotype:protein_coding transcript_biotype:protein_coding gene_symbol:kmt2cb description:lysine (K)-specific methyltransferase 2Cb [Source:ZFIN;Acc:ZDB-GENE-070705-340]	17	ENSLACP00000000906.1 pep scaffold:LatCha1:JH129870.1:5432:67970:1 gene:ENSLACG00000000812.1 transcript:ENSLACT00000000915.1 gene_biotype:protein_coding transcript_biotype:protein_coding gene_symbol:BCL9 description:B-cell CLL/lymphoma 9 [Source:HGNC Symbol;Acc:HGNC:1008]	13	ENSLOCP00000005527.1 pep chromosome:LepOcu1:LG25:8554409:8624141:1 gene:ENSLOCG00000004534.1 transcript:ENSLOCT00000005535.1 gene_biotype:protein_coding transcript_biotype:protein_coding gene_symbol:ubr4 description:ubiquitin protein ligase E3 component n-recognin 4 [Source:ZFIN;Acc:ZDB-GENE-090313-341]	17	ENSONIP00000023583.1 pep scaffold:Orenil1.0:GL831182.1:1479959:1625679:1 gene:ENSONIG00000018733.1 transcript:ENSONIT00000023604.1 gene_biotype:protein_coding transcript_biotype:protein_coding	19	ENSORLP00000005860.1 pep chromosome:MEDAKA1:13:9516227:9535594:-1 gene:ENSORLG00000004656.1 transcript:ENSORLT00000005861.1 gene_biotype:protein_coding transcript_biotype:protein_coding gene_symbol:si:ch211-259g3.4 description:si:ch211-259g3.4 [Source:ZFIN;Acc:ZDB-GENE-030131-8118]	15	Pm_GLEAN_10013400	15	Sana25432 [mRNA] locus=scaffold446:1538478:1777254:- [translate_table: standard]	23	Sino33425 [mRNA] locus=scaffold68:1219048:1309052:+ [translate_table: standard]	23	Sgra20032 [mRNA] locus=scaffold283.1:1249912:1255012:- [translate_table: standard]	23	XP_014032808.1 PREDICTED: collagen alpha-1(V) chain-like isoform X2 [Salmo salar]	46	ENSTRUP00000013315.1 pep scaffold:FUGU4:scaffold_523:29998:53067:-1 gene:ENSTRUG00000005534.1 transcript:ENSTRUT00000013377.1 gene_biotype:protein_coding transcript_biotype:protein_coding gene_symbol:col11a2 description:collagen, type XI, alpha 2 [Source:ZFIN;Acc:ZDB-GENE-000208-23]	50	ENSTNIP00000018287.1 pep chromosome:TETRAODON8:15:6530853:6560711:1 gene:ENSTNIG00000015229.1 transcript:ENSTNIT00000018512.1 gene_biotype:protein_coding transcript_biotype:protein_coding gene_symbol:kmt2cb description:lysine (K)-specific methyltransferase 2Cb [Source:ZFIN;Acc:ZDB-GENE-070705-340]	21	ENSXMAP00000000285.1 pep scaffold:Xipmac4.4.2:JH556812.1:290203:334237:-1 gene:ENSXMAG00000000284.1 transcript:ENSXMAT00000000287.1 gene_biotype:protein_coding transcript_biotype:protein_coding gene_symbol:COL12A1 (1 of many) description:collagen type XII alpha 1 chain [Source:HGNC Symbol;Acc:HGNC:2188]	17
ENSAMXP00000017703.1 pep scaffold:AstMex102:KB872522.1:33567:75024:1 gene:ENSAMXG00000017196.1 transcript:ENSAMXT00000017703.1 gene_biotype:protein_coding transcript_biotype:protein_coding gene_symbol:hivep1 description:human immunodeficiency virus type I enhancer binding protein 1 [Source:ZFIN;Acc:ZDB-GENE-070912-512]	15	Bp_GLEAN_10010247	16	CI01000080_04261007_04369108	16	ENSDARP00000139287.1 pep chromosome:GRCz10:16:47133964:47135081:-1 gene:ENSDARG00000098073.1 transcript:ENSDART00000172151.1 gene_biotype:protein_coding transcript_biotype:protein_coding gene_symbol:CABZ01027575.1	28	ENSGMOP00000010072.1 pep genescaffold:gadMor1:GeneScaffold_2157:39218:68211:1 gene:ENSGMOG00000009324.1 transcript:ENSGMOT00000010343.1 gene_biotype:protein_coding transcript_biotype:protein_coding gene_symbol:dnah1 description:dynein, axonemal, heavy chain 1 [Source:ZFIN;Acc:ZDB-GENE-081015-3]	16	ENSGACP00000009365.1 pep group:BROADS1:groupXX:7918797:7991098:-1 gene:ENSGACG00000007065.1 transcript:ENSGACT00000009385.1 gene_biotype:protein_coding transcript_biotype:protein_coding gene_symbol:COL14A1 description:collagen type XIV alpha 1 chain [Source:HGNC Symbol;Acc:HGNC:2191]	17	ENSLACP00000023550.1 pep scaffold:LatCha1:JH127402.1:692605:848176:1 gene:ENSLACG00000010195.2 transcript:ENSLACT00000026173.1 gene_biotype:protein_coding transcript_biotype:protein_coding gene_symbol:LAMA2 description:laminin subunit alpha 2 [Source:HGNC Symbol;Acc:HGNC:6482]	12	ENSLOCP00000005051.1 pep chromosome:LepOcu1:LG23:7485713:7595523:-1 gene:ENSLOCG00000004206.1 transcript:ENSLOCT00000005059.1 gene_biotype:protein_coding transcript_biotype:protein_coding gene_symbol:zfhx3 description:zinc finger homeobox 3 [Source:ZFIN;Acc:ZDB-GENE-030131-7577]	17	ENSONIP00000013570.1 pep scaffold:Orenil1.0:GL831370.1:305576:322682:-1 gene:ENSONIG00000010792.1 transcript:ENSONIT00000013580.1 gene_biotype:protein_coding transcript_biotype:protein_coding gene_symbol:col1a2 description:collagen, type I, alpha 2 precursor [Source:RefSeq peptide;Acc:NP_001269826]	19	ENSORLP00000005849.2 pep chromosome:MEDAKA1:6:9330585:9424105:-1 gene:ENSORLG00000004641.2 transcript:ENSORLT00000005850.2 gene_biotype:protein_coding transcript_biotype:protein_coding gene_symbol:reln description:reelin [Source:ZFIN;Acc:ZDB-GENE-020822-1]	15	Pm_GLEAN_10012710	15	Sana16345 [mRNA] locus=scaffold234:1713831:1747905:- [translate_table: standard]	23	Sino31536 [mRNA] locus=scaffold605:2279056:2373080:- [translate_table: standard]	23	Sgra01172 [mRNA] locus=scaffold1053.1:627962:681428:- [translate_table: standard]	23	XP_014032807.1 PREDICTED: collagen alpha-1(V) chain-like isoform X1 [Salmo salar]	46	ENSTRUP00000013314.1 pep scaffold:FUGU4:scaffold_523:29998:53073:-1 gene:ENSTRUG00000005534.1 transcript:ENSTRUT00000013376.1 gene_biotype:protein_coding transcript_biotype:protein_coding gene_symbol:col11a2 description:collagen, type XI, alpha 2 [Source:ZFIN;Acc:ZDB-GENE-000208-23]	50	ENSTNIP00000017866.1 pep chromosome:TETRAODON8:11:4253890:4274587:-1 gene:ENSTNIG00000014825.1 transcript:ENSTNIT00000018090.1 gene_biotype:protein_coding transcript_biotype:protein_coding	21	ENSXMAP00000016067.1 pep scaffold:Xipmac4.4.2:AGAJ01047992.1:229:8399:1 gene:ENSXMAG00000016028.1 transcript:ENSXMAT00000016091.1 gene_biotype:protein_coding transcript_biotype:protein_coding	16
ENSAMXP00000015613.1 pep scaffold:AstMex102:KB871806.1:530285:552094:1 gene:ENSAMXG00000015179.1 transcript:ENSAMXT00000015613.1 gene_biotype:protein_coding transcript_biotype:protein_coding gene_symbol:sacs description:sacsin molecular chaperone [Source:ZFIN;Acc:ZDB-GENE-110411-146]	15	Bp_GLEAN_10008541	16	CI01000051_05712567_05728993	16	ENSDARP00000121297.1 pep chromosome:GRCz10:13:24624599:24649242:1 gene:ENSDARG00000079011.4 transcript:ENSDART00000134102.2 gene_biotype:protein_coding transcript_biotype:protein_coding gene_symbol:col17a1b description:collagen, type XVII, alpha 1b [Source:ZFIN;Acc:ZDB-GENE-030131-7145]	28	ENSGMOP00000009302.1 pep genescaffold:gadMor1:GeneScaffold_4430:4276:24527:-1 gene:ENSGMOG00000008699.1 transcript:ENSGMOT00000009555.1 gene_biotype:protein_coding transcript_biotype:protein_coding gene_symbol:sacs description:sacsin molecular chaperone [Source:ZFIN;Acc:ZDB-GENE-110411-146]	16	ENSGACP00000008472.1 pep group:BROADS1:groupXII:7778077:7826111:-1 gene:ENSGACG00000006365.1 transcript:ENSGACT00000008491.1 gene_biotype:protein_coding transcript_biotype:protein_coding gene_symbol:ubr4 description:ubiquitin protein ligase E3 component n-recognin 4 [Source:ZFIN;Acc:ZDB-GENE-090313-341]	17	ENSLACP00000022563.1 pep scaffold:LatCha1:JH128791.1:49798:226484:-1 gene:ENSLACG00000002404.2 transcript:ENSLACT00000026169.1 gene_biotype:protein_coding transcript_biotype:protein_coding gene_symbol:FLNA description:filamin A [Source:HGNC Symbol;Acc:HGNC:3754]	12	ENSLOCP00000005030.1 pep chromosome:LepOcu1:LG23:7485713:7595523:-1 gene:ENSLOCG00000004206.1 transcript:ENSLOCT00000005038.1 gene_biotype:protein_coding transcript_biotype:protein_coding gene_symbol:zfhx3 description:zinc finger homeobox 3 [Source:ZFIN;Acc:ZDB-GENE-030131-7577]	17	ENSONIP00000008022.1 pep scaffold:Orenil1.0:GL831179.1:1961816:1981040:-1 gene:ENSONIG00000006366.1 transcript:ENSONIT00000008027.1 gene_biotype:protein_coding transcript_biotype:protein_coding gene_symbol:col1a1 description:collagen, type I, alpha 1 precursor [Source:RefSeq peptide;Acc:NP_001266373]	19	ENSORLP00000002493.1 pep chromosome:MEDAKA1:16:388323:415375:1 gene:ENSORLG00000002001.1 transcript:ENSORLT00000002494.1 gene_biotype:protein_coding transcript_biotype:protein_coding gene_symbol:dopey1 description:dopey family member 1 [Source:ZFIN;Acc:ZDB-GENE-050309-65]	15	Pm_GLEAN_10011308	15	Sana13173 [mRNA] locus=scaffold197:1150581:1219859:+ [translate_table: standard]	23	Sino27516 [mRNA] locus=scaffold492:1596809:1602847:- [translate_table: standard]	23	Sgra39791 [mRNA] locus=scaffold80.1:596032:636036:- [translate_table: standard]	22	XP_014040594.1 PREDICTED: collagen alpha-1(VIII) chain-like, partial [Salmo salar]	45	ENSTRUP00000013313.1 pep scaffold:FUGU4:scaffold_523:29998:53082:-1 gene:ENSTRUG00000005534.1 transcript:ENSTRUT00000013375.1 gene_biotype:protein_coding transcript_biotype:protein_coding gene_symbol:col11a2 description:collagen, type XI, alpha 2 [Source:ZFIN;Acc:ZDB-GENE-000208-23]	50	ENSTNIP00000017083.1 pep chromosome:TETRAODON8:18:2403952:2439321:1 gene:ENSTNIG00000014075.1 transcript:ENSTNIT00000017299.1 gene_biotype:protein_coding transcript_biotype:protein_coding gene_symbol:pkd1a description:polycystic kidney disease 1a [Source:ZFIN;Acc:ZDB-GENE-100707-1]	21	ENSXMAP00000011332.1 pep scaffold:Xipmac4.4.2:JH556807.1:1237671:1285018:1 gene:ENSXMAG00000011190.1 transcript:ENSXMAT00000011346.1 gene_biotype:protein_coding transcript_biotype:protein_coding gene_symbol:ryr1a description:ryanodine receptor 1a (skeletal) [Source:ZFIN;Acc:ZDB-GENE-020108-2]	16
ENSAMXP00000015055.1 pep scaffold:AstMex102:KB871821.1:256426:624927:1 gene:ENSAMXG00000014544.1 transcript:ENSAMXT00000015055.1 gene_biotype:protein_coding transcript_biotype:protein_coding gene_symbol:VPS13B description:vacuolar protein sorting 13 homolog B [Source:HGNC Symbol;Acc:HGNC:2183]	15	Bp_GLEAN_10006414	16	CI01000039_06030814_06112651	16	ENSDARP00000117320.1 pep chromosome:GRCz10:9:22994269:23081969:-1 gene:ENSDARG00000032630.9 transcript:ENSDART00000143888.2 gene_biotype:protein_coding transcript_biotype:protein_coding gene_symbol:neb description:nebulin [Source:ZFIN;Acc:ZDB-GENE-041111-216]	28	ENSGMOP00000008889.1 pep genescaffold:gadMor1:GeneScaffold_1550:258312:326756:-1 gene:ENSGMOG00000008304.1 transcript:ENSGMOT00000009135.1 gene_biotype:protein_coding transcript_biotype:protein_coding gene_symbol:fn1a description:fibronectin 1a [Source:ZFIN;Acc:ZDB-GENE-000426-1]	16	ENSGACP00000026147.1 pep group:BROADS1:groupIV:29972662:30015811:1 gene:ENSGACG00000019785.1 transcript:ENSGACT00000026198.1 gene_biotype:protein_coding transcript_biotype:protein_coding gene_symbol:pcloa description:piccolo presynaptic cytomatrix protein a [Source:ZFIN;Acc:ZDB-GENE-030131-8115]	16	ENSLACP00000021667.2 pep scaffold:LatCha1:JH126566.1:6642176:6702260:1 gene:ENSLACG00000019038.2 transcript:ENSLACT00000021808.2 gene_biotype:protein_coding transcript_biotype:protein_coding gene_symbol:NCOA6 description:nuclear receptor coactivator 6 [Source:HGNC Symbol;Acc:HGNC:15936]	12	ENSLOCP00000001643.1 pep chromosome:LepOcu1:LG6:657218:683108:1 gene:ENSLOCG00000001441.1 transcript:ENSLOCT00000001648.1 gene_biotype:protein_coding transcript_biotype:protein_coding gene_symbol:col9a2 description:procollagen, type IX, alpha 2 [Source:ZFIN;Acc:ZDB-GENE-030131-9786]	17	ENSONIP00000006838.1 pep scaffold:Orenil1.0:GL831147.1:4315901:4337938:-1 gene:ENSONIG00000005444.1 transcript:ENSONIT00000006843.1 gene_biotype:protein_coding transcript_biotype:protein_coding gene_symbol:sacs description:sacsin molecular chaperone [Source:ZFIN;Acc:ZDB-GENE-110411-146]	19	ENSORLP00000000640.2 pep chromosome:MEDAKA1:3:4184930:4262689:1 gene:ENSORLG00000000514.2 transcript:ENSORLT00000000640.2 gene_biotype:protein_coding transcript_biotype:protein_coding	15	Pm_GLEAN_10010902	15	Sana30827 [mRNA] locus=scaffold627:224649:267688:- [translate_table: standard]	22	Sino23793 [mRNA] locus=scaffold3807:178214:207957:+ [translate_table: standard]	23	Sgra31438 [mRNA] locus=scaffold523.1:1005454:1035793:- [translate_table: standard]	22	XP_014032813.1 PREDICTED: collagen alpha-2(XI) chain-like isoform X7 [Salmo salar]	45	ENSTRUP00000013312.1 pep scaffold:FUGU4:scaffold_523:29998:53082:-1 gene:ENSTRUG00000005534.1 transcript:ENSTRUT00000013374.1 gene_biotype:protein_coding transcript_biotype:protein_coding gene_symbol:col11a2 description:collagen, type XI, alpha 2 [Source:ZFIN;Acc:ZDB-GENE-000208-23]	50	ENSTNIP00000014103.1 pep chromosome:TETRAODON8:Un_random:4712490:4727840:1 gene:ENSTNIG00000011168.1 transcript:ENSTNIT00000014299.1 gene_biotype:protein_coding transcript_biotype:protein_coding gene_symbol:col1a1a description:collagen, type I, alpha 1a [Source:ZFIN;Acc:ZDB-GENE-030131-9102]	21	ENSXMAP00000010238.1 pep scaffold:Xipmac4.4.2:JH556712.1:1295070:1320140:-1 gene:ENSXMAG00000010195.1 transcript:ENSXMAT00000010252.1 gene_biotype:protein_coding transcript_biotype:protein_coding	16
ENSAMXP00000013629.1 pep scaffold:AstMex102:KB871950.1:41003:63533:1 gene:ENSAMXG00000013232.1 transcript:ENSAMXT00000013629.1 gene_biotype:protein_coding transcript_biotype:protein_coding gene_symbol:apoba description:apolipoprotein Ba [Source:ZFIN;Acc:ZDB-GENE-070702-4]	15	Bp_GLEAN_10004266	16	CI01000004_05812640_05834517	16	ENSDARP00000059459.5 pep chromosome:GRCz10:9:43205013:43272173:-1 gene:ENSDARG00000028213.7 transcript:ENSDART00000059460.5 gene_biotype:protein_coding transcript_biotype:protein_coding gene_symbol:ttn.2 description:titin, tandem duplicate 2 [Source:ZFIN;Acc:ZDB-GENE-030113-2]	28	ENSGMOP00000008114.1 pep genescaffold:gadMor1:GeneScaffold_2559:60213:198052:1 gene:ENSGMOG00000007545.1 transcript:ENSGMOT00000008347.1 gene_biotype:protein_coding transcript_biotype:protein_coding gene_symbol:si:ch211-233a24.2 description:si:ch211-233a24.2 [Source:ZFIN;Acc:ZDB-GENE-090313-98]	16	ENSGACP00000022303.1 pep group:BROADS1:groupIX:5649105:5707283:-1 gene:ENSGACG00000016881.1 transcript:ENSGACT00000022345.1 gene_biotype:protein_coding transcript_biotype:protein_coding gene_symbol:fat1a description:FAT atypical cadherin 1a [Source:ZFIN;Acc:ZDB-GENE-050425-1]	16	ENSLACP00000020556.1 pep scaffold:LatCha1:JH126589.1:2684409:2728405:-1 gene:ENSLACG00000018066.1 transcript:ENSLACT00000020696.1 gene_biotype:protein_coding transcript_biotype:protein_coding gene_symbol:COL26A1 description:collagen type XXVI alpha 1 chain [Source:HGNC Symbol;Acc:HGNC:18038]	12	ENSLOCP00000021064.1 pep chromosome:LepOcu1:LG1:56860933:56939357:-1 gene:ENSLOCG00000017041.1 transcript:ENSLOCT00000021100.1 gene_biotype:protein_coding transcript_biotype:protein_coding gene_symbol:DNAH8 description:dynein axonemal heavy chain 8 [Source:HGNC Symbol;Acc:HGNC:2952]	16	ENSONIP00000006277.1 pep scaffold:Orenil1.0:GL831289.1:960615:1090480:-1 gene:ENSONIG00000004989.1 transcript:ENSONIT00000006281.1 gene_biotype:protein_coding transcript_biotype:protein_coding gene_symbol:macf1a description:microtubule-actin crosslinking factor 1a [Source:ZFIN;Acc:ZDB-GENE-030131-3606]	19	ENSORLP00000025502.1 pep ultracontig:MEDAKA1:ultracontig257:1264528:1289643:-1 gene:ENSORLG00000020577.1 transcript:ENSORLT00000025503.1 gene_biotype:protein_coding transcript_biotype:protein_coding gene_symbol:fn1 description:fibronectin-1 precursor [Source:RefSeq peptide;Acc:NP_001188453]	14	Pm_GLEAN_10010623	15	Sana20118 [mRNA] locus=scaffold306:1899588:1992207:- [translate_table: standard]	22	Sino16609 [mRNA] locus=scaffold24:2603849:2630961:+ [translate_table: standard]	23	Sgra29753 [mRNA] locus=scaffold48.1:2061873:2074129:+ [translate_table: standard]	22	XP_014032812.1 PREDICTED: collagen alpha-2(XI) chain-like isoform X6 [Salmo salar]	45	ENSTRUP00000013311.1 pep scaffold:FUGU4:scaffold_523:29998:53231:-1 gene:ENSTRUG00000005534.1 transcript:ENSTRUT00000013373.1 gene_biotype:protein_coding transcript_biotype:protein_coding gene_symbol:col11a2 description:collagen, type XI, alpha 2 [Source:ZFIN;Acc:ZDB-GENE-000208-23]	50	ENSTNIP00000012983.1 pep chromosome:TETRAODON8:2:1782297:1790221:1 gene:ENSTNIG00000010087.1 transcript:ENSTNIT00000013175.1 gene_biotype:protein_coding transcript_biotype:protein_coding gene_symbol:fbrs description:fibrosin [Source:ZFIN;Acc:ZDB-GENE-111207-1]	21	ENSXMAP00000010196.1 pep scaffold:Xipmac4.4.2:JH556924.1:717216:766648:-1 gene:ENSXMAG00000010144.1 transcript:ENSXMAT00000010210.1 gene_biotype:protein_coding transcript_biotype:protein_coding gene_symbol:smg1 description:SMG1 phosphatidylinositol 3-kinase-related kinase [Source:ZFIN;Acc:ZDB-GENE-061013-767]	16
ENSAMXP00000009753.1 pep scaffold:AstMex102:KB882256.1:56024:109271:1 gene:ENSAMXG00000009443.1 transcript:ENSAMXT00000009753.1 gene_biotype:protein_coding transcript_biotype:protein_coding gene_symbol:unc80 description:unc-80 homolog (C. elegans) [Source:ZFIN;Acc:ZDB-GENE-140106-167]	15	Bp_GLEAN_10003750	16	CI01000000_13971301_14008905	16	ENSDARP00000022516.8 pep chromosome:GRCz10:13:24619813:24649250:1 gene:ENSDARG00000079011.4 transcript:ENSDART00000021053.9 gene_biotype:protein_coding transcript_biotype:protein_coding gene_symbol:col17a1b description:collagen, type XVII, alpha 1b [Source:ZFIN;Acc:ZDB-GENE-030131-7145]	28	ENSGMOP00000007375.1 pep genescaffold:gadMor1:GeneScaffold_2102:1857795:1902605:1 gene:ENSGMOG00000006874.1 transcript:ENSGMOT00000007586.1 gene_biotype:protein_coding transcript_biotype:protein_coding gene_symbol:ep400 description:E1A binding protein p400 [Source:ZFIN;Acc:ZDB-GENE-081104-186]	16	ENSGACP00000022251.1 pep group:BROADS1:groupIX:5456262:5476760:-1 gene:ENSGACG00000016846.1 transcript:ENSGACT00000022293.1 gene_biotype:protein_coding transcript_biotype:protein_coding gene_symbol:DCHS2 description:dachsous cadherin-related 2 [Source:HGNC Symbol;Acc:HGNC:23111]	16	ENSLACP00000020078.1 pep scaffold:LatCha1:JH126688.1:2265575:2396572:1 gene:ENSLACG00000017646.1 transcript:ENSLACT00000020216.1 gene_biotype:protein_coding transcript_biotype:protein_coding gene_symbol:si:ch73-242m19.1 description:si:ch73-242m19.1 [Source:ZFIN;Acc:ZDB-GENE-131121-474]	12	ENSLOCP00000020978.1 pep chromosome:LepOcu1:LG1:54886137:54898118:1 gene:ENSLOCG00000016970.1 transcript:ENSLOCT00000021014.1 gene_biotype:protein_coding transcript_biotype:protein_coding gene_symbol:col10a1a description:collagen, type X, alpha 1a [Source:ZFIN;Acc:ZDB-GENE-030131-8373]	16	ENSONIP00000004903.1 pep scaffold:Orenil1.0:GL831494.1:112370:176607:-1 gene:ENSONIG00000003892.1 transcript:ENSONIT00000004906.1 gene_biotype:protein_coding transcript_biotype:protein_coding gene_symbol:ryr1b description:ryanodine receptor 1b (skeletal) [Source:ZFIN;Acc:ZDB-GENE-070705-417]	19	ENSORLP00000024786.1 pep ultracontig:MEDAKA1:ultracontig90:1861668:1930195:1 gene:ENSORLG00000019952.1 transcript:ENSORLT00000024787.1 gene_biotype:protein_coding transcript_biotype:protein_coding gene_symbol:vps13d description:vacuolar protein sorting 13 homolog D (S. cerevisiae) [Source:ZFIN;Acc:ZDB-GENE-050912-1]	14	Pm_GLEAN_10009928	15	Sana11311 [mRNA] locus=scaffold1795:11536:30139:+ [translate_table: standard]	22	Sino04242 [mRNA] locus=scaffold1234:1315846:1550579:+ [translate_table: standard]	23	Sgra28867 [mRNA] locus=scaffold461.1:267405:286096:- [translate_table: standard]	22	XP_014032811.1 PREDICTED: collagen alpha-2(XI) chain-like isoform X5 [Salmo salar]	45	ENSTRUP00000013310.1 pep scaffold:FUGU4:scaffold_523:29998:54560:-1 gene:ENSTRUG00000005534.1 transcript:ENSTRUT00000013372.1 gene_biotype:protein_coding transcript_biotype:protein_coding gene_symbol:col11a2 description:collagen, type XI, alpha 2 [Source:ZFIN;Acc:ZDB-GENE-000208-23]	50	ENSTNIP00000007107.1 pep chromosome:TETRAODON8:16:6177836:6214582:1 gene:ENSTNIG00000019014.1 transcript:ENSTNIT00000007264.1 gene_biotype:protein_coding transcript_biotype:protein_coding gene_symbol:ryr1b description:ryanodine receptor 1b (skeletal) [Source:ZFIN;Acc:ZDB-GENE-070705-417]	21	ENSXMAP00000009390.1 pep scaffold:Xipmac4.4.2:JH556858.1:11633:116667:-1 gene:ENSXMAG00000009287.1 transcript:ENSXMAT00000009404.1 gene_biotype:protein_coding transcript_biotype:protein_coding gene_symbol:DST description:dystonin [Source:HGNC Symbol;Acc:HGNC:1090]	16
ENSAMXP00000008943.1 pep scaffold:AstMex102:KB882270.1:347950:367917:1 gene:ENSAMXG00000008674.1 transcript:ENSAMXT00000008943.1 gene_biotype:protein_coding transcript_biotype:protein_coding gene_symbol:fbrs description:fibrosin [Source:ZFIN;Acc:ZDB-GENE-111207-1]	15	Bp_GLEAN_10003487	16	CI01000325_03588211_03636126	15	ENSDARP00000020853.7 pep chromosome:GRCz10:5:48031936:48288616:1 gene:ENSDARG00000021137.8 transcript:ENSDART00000008043.8 gene_biotype:protein_coding transcript_biotype:protein_coding gene_symbol:adgrv1 description:adhesion G protein-coupled receptor V1 [Source:ZFIN;Acc:ZDB-GENE-040624-6]	28	ENSGMOP00000018738.1 pep genescaffold:gadMor1:GeneScaffold_2684:72241:94804:1 gene:ENSGMOG00000017133.1 transcript:ENSGMOT00000019196.1 gene_biotype:protein_coding transcript_biotype:protein_coding gene_symbol:apoba description:apolipoprotein Ba [Source:ZFIN;Acc:ZDB-GENE-070702-4]	15	ENSGACP00000017874.1 pep group:BROADS1:groupXI:13205992:13239117:-1 gene:ENSGACG00000013515.1 transcript:ENSGACT00000017909.1 gene_biotype:protein_coding transcript_biotype:protein_coding gene_symbol:shank1 description:SH3 and multiple ankyrin repeat domains 1 [Source:ZFIN;Acc:ZDB-GENE-130530-691]	16	ENSLACP00000019666.1 pep scaffold:LatCha1:JH126644.1:2008212:2055153:-1 gene:ENSLACG00000017291.1 transcript:ENSLACT00000019804.1 gene_biotype:protein_coding transcript_biotype:protein_coding gene_symbol:PRR12 description:proline rich 12 [Source:HGNC Symbol;Acc:HGNC:29217]	12	ENSLOCP00000018265.1 pep chromosome:LepOcu1:LG1:3369073:3412969:1 gene:ENSLOCG00000014797.1 transcript:ENSLOCT00000018297.1 gene_biotype:protein_coding transcript_biotype:protein_coding gene_symbol:huwe1 description:HECT, UBA and WWE domain containing 1 [Source:ZFIN;Acc:ZDB-GENE-081104-387]	16	ENSONIP00000017616.1 pep scaffold:Orenil1.0:GL831164.1:2147907:2363882:-1 gene:ENSONIG00000014013.1 transcript:ENSONIT00000017631.1 gene_biotype:protein_coding transcript_biotype:protein_coding gene_symbol:fras1 description:Fraser extracellular matrix complex subunit 1 [Source:ZFIN;Acc:ZDB-GENE-060526-68]	18	ENSORLP00000021778.1 pep chromosome:MEDAKA1:17:27887395:27941037:-1 gene:ENSORLG00000017409.1 transcript:ENSORLT00000021779.1 gene_biotype:protein_coding transcript_biotype:protein_coding gene_symbol:cacna1eb description:calcium channel, voltage-dependent, R type, alpha 1E subunit b [Source:ZFIN;Acc:ZDB-GENE-070705-133]	14	Pm_GLEAN_10009492	15	Sana02311 [mRNA] locus=scaffold11:1019706:1035312:- [translate_table: standard]	22	Sino33297 [mRNA] locus=scaffold677:820761:837196:- [translate_table: standard]	22	Sgra17419 [mRNA] locus=scaffold248.1:471777:487717:- [translate_table: standard]	22	XP_014026674.1 PREDICTED: collagen alpha-1(XXVII) chain B-like [Salmo salar]	45	ENSTRUP00000013309.1 pep scaffold:FUGU4:scaffold_523:29998:54563:-1 gene:ENSTRUG00000005534.1 transcript:ENSTRUT00000013371.1 gene_biotype:protein_coding transcript_biotype:protein_coding gene_symbol:col11a2 description:collagen, type XI, alpha 2 [Source:ZFIN;Acc:ZDB-GENE-000208-23]	50	ENSTNIP00000002818.1 pep chromosome:TETRAODON8:Un_random:4712490:4727840:1 gene:ENSTNIG00000011168.1 transcript:ENSTNIT00000002600.1 gene_biotype:protein_coding transcript_biotype:protein_coding gene_symbol:col1a1a description:collagen, type I, alpha 1a [Source:ZFIN;Acc:ZDB-GENE-030131-9102]	21	ENSXMAP00000008788.1 pep scaffold:Xipmac4.4.2:JH556718.1:1409344:1452534:1 gene:ENSXMAG00000008735.1 transcript:ENSXMAT00000008802.1 gene_biotype:protein_coding transcript_biotype:protein_coding gene_symbol:kmt2a description:lysine (K)-specific methyltransferase 2A [Source:ZFIN;Acc:ZDB-GENE-080521-3]	16
ENSAMXP00000003103.1 pep scaffold:AstMex102:KB872108.1:148089:211952:1 gene:ENSAMXG00000002900.1 transcript:ENSAMXT00000003103.1 gene_biotype:protein_coding transcript_biotype:protein_coding gene_symbol:smchd1 description:structural maintenance of chromosomes flexible hinge domain containing 1 [Source:ZFIN;Acc:ZDB-GENE-050211-6]	15	Bp_GLEAN_10022658	15	CI01000318_00868730_00922794	15	ENSDARP00000141077.1 pep chromosome:GRCz10:6:3479561:3513320:1 gene:ENSDARG00000100781.1 transcript:ENSDART00000172078.1 gene_biotype:protein_coding transcript_biotype:protein_coding	27	ENSGMOP00000018549.1 pep genescaffold:gadMor1:GeneScaffold_1001:13945:63931:1 gene:ENSGMOG00000017176.1 transcript:ENSGMOT00000019004.1 gene_biotype:protein_coding transcript_biotype:protein_coding	15	ENSGACP00000013192.1 pep group:BROADS1:groupXIX:11394729:11472962:1 gene:ENSGACG00000009959.1 transcript:ENSGACT00000013217.1 gene_biotype:protein_coding transcript_biotype:protein_coding gene_symbol:reln description:reelin [Source:ZFIN;Acc:ZDB-GENE-020822-1]	16	ENSLACP00000019332.1 pep scaffold:LatCha1:JH126595.1:1855300:2096274:1 gene:ENSLACG00000017004.1 transcript:ENSLACT00000019466.1 gene_biotype:protein_coding transcript_biotype:protein_coding gene_symbol:PCLO description:piccolo presynaptic cytomatrix protein [Source:HGNC Symbol;Acc:HGNC:13406]	12	ENSLOCP00000017711.1 pep chromosome:LepOcu1:LG5:50206577:50257740:1 gene:ENSLOCG00000014385.1 transcript:ENSLOCT00000017743.1 gene_biotype:protein_coding transcript_biotype:protein_coding gene_symbol:celsr3 description:cadherin, EGF LAG seven-pass G-type receptor 3 [Source:ZFIN;Acc:ZDB-GENE-070122-3]	16	ENSONIP00000014177.1 pep scaffold:Orenil1.0:GL831314.1:389795:443746:1 gene:ENSONIG00000011264.1 transcript:ENSONIT00000014187.1 gene_biotype:protein_coding transcript_biotype:protein_coding gene_symbol:si:dkey-225n22.4 description:si:dkey-225n22.4 [Source:ZFIN;Acc:ZDB-GENE-120709-30]	18	ENSORLP00000017432.3 pep chromosome:MEDAKA1:9:20150042:20183432:1 gene:ENSORLG00000013902.3 transcript:ENSORLT00000017433.3 gene_biotype:protein_coding transcript_biotype:protein_coding gene_symbol:ep400 description:E1A binding protein p400 [Source:ZFIN;Acc:ZDB-GENE-081104-186]	14	Pm_GLEAN_10006320	15	Sana33923 [mRNA] locus=scaffold730:165265:193481:- [translate_table: standard]	21	Sino29490 [mRNA] locus=scaffold552:584440:664175:+ [translate_table: standard]	22	Sgra01356 [mRNA] locus=scaffold1060.1:171740:226376:+ [translate_table: standard]	22	XP_014044776.1 PREDICTED: collagen alpha-5(IV) chain-like [Salmo salar]	44	ENSTRUP00000013308.1 pep scaffold:FUGU4:scaffold_523:29998:54617:-1 gene:ENSTRUG00000005534.1 transcript:ENSTRUT00000013370.1 gene_biotype:protein_coding transcript_biotype:protein_coding gene_symbol:col11a2 description:collagen, type XI, alpha 2 [Source:ZFIN;Acc:ZDB-GENE-000208-23]	50	ENSTNIP00000002716.1 pep chromosome:TETRAODON8:Un_random:4712490:4727840:1 gene:ENSTNIG00000011168.1 transcript:ENSTNIT00000000353.1 gene_biotype:protein_coding transcript_biotype:protein_coding gene_symbol:col1a1a description:collagen, type I, alpha 1a [Source:ZFIN;Acc:ZDB-GENE-030131-9102]	21	ENSXMAP00000005417.1 pep scaffold:Xipmac4.4.2:JH557017.1:435000:479053:-1 gene:ENSXMAG00000005408.1 transcript:ENSXMAT00000005423.1 gene_biotype:protein_coding transcript_biotype:protein_coding	16
ENSAMXP00000002110.1 pep scaffold:AstMex102:KB872296.1:2470838:2529268:1 gene:ENSAMXG00000002040.1 transcript:ENSAMXT00000002110.1 gene_biotype:protein_coding transcript_biotype:protein_coding	15	Bp_GLEAN_10020834	15	CI01000304_11526057_11569114	15	ENSDARP00000137118.1 pep chromosome:GRCz10:6:18619145:18668330:-1 gene:ENSDARG00000095901.2 transcript:ENSDART00000169836.1 gene_biotype:protein_coding transcript_biotype:protein_coding gene_symbol:col18a1b description:collagen type XVIII alpha 1 chain b [Source:ZFIN;Acc:ZDB-GENE-110411-288]	26	ENSGMOP00000014283.1 pep genescaffold:gadMor1:GeneScaffold_1728:113:60933:1 gene:ENSGMOG00000013290.1 transcript:ENSGMOT00000014653.1 gene_biotype:protein_coding transcript_biotype:protein_coding	15	ENSGACP00000011894.3 pep group:BROADS1:groupXVII:8584724:8615636:-1 gene:ENSGACG00000008967.3 transcript:ENSGACT00000011918.3 gene_biotype:protein_coding transcript_biotype:protein_coding gene_symbol:DNAH8 description:dynein axonemal heavy chain 8 [Source:HGNC Symbol;Acc:HGNC:2952]	16	ENSLACP00000018931.1 pep scaffold:LatCha1:JH126594.1:1667105:1786359:-1 gene:ENSLACG00000016655.1 transcript:ENSLACT00000019064.1 gene_biotype:protein_coding transcript_biotype:protein_coding gene_symbol:DNAH10 description:dynein axonemal heavy chain 10 [Source:HGNC Symbol;Acc:HGNC:2941]	12	ENSLOCP00000016741.1 pep chromosome:LepOcu1:LG10:40443824:40508762:-1 gene:ENSLOCG00000013568.1 transcript:ENSLOCT00000016771.1 gene_biotype:protein_coding transcript_biotype:protein_coding gene_symbol:bptf description:bromodomain PHD finger transcription factor [Source:ZFIN;Acc:ZDB-GENE-030131-3200]	16	ENSONIP00000024527.1 pep scaffold:Orenil1.0:GL831171.1:165081:233064:-1 gene:ENSONIG00000019483.1 transcript:ENSONIT00000024548.1 gene_biotype:protein_coding transcript_biotype:protein_coding gene_symbol:si:ch211-233a24.2 description:si:ch211-233a24.2 [Source:ZFIN;Acc:ZDB-GENE-090313-98]	17	ENSORLP00000013450.1 pep chromosome:MEDAKA1:13:20680560:20857080:-1 gene:ENSORLG00000010725.1 transcript:ENSORLT00000013451.1 gene_biotype:protein_coding transcript_biotype:protein_coding	14	Pm_GLEAN_10003796	15	Sana28495 [mRNA] locus=scaffold534:1275076:1356974:+ [translate_table: standard]	21	Sino08915 [mRNA] locus=scaffold1569:246147:281999:- [translate_table: standard]	22	Sgra36214 [mRNA] locus=scaffold668.1:420318:428564:- [translate_table: standard]	21	XP_014040288.1 PREDICTED: collagen alpha-1(XI) chain-like isoform X2 [Salmo salar]	43	ENSTRUP00000042233.1 pep scaffold:FUGU4:scaffold_4:2906695:2943704:-1 gene:ENSTRUG00000016525.1 transcript:ENSTRUT00000042377.1 gene_biotype:protein_coding transcript_biotype:protein_coding gene_symbol:col27a1b description:collagen, type XXVII, alpha 1b [Source:ZFIN;Acc:ZDB-GENE-100119-2]	49	ENSTNIP00000001096.1 pep chromosome:TETRAODON8:2:1782297:1790221:1 gene:ENSTNIG00000010087.1 transcript:ENSTNIT00000001095.1 gene_biotype:protein_coding transcript_biotype:protein_coding gene_symbol:fbrs description:fibrosin [Source:ZFIN;Acc:ZDB-GENE-111207-1]	21	ENSXMAP00000004821.1 pep scaffold:Xipmac4.4.2:JH556815.1:64838:241896:-1 gene:ENSXMAG00000004609.1 transcript:ENSXMAT00000004826.1 gene_biotype:protein_coding transcript_biotype:protein_coding gene_symbol:cdh23 description:cadherin-related 23 [Source:ZFIN;Acc:ZDB-GENE-040513-7]	16
ENSAMXP00000001002.1 pep scaffold:AstMex102:KB871754.1:4002397:4087631:-1 gene:ENSAMXG00000000979.1 transcript:ENSAMXT00000001002.1 gene_biotype:protein_coding transcript_biotype:protein_coding	15	Bp_GLEAN_10020154	15	CI01000095_06123941_06234876	15	ENSDARP00000136412.1 pep chromosome:GRCz10:19:25893980:25927516:1 gene:ENSDARG00000077084.5 transcript:ENSDART00000161591.1 gene_biotype:protein_coding transcript_biotype:protein_coding gene_symbol:col28a1a description:collagen, type XXVIII, alpha 1a [Source:ZFIN;Acc:ZDB-GENE-070705-84]	26	ENSGMOP00000013591.1 pep genescaffold:gadMor1:GeneScaffold_3217:100473:258974:-1 gene:ENSGMOG00000012679.1 transcript:ENSGMOT00000013949.1 gene_biotype:protein_coding transcript_biotype:protein_coding gene_symbol:RYR2 description:ryanodine receptor 2 [Source:HGNC Symbol;Acc:HGNC:10484]	15	ENSGACP00000010250.1 pep group:BROADS1:groupXVI:14995861:15018552:-1 gene:ENSGACG00000007714.1 transcript:ENSGACT00000010272.1 gene_biotype:protein_coding transcript_biotype:protein_coding gene_symbol:fn1a description:fibronectin 1a [Source:ZFIN;Acc:ZDB-GENE-000426-1]	16	ENSLACP00000018851.1 pep scaffold:LatCha1:JH126611.1:1633574:1670116:-1 gene:ENSLACG00000016592.1 transcript:ENSLACT00000018984.1 gene_biotype:protein_coding transcript_biotype:protein_coding	12	ENSLOCP00000012263.1 pep chromosome:LepOcu1:LG6:25169495:25224753:-1 gene:ENSLOCG00000010030.1 transcript:ENSLOCT00000012284.1 gene_biotype:protein_coding transcript_biotype:protein_coding gene_symbol:si:ch211-160j14.3 description:si:ch211-160j14.3 [Source:ZFIN;Acc:ZDB-GENE-091204-86]	16	ENSONIP00000020596.1 pep scaffold:Orenil1.0:GL831148.1:4620723:4641073:-1 gene:ENSONIG00000016357.1 transcript:ENSONIT00000020614.1 gene_biotype:protein_coding transcript_biotype:protein_coding gene_symbol:nrap description:nebulin-related anchoring protein [Source:ZFIN;Acc:ZDB-GENE-060616-224]	17	ENSORLP00000008124.1 pep chromosome:MEDAKA1:16:12058936:12074863:1 gene:ENSORLG00000006471.1 transcript:ENSORLT00000008125.1 gene_biotype:protein_coding transcript_biotype:protein_coding gene_symbol:kmt2bb description:lysine (K)-specific methyltransferase 2Bb [Source:ZFIN;Acc:ZDB-GENE-080521-1]	14	Pm_GLEAN_10003706	15	Sana25718 [mRNA] locus=scaffold451:4016:57978:+ [translate_table: standard]	21	Sino07583 [mRNA] locus=scaffold1464:97485:143034:+ [translate_table: standard]	22	Sgra34247 [mRNA] locus=scaffold6.1:219196:239365:+ [translate_table: standard]	21	XP_014040287.1 PREDICTED: collagen alpha-1(XI) chain-like isoform X1 [Salmo salar]	43	ENSTRUP00000042231.1 pep scaffold:FUGU4:scaffold_4:2906695:2943707:-1 gene:ENSTRUG00000016525.1 transcript:ENSTRUT00000042375.1 gene_biotype:protein_coding transcript_biotype:protein_coding gene_symbol:col27a1b description:collagen, type XXVII, alpha 1b [Source:ZFIN;Acc:ZDB-GENE-100119-2]	49	ENSTNIP00000017082.1 pep chromosome:TETRAODON8:18:2415970:2438894:1 gene:ENSTNIG00000014075.1 transcript:ENSTNIT00000017298.1 gene_biotype:protein_coding transcript_biotype:protein_coding gene_symbol:pkd1a description:polycystic kidney disease 1a [Source:ZFIN;Acc:ZDB-GENE-100707-1]	20	ENSXMAP00000000909.1 pep scaffold:Xipmac4.4.2:JH556912.1:31830:130369:-1 gene:ENSXMAG00000000897.1 transcript:ENSXMAT00000000912.1 gene_biotype:protein_coding transcript_biotype:protein_coding	16
ENSAMXP00000020497.1 pep scaffold:AstMex102:KB871607.1:811114:930424:-1 gene:ENSAMXG00000019886.1 transcript:ENSAMXT00000020497.1 gene_biotype:protein_coding transcript_biotype:protein_coding gene_symbol:ncor2 description:nuclear receptor corepressor 2 [Source:ZFIN;Acc:ZDB-GENE-030616-81]	14	Bp_GLEAN_10019693	15	CI01000090_00578550_00620290	15	ENSDARP00000126725.1 pep chromosome:GRCz10:20:21738724:21906497:-1 gene:ENSDARG00000030107.9 transcript:ENSDART00000152768.2 gene_biotype:protein_coding transcript_biotype:protein_coding gene_symbol:si:ch211-207i1.2 description:si:ch211-207i1.2 [Source:ZFIN;Acc:ZDB-GENE-041014-149]	26	ENSGMOP00000013281.1 pep genescaffold:gadMor1:GeneScaffold_1057:22743:79584:-1 gene:ENSGMOG00000012395.1 transcript:ENSGMOT00000013635.1 gene_biotype:protein_coding transcript_biotype:protein_coding gene_symbol:smg1 description:SMG1 phosphatidylinositol 3-kinase-related kinase [Source:ZFIN;Acc:ZDB-GENE-061013-767]	15	ENSGACP00000010144.1 pep group:BROADS1:groupXX:8927917:8940373:1 gene:ENSGACG00000007639.1 transcript:ENSGACT00000010166.1 gene_biotype:protein_coding transcript_biotype:protein_coding gene_symbol:kmt2bb description:lysine (K)-specific methyltransferase 2Bb [Source:ZFIN;Acc:ZDB-GENE-080521-1]	16	ENSLACP00000017074.1 pep scaffold:LatCha1:JH126918.1:1161264:1460125:1 gene:ENSLACG00000015046.1 transcript:ENSLACT00000017199.1 gene_biotype:protein_coding transcript_biotype:protein_coding gene_symbol:ZFHX3 description:zinc finger homeobox 3 [Source:HGNC Symbol;Acc:HGNC:777]	12	ENSLOCP00000009723.1 pep chromosome:LepOcu1:LG13:14937225:14986185:-1 gene:ENSLOCG00000007979.1 transcript:ENSLOCT00000009734.1 gene_biotype:protein_coding transcript_biotype:protein_coding gene_symbol:dnah3 description:dynein axonemal heavy chain 3 [Source:ZFIN;Acc:ZDB-GENE-091112-7]	16	ENSONIP00000018957.1 pep scaffold:Orenil1.0:GL831436.1:400245:481871:-1 gene:ENSONIG00000015060.1 transcript:ENSONIT00000018974.1 gene_biotype:protein_coding transcript_biotype:protein_coding gene_symbol:herc1 description:HECT and RLD domain containing E3 ubiquitin protein ligase family member 1 [Source:ZFIN;Acc:ZDB-GENE-030131-8542]	17	ENSORLP00000006843.1 pep chromosome:MEDAKA1:17:6238894:6266251:-1 gene:ENSORLG00000005432.1 transcript:ENSORLT00000006844.1 gene_biotype:protein_coding transcript_biotype:protein_coding gene_symbol:agla description:amylo-alpha-1, 6-glucosidase, 4-alpha-glucanotransferase a [Source:ZFIN;Acc:ZDB-GENE-071004-6]	14	Pm_GLEAN_10021694	14	Sana24137 [mRNA] locus=scaffold415:215062:297122:- [translate_table: standard]	21	Sino33054 [mRNA] locus=scaffold663:578846:642840:- [translate_table: standard]	21	Sgra31020 [mRNA] locus=scaffold51.1:1357800:1374971:- [translate_table: standard]	21	XP_014020110.1 PREDICTED: collagen alpha-1(VIII) chain-like [Salmo salar]	43	ENSTRUP00000042230.1 pep scaffold:FUGU4:scaffold_4:2906695:2943707:-1 gene:ENSTRUG00000016525.1 transcript:ENSTRUT00000042374.1 gene_biotype:protein_coding transcript_biotype:protein_coding gene_symbol:col27a1b description:collagen, type XXVII, alpha 1b [Source:ZFIN;Acc:ZDB-GENE-100119-2]	49	ENSTNIP00000017026.1 pep chromosome:TETRAODON8:21:5102270:5119982:1 gene:ENSTNIG00000014018.1 transcript:ENSTNIT00000017241.1 gene_biotype:protein_coding transcript_biotype:protein_coding gene_symbol:prp description:persistent plexus [Source:ZFIN;Acc:ZDB-GENE-090826-1]	20	ENSXMAP00000000053.1 pep scaffold:Xipmac4.4.2:JH556838.1:39975:113564:-1 gene:ENSXMAG00000000053.1 transcript:ENSXMAT00000000053.1 gene_biotype:protein_coding transcript_biotype:protein_coding gene_symbol:ncor2 description:nuclear receptor corepressor 2 [Source:ZFIN;Acc:ZDB-GENE-030616-81]	16
ENSAMXP00000020177.1 pep scaffold:AstMex102:KB882274.1:1181002:1265051:-1 gene:ENSAMXG00000019584.1 transcript:ENSAMXT00000020177.1 gene_biotype:protein_coding transcript_biotype:protein_coding gene_symbol:bcl9l description:B-cell CLL/lymphoma 9-like [Source:ZFIN;Acc:ZDB-GENE-040927-29]	14	Bp_GLEAN_10019301	15	CI01000070_00350249_00395764	15	ENSDARP00000123761.1 pep chromosome:GRCz10:15:23446934:23484905:-1 gene:ENSDARG00000004537.10 transcript:ENSDART00000148840.1 gene_biotype:protein_coding transcript_biotype:protein_coding gene_symbol:kmt2a description:lysine (K)-specific methyltransferase 2A [Source:ZFIN;Acc:ZDB-GENE-080521-3]	26	ENSGMOP00000012537.1 pep genescaffold:gadMor1:GeneScaffold_1690:87455:169115:1 gene:ENSGMOG00000011689.1 transcript:ENSGMOT00000012867.1 gene_biotype:protein_coding transcript_biotype:protein_coding gene_symbol:mycbp2 description:MYC binding protein 2 [Source:ZFIN;Acc:ZDB-GENE-030616-132]	15	ENSGACP00000000385.1 pep scaffold:BROADS1:scaffold_69:548155:577073:-1 gene:ENSGACG00000000301.1 transcript:ENSGACT00000000385.1 gene_biotype:protein_coding transcript_biotype:protein_coding	16	ENSLACP00000015744.1 pep scaffold:LatCha1:JH127268.1:922138:994976:1 gene:ENSLACG00000013867.1 transcript:ENSLACT00000015854.1 gene_biotype:protein_coding transcript_biotype:protein_coding gene_symbol:DYNC1H1 description:dynein cytoplasmic 1 heavy chain 1 [Source:HGNC Symbol;Acc:HGNC:2961]	12	ENSLOCP00000009706.1 pep chromosome:LepOcu1:LG13:14937225:14988028:-1 gene:ENSLOCG00000007979.1 transcript:ENSLOCT00000009717.1 gene_biotype:protein_coding transcript_biotype:protein_coding gene_symbol:dnah3 description:dynein axonemal heavy chain 3 [Source:ZFIN;Acc:ZDB-GENE-091112-7]	16	ENSONIP00000013569.1 pep scaffold:Orenil1.0:GL831370.1:305479:323186:-1 gene:ENSONIG00000010792.1 transcript:ENSONIT00000013579.1 gene_biotype:protein_coding transcript_biotype:protein_coding gene_symbol:col1a2 description:collagen, type I, alpha 2 precursor [Source:RefSeq peptide;Acc:NP_001269826]	17	ENSORLP00000006585.1 pep chromosome:MEDAKA1:15:17308387:17376067:1 gene:ENSORLG00000005221.1 transcript:ENSORLT00000006586.1 gene_biotype:protein_coding transcript_biotype:protein_coding gene_symbol:ryr2b description:ryanodine receptor 2b (cardiac) [Source:ZFIN;Acc:ZDB-GENE-061226-3]	14	Pm_GLEAN_10019340	14	Sana14636 [mRNA] locus=scaffold2109:409177:424317:+ [translate_table: standard]	20	Sino15813 [mRNA] locus=scaffold228:503642:577278:- [translate_table: standard]	21	Sgra41700 [mRNA] locus=scaffold880.1:299285:309370:+ [translate_table: standard]	20	XP_014012755.1 PREDICTED: collagen alpha-1(XI) chain isoform X5 [Salmo salar]	43	ENSTRUP00000042228.1 pep scaffold:FUGU4:scaffold_4:2906695:2947737:-1 gene:ENSTRUG00000016525.1 transcript:ENSTRUT00000042372.1 gene_biotype:protein_coding transcript_biotype:protein_coding gene_symbol:col27a1b description:collagen, type XXVII, alpha 1b [Source:ZFIN;Acc:ZDB-GENE-100119-2]	49	ENSTNIP00000016051.1 pep chromosome:TETRAODON8:20:3288949:3396644:1 gene:ENSTNIG00000013070.1 transcript:ENSTNIT00000016262.1 gene_biotype:protein_coding transcript_biotype:protein_coding gene_symbol:FAT4 description:FAT atypical cadherin 4 [Source:HGNC Symbol;Acc:HGNC:23109]	20	ENSXMAP00000017791.1 pep scaffold:Xipmac4.4.2:JH556841.1:532980:611680:1 gene:ENSXMAG00000017730.1 transcript:ENSXMAT00000017817.1 gene_biotype:protein_coding transcript_biotype:protein_coding gene_symbol:FAT3 (1 of many) description:FAT atypical cadherin 3 [Source:HGNC Symbol;Acc:HGNC:23112]	15
ENSAMXP00000020079.1 pep scaffold:AstMex102:KB871691.1:425430:466515:-1 gene:ENSAMXG00000019499.1 transcript:ENSAMXT00000020079.1 gene_biotype:protein_coding transcript_biotype:protein_coding gene_symbol:aglb description:amylo-alpha-1, 6-glucosidase, 4-alpha-glucanotransferase b [Source:ZFIN;Acc:ZDB-GENE-050309-54]	14	Bp_GLEAN_10019256	15	CI01000055_03667192_03685378	15	ENSDARP00000102543.4 pep chromosome:GRCz10:19:25892279:25929062:1 gene:ENSDARG00000077084.5 transcript:ENSDART00000112808.4 gene_biotype:protein_coding transcript_biotype:protein_coding gene_symbol:col28a1a description:collagen, type XXVIII, alpha 1a [Source:ZFIN;Acc:ZDB-GENE-070705-84]	26	ENSGMOP00000010518.1 pep genescaffold:gadMor1:GeneScaffold_3486:2072:106990:1 gene:ENSGMOG00000009828.1 transcript:ENSGMOT00000010805.1 gene_biotype:protein_coding transcript_biotype:protein_coding gene_symbol:FAT4 description:FAT atypical cadherin 4 [Source:HGNC Symbol;Acc:HGNC:23109]	15	ENSGACP00000024876.2 pep group:BROADS1:groupVII:1289872:1323651:-1 gene:ENSGACG00000018813.2 transcript:ENSGACT00000024925.2 gene_biotype:protein_coding transcript_biotype:protein_coding gene_symbol:dysf description:dysferlin, limb girdle muscular dystrophy 2B (autosomal recessive) [Source:ZFIN;Acc:ZDB-GENE-070501-1]	15	ENSLACP00000014507.1 pep scaffold:LatCha1:JH126839.1:761627:1304727:1 gene:ENSLACG00000012766.1 transcript:ENSLACT00000014607.1 gene_biotype:protein_coding transcript_biotype:protein_coding gene_symbol:SH3PXD2A description:SH3 and PX domains 2A [Source:HGNC Symbol;Acc:HGNC:23664]	12	ENSLOCP00000008972.1 pep chromosome:LepOcu1:LG2:21619283:21979057:-1 gene:ENSLOCG00000007363.1 transcript:ENSLOCT00000008983.1 gene_biotype:protein_coding transcript_biotype:protein_coding gene_symbol:fras1 description:Fraser extracellular matrix complex subunit 1 [Source:ZFIN;Acc:ZDB-GENE-060526-68]	16	ENSONIP00000006326.1 pep scaffold:Orenil1.0:GL831183.1:2601546:2653696:1 gene:ENSONIG00000005030.1 transcript:ENSONIT00000006331.1 gene_biotype:protein_coding transcript_biotype:protein_coding gene_symbol:ryr1a description:ryanodine receptor 1a (skeletal) [Source:ZFIN;Acc:ZDB-GENE-020108-2]	17	ENSORLP00000005414.1 pep chromosome:MEDAKA1:11:9459475:9475257:1 gene:ENSORLG00000004319.1 transcript:ENSORLT00000005415.1 gene_biotype:protein_coding transcript_biotype:protein_coding gene_symbol:col1a2 description:collagen, type I, alpha 2 [Source:ZFIN;Acc:ZDB-GENE-030131-8415]	14	Pm_GLEAN_10016719	14	Sana12199 [mRNA] locus=scaffold1857:440086:484678:+ [translate_table: standard]	20	Sino01843 [mRNA] locus=scaffold11:2411492:2421119:+ [translate_table: standard]	21	Sgra34113 [mRNA] locus=scaffold594.1:236846:343905:+ [translate_table: standard]	20	XP_014012752.1 PREDICTED: collagen alpha-1(XI) chain isoform X3 [Salmo salar]	43	ENSTRUP00000035426.1 pep scaffold:FUGU4:scaffold_61:1343697:1364942:-1 gene:ENSTRUG00000013857.1 transcript:ENSTRUT00000035554.1 gene_biotype:protein_coding transcript_biotype:protein_coding gene_symbol:prp description:persistent plexus [Source:ZFIN;Acc:ZDB-GENE-090826-1]	49	ENSTNIP00000008291.1 pep chromosome:TETRAODON8:Un_random:19643659:19671995:1 gene:ENSTNIG00000005590.1 transcript:ENSTNIT00000008457.1 gene_biotype:protein_coding transcript_biotype:protein_coding gene_symbol:fat3a description:FAT atypical cadherin 3a [Source:ZFIN;Acc:ZDB-GENE-060929-1254]	20	ENSXMAP00000016375.1 pep scaffold:Xipmac4.4.2:JH557855.1:33817:48840:-1 gene:ENSXMAG00000016351.1 transcript:ENSXMAT00000016399.1 gene_biotype:protein_coding transcript_biotype:protein_coding	15
ENSAMXP00000019763.1 pep scaffold:AstMex102:KB871834.1:4853571:5055698:-1 gene:ENSAMXG00000019193.1 transcript:ENSAMXT00000019763.1 gene_biotype:protein_coding transcript_biotype:protein_coding gene_symbol:neo1b description:neogenin 1b [Source:ZFIN;Acc:ZDB-GENE-131121-320]	14	Bp_GLEAN_10018931	15	CI01000054_01879983_01965668	15	ENSDARP00000061185.6 pep chromosome:GRCz10:15:36094690:36137867:-1 gene:ENSDARG00000002831.11 transcript:ENSDART00000061186.6 gene_biotype:protein_coding transcript_biotype:protein_coding gene_symbol:col4a4 description:collagen, type IV, alpha 4 [Source:ZFIN;Acc:ZDB-GENE-101001-1]	26	ENSGMOP00000007861.1 pep genescaffold:gadMor1:GeneScaffold_1510:216053:240502:-1 gene:ENSGMOG00000007345.1 transcript:ENSGMOT00000008090.1 gene_biotype:protein_coding transcript_biotype:protein_coding gene_symbol:trip12 description:thyroid hormone receptor interactor 12 [Source:ZFIN;Acc:ZDB-GENE-041111-262]	15	ENSGACP00000024108.1 pep group:BROADS1:groupIX:10713754:10725152:-1 gene:ENSGACG00000018233.1 transcript:ENSGACT00000024155.1 gene_biotype:protein_coding transcript_biotype:protein_coding gene_symbol:pdcd11 description:programmed cell death 11 [Source:ZFIN;Acc:ZDB-GENE-030131-4076]	15	ENSLACP00000013736.1 pep scaffold:LatCha1:JH127066.1:675602:698942:-1 gene:ENSLACG00000012091.1 transcript:ENSLACT00000013833.1 gene_biotype:protein_coding transcript_biotype:protein_coding gene_symbol:WBP11 description:WW domain binding protein 11 [Source:HGNC Symbol;Acc:HGNC:16461]	12	ENSLOCP00000008955.1 pep chromosome:LepOcu1:LG2:21619283:21979057:-1 gene:ENSLOCG00000007363.1 transcript:ENSLOCT00000008966.1 gene_biotype:protein_coding transcript_biotype:protein_coding gene_symbol:fras1 description:Fraser extracellular matrix complex subunit 1 [Source:ZFIN;Acc:ZDB-GENE-060526-68]	16	ENSONIP00000025617.1 pep scaffold:Orenil1.0:GL831152.1:4026034:4056218:-1 gene:ENSONIG00000020328.1 transcript:ENSONIT00000025638.1 gene_biotype:protein_coding transcript_biotype:protein_coding gene_symbol:dnah1 description:dynein, axonemal, heavy chain 1 [Source:ZFIN;Acc:ZDB-GENE-081015-3]	16	ENSORLP00000002429.1 pep chromosome:MEDAKA1:7:4403474:4436186:-1 gene:ENSORLG00000001946.1 transcript:ENSORLT00000002430.1 gene_biotype:protein_coding transcript_biotype:protein_coding gene_symbol:COL20A1 description:collagen type XX alpha 1 chain [Source:HGNC Symbol;Acc:HGNC:14670]	14	Pm_GLEAN_10016218	14	Sana10998 [mRNA] locus=scaffold1746:1210222:1294690:+ [translate_table: standard]	20	Sino34057 [mRNA] locus=scaffold705:964784:985248:- [translate_table: standard]	20	Sgra33770 [mRNA] locus=scaffold581.1:706323:760840:- [translate_table: standard]	20	XP_014033261.1 PREDICTED: collagen alpha-1(XXII) chain-like isoform X2 [Salmo salar]	42	ENSTRUP00000028585.1 pep scaffold:FUGU4:scaffold_73:393260:403815:1 gene:ENSTRUG00000011321.1 transcript:ENSTRUT00000028700.1 gene_biotype:protein_coding transcript_biotype:protein_coding	49	ENSTNIP00000007005.1 pep chromosome:TETRAODON8:21:5102270:5119982:1 gene:ENSTNIG00000014018.1 transcript:ENSTNIT00000007160.1 gene_biotype:protein_coding transcript_biotype:protein_coding gene_symbol:prp description:persistent plexus [Source:ZFIN;Acc:ZDB-GENE-090826-1]	20	ENSXMAP00000014040.1 pep scaffold:Xipmac4.4.2:JH558540.1:283:24012:-1 gene:ENSXMAG00000013992.1 transcript:ENSXMAT00000014059.1 gene_biotype:protein_coding transcript_biotype:protein_coding gene_symbol:col6a3 description:collagen, type VI, alpha 3 [Source:ZFIN;Acc:ZDB-GENE-070501-8]	15
ENSAMXP00000015809.1 pep scaffold:AstMex102:KB882152.1:1049071:1115389:1 gene:ENSAMXG00000015334.1 transcript:ENSAMXT00000015809.1 gene_biotype:protein_coding transcript_biotype:protein_coding	14	Bp_GLEAN_10018924	15	CI01000027_00701871_00719591	15	ENSDARP00000139349.2 pep chromosome:GRCz10:11:32007:52584:-1 gene:ENSDARG00000011407.10 transcript:ENSDART00000159169.2 gene_biotype:protein_coding transcript_biotype:protein_coding gene_symbol:col2a1b description:collagen, type II, alpha 1b [Source:ZFIN;Acc:ZDB-GENE-050302-9]	25	ENSGMOP00000007274.1 pep genescaffold:gadMor1:GeneScaffold_4129:83919:149828:1 gene:ENSGMOG00000006762.1 transcript:ENSGMOT00000007480.1 gene_biotype:protein_coding transcript_biotype:protein_coding gene_symbol:utp20 description:UTP20 small subunit (SSU) processome component [Source:ZFIN;Acc:ZDB-GENE-080225-38]	15	ENSGACP00000016334.3 pep group:BROADS1:groupXIII:14315394:14365566:1 gene:ENSGACG00000012350.3 transcript:ENSGACT00000016366.3 gene_biotype:protein_coding transcript_biotype:protein_coding gene_symbol:ncor2 description:nuclear receptor corepressor 2 [Source:ZFIN;Acc:ZDB-GENE-030616-81]	15	ENSLACP00000012620.1 pep scaffold:LatCha1:JH126833.1:569570:710471:-1 gene:ENSLACG00000011118.1 transcript:ENSLACT00000012714.1 gene_biotype:protein_coding transcript_biotype:protein_coding gene_symbol:GREB1L description:growth regulation by estrogen in breast cancer 1 like [Source:HGNC Symbol;Acc:HGNC:31042]	12	ENSLOCP00000008842.1 pep chromosome:LepOcu1:LG3:11281254:11435915:1 gene:ENSLOCG00000007262.1 transcript:ENSLOCT00000008853.1 gene_biotype:protein_coding transcript_biotype:protein_coding gene_symbol:fat3a description:FAT atypical cadherin 3a [Source:ZFIN;Acc:ZDB-GENE-060929-1254]	16	ENSONIP00000025002.1 pep scaffold:Orenil1.0:GL831136.1:6955896:7010701:-1 gene:ENSONIG00000019861.1 transcript:ENSONIT00000025023.1 gene_biotype:protein_coding transcript_biotype:protein_coding gene_symbol:bahcc1b description:BAH domain and coiled-coil containing 1b [Source:ZFIN;Acc:ZDB-GENE-100716-2]	16	ENSORLP00000002426.1 pep chromosome:MEDAKA1:7:4402864:4436180:-1 gene:ENSORLG00000001946.1 transcript:ENSORLT00000002427.1 gene_biotype:protein_coding transcript_biotype:protein_coding gene_symbol:COL20A1 description:collagen type XX alpha 1 chain [Source:HGNC Symbol;Acc:HGNC:14670]	14	Pm_GLEAN_10016156	14	Sana08915 [mRNA] locus=scaffold1540:251131:343759:- [translate_table: standard]	20	Sino17718 [mRNA] locus=scaffold258:104634:130791:+ [translate_table: standard]	20	Sgra19720 [mRNA] locus=scaffold279.1:1881835:1922733:- [translate_table: standard]	20	XP_014033260.1 PREDICTED: collagen alpha-1(XXII) chain-like isoform X1 [Salmo salar]	42	ENSTRUP00000020276.1 pep scaffold:FUGU4:scaffold_42:400720:412982:1 gene:ENSTRUG00000008115.1 transcript:ENSTRUT00000020360.1 gene_biotype:protein_coding transcript_biotype:protein_coding gene_symbol:col4a2 description:collagen, type IV, alpha 2 [Source:ZFIN;Acc:ZDB-GENE-070725-3]	49	ENSTNIP00000017027.1 pep chromosome:TETRAODON8:21:5122700:5132728:-1 gene:ENSTNIG00000014019.1 transcript:ENSTNIT00000017242.1 gene_biotype:protein_coding transcript_biotype:protein_coding	19	ENSXMAP00000012242.1 pep scaffold:Xipmac4.4.2:JH556724.1:336963:369661:-1 gene:ENSXMAG00000012142.1 transcript:ENSXMAT00000012258.1 gene_biotype:protein_coding transcript_biotype:protein_coding gene_symbol:rnf213a description:ring finger protein 213a [Source:ZFIN;Acc:ZDB-GENE-050302-100]	15
ENSAMXP00000015451.1 pep scaffold:AstMex102:KB882082.1:8174313:8267957:1 gene:ENSAMXG00000014999.1 transcript:ENSAMXT00000015451.1 gene_biotype:protein_coding transcript_biotype:protein_coding	14	Bp_GLEAN_10018725	15	CI01000021_06009872_06060664	15	ENSDARP00000132114.2 pep chromosome:GRCz10:18:9645957:9752386:1 gene:ENSDARG00000098880.2 transcript:ENSDART00000160284.2 gene_biotype:protein_coding transcript_biotype:protein_coding gene_symbol:pclob description:piccolo presynaptic cytomatrix protein b [Source:ZFIN;Acc:ZDB-GENE-030131-8100]	25	ENSGMOP00000000637.1 pep genescaffold:gadMor1:GeneScaffold_4035:106149:135440:-1 gene:ENSGMOG00000000621.1 transcript:ENSGMOT00000000667.1 gene_biotype:protein_coding transcript_biotype:protein_coding gene_symbol:DCHS2 description:dachsous cadherin-related 2 [Source:HGNC Symbol;Acc:HGNC:23111]	15	ENSGACP00000014570.1 pep group:BROADS1:groupI:12109430:12123883:1 gene:ENSGACG00000011002.1 transcript:ENSGACT00000014596.1 gene_biotype:protein_coding transcript_biotype:protein_coding gene_symbol:si:ch211-259g3.4 description:si:ch211-259g3.4 [Source:ZFIN;Acc:ZDB-GENE-030131-8118]	15	ENSLACP00000012062.1 pep scaffold:LatCha1:JH126656.1:519020:525604:1 gene:ENSLACG00000010618.1 transcript:ENSLACT00000012154.1 gene_biotype:protein_coding transcript_biotype:protein_coding gene_symbol:PKDREJ description:polycystin family receptor for egg jelly [Source:HGNC Symbol;Acc:HGNC:9015]	12	ENSLOCP00000008826.1 pep chromosome:LepOcu1:LG3:11281242:11432087:1 gene:ENSLOCG00000007262.1 transcript:ENSLOCT00000008837.1 gene_biotype:protein_coding transcript_biotype:protein_coding gene_symbol:fat3a description:FAT atypical cadherin 3a [Source:ZFIN;Acc:ZDB-GENE-060929-1254]	16	ENSONIP00000024734.1 pep scaffold:Orenil1.0:GL831136.1:3792239:3819936:1 gene:ENSONIG00000019647.1 transcript:ENSONIT00000024755.1 gene_biotype:protein_coding transcript_biotype:protein_coding gene_symbol:pkd1b description:polycystic kidney disease 1b [Source:ZFIN;Acc:ZDB-GENE-100707-2]	16	ENSORLP00000002293.1 pep chromosome:MEDAKA1:2:18812275:18840192:1 gene:ENSORLG00000001841.1 transcript:ENSORLT00000002294.1 gene_biotype:protein_coding transcript_biotype:protein_coding	14	Pm_GLEAN_10011528	14	Sana04028 [mRNA] locus=scaffold1184:1175954:1242073:+ [translate_table: standard]	20	Sino15143 [mRNA] locus=scaffold2199:1022614:1061524:- [translate_table: standard]	20	Sgra09855 [mRNA] locus=scaffold1653.1:93485:144264:+ [translate_table: standard]	20	XP_014029658.1 PREDICTED: collagen alpha-1(IV) chain-like [Salmo salar]	42	ENSTRUP00000020275.1 pep scaffold:FUGU4:scaffold_42:400720:412982:1 gene:ENSTRUG00000008115.1 transcript:ENSTRUT00000020359.1 gene_biotype:protein_coding transcript_biotype:protein_coding gene_symbol:col4a2 description:collagen, type IV, alpha 2 [Source:ZFIN;Acc:ZDB-GENE-070725-3]	49	ENSTNIP00000013624.1 pep chromosome:TETRAODON8:14:9728567:9765550:1 gene:ENSTNIG00000010706.1 transcript:ENSTNIT00000013818.1 gene_biotype:protein_coding transcript_biotype:protein_coding gene_symbol:col12a1b description:collagen, type XII, alpha 1b [Source:ZFIN;Acc:ZDB-GENE-120215-116]	19	ENSXMAP00000012100.1 pep scaffold:Xipmac4.4.2:JH558703.1:166:21030:1 gene:ENSXMAG00000012024.1 transcript:ENSXMAT00000012116.1 gene_biotype:protein_coding transcript_biotype:protein_coding gene_symbol:lama1 description:laminin, alpha 1 [Source:ZFIN;Acc:ZDB-GENE-060118-1]	15
ENSAMXP00000015385.1 pep scaffold:AstMex102:KB882107.1:161570:304981:-1 gene:ENSAMXG00000014847.1 transcript:ENSAMXT00000015385.1 gene_biotype:protein_coding transcript_biotype:protein_coding gene_symbol:DST description:dystonin [Source:HGNC Symbol;Acc:HGNC:1090]	14	Bp_GLEAN_10017323	15	CI01000016_01659416_01671969	15	ENSDARP00000119972.3 pep chromosome:GRCz10:20:34254429:34389728:-1 gene:ENSDARG00000016936.11 transcript:ENSDART00000144705.4 gene_biotype:protein_coding transcript_biotype:protein_coding gene_symbol:hmcn1 description:hemicentin 1 [Source:ZFIN;Acc:ZDB-GENE-041014-322]	25	ENSGMOP00000020755.1 pep genescaffold:gadMor1:GeneScaffold_1201:120131:223795:1 gene:ENSGMOG00000019289.1 transcript:ENSGMOT00000021262.1 gene_biotype:protein_coding transcript_biotype:protein_coding gene_symbol:celsr3 description:cadherin, EGF LAG seven-pass G-type receptor 3 [Source:ZFIN;Acc:ZDB-GENE-070122-3]	14	ENSGACP00000014398.1 pep group:BROADS1:groupVIII:13695203:13733832:1 gene:ENSGACG00000010867.1 transcript:ENSGACT00000014424.1 gene_biotype:protein_coding transcript_biotype:protein_coding gene_symbol:cacna1ea description:calcium channel, voltage-dependent, R type, alpha 1E subunit a [Source:ZFIN;Acc:ZDB-GENE-081104-526]	15	ENSLACP00000010629.1 pep scaffold:LatCha1:JH127955.1:414810:499526:-1 gene:ENSLACG00000009365.2 transcript:ENSLACT00000010708.1 gene_biotype:protein_coding transcript_biotype:protein_coding gene_symbol:TRIP12 description:thyroid hormone receptor interactor 12 [Source:HGNC Symbol;Acc:HGNC:12306]	12	ENSLOCP00000008754.1 pep chromosome:LepOcu1:LG23:14547154:14605899:-1 gene:ENSLOCG00000007225.1 transcript:ENSLOCT00000008764.1 gene_biotype:protein_coding transcript_biotype:protein_coding gene_symbol:CHD9 description:chromodomain helicase DNA binding protein 9 [Source:HGNC Symbol;Acc:HGNC:25701]	16	ENSONIP00000017357.1 pep scaffold:Orenil1.0:GL831186.1:3322485:3376434:-1 gene:ENSONIG00000013803.1 transcript:ENSONIT00000017372.1 gene_biotype:protein_coding transcript_biotype:protein_coding gene_symbol:pleca description:plectin a [Source:ZFIN;Acc:ZDB-GENE-030131-8984]	16	ENSORLP00000000241.1 pep chromosome:MEDAKA1:5:387908:475720:1 gene:ENSORLG00000000182.1 transcript:ENSORLT00000000241.1 gene_biotype:protein_coding transcript_biotype:protein_coding gene_symbol:celsr2 description:cadherin, EGF LAG seven-pass G-type receptor 2 [Source:ZFIN;Acc:ZDB-GENE-070122-2]	14	Pm_GLEAN_10011386	14	Sana36957 [mRNA] locus=scaffold86:1916854:2025832:+ [translate_table: standard]	19	Sino12972 [mRNA] locus=scaffold1938:37124:110027:- [translate_table: standard]	20	Sgra07268 [mRNA] locus=scaffold144.1:14997:29384:+ [translate_table: standard]	20	XP_014027077.1 PREDICTED: collagen alpha-1(I) chain-like isoform X1 [Salmo salar]	42	ENSTRUP00000020274.1 pep scaffold:FUGU4:scaffold_42:400720:412982:1 gene:ENSTRUG00000008115.1 transcript:ENSTRUT00000020358.1 gene_biotype:protein_coding transcript_biotype:protein_coding gene_symbol:col4a2 description:collagen, type IV, alpha 2 [Source:ZFIN;Acc:ZDB-GENE-070725-3]	49	ENSTNIP00000013419.1 pep chromosome:TETRAODON8:1:915272:936063:1 gene:ENSTNIG00000010509.1 transcript:ENSTNIT00000013613.1 gene_biotype:protein_coding transcript_biotype:protein_coding gene_symbol:si:dkeyp-44a8.4 description:si:dkeyp-44a8.4 [Source:ZFIN;Acc:ZDB-GENE-070705-543]	19	ENSXMAP00000011854.1 pep scaffold:Xipmac4.4.2:JH556665.1:1625758:1668279:1 gene:ENSXMAG00000011761.1 transcript:ENSXMAT00000011870.1 gene_biotype:protein_coding transcript_biotype:protein_coding gene_symbol:DNAH8 description:dynein axonemal heavy chain 8 [Source:HGNC Symbol;Acc:HGNC:2952]	15
ENSAMXP00000013408.1 pep scaffold:AstMex102:KB882082.1:1923776:2057810:-1 gene:ENSAMXG00000012962.1 transcript:ENSAMXT00000013408.1 gene_biotype:protein_coding transcript_biotype:protein_coding gene_symbol:szt2 description:seizure threshold 2 homolog (mouse) [Source:ZFIN;Acc:ZDB-GENE-130530-830]	14	Bp_GLEAN_10016105	15	CI01000001_07071090_07114820	15	ENSDARP00000117305.1 pep chromosome:GRCz10:5:28599139:28638736:-1 gene:ENSDARG00000092567.2 transcript:ENSDART00000143098.2 gene_biotype:protein_coding transcript_biotype:protein_coding gene_symbol:si:dkey-61l1.4 description:si:dkey-61l1.4 [Source:ZFIN;Acc:ZDB-GENE-070705-483]	25	ENSGMOP00000020283.1 pep genescaffold:gadMor1:GeneScaffold_107:29283:191064:-1 gene:ENSGMOG00000018765.1 transcript:ENSGMOT00000020783.1 gene_biotype:protein_coding transcript_biotype:protein_coding	14	ENSGACP00000011849.1 pep group:BROADS1:groupXVIII:8630165:8682919:-1 gene:ENSGACG00000008956.1 transcript:ENSGACT00000011873.1 gene_biotype:protein_coding transcript_biotype:protein_coding gene_symbol:otofa description:otoferlin a [Source:ZFIN;Acc:ZDB-GENE-030131-7778]	15	ENSLACP00000009226.1 pep scaffold:LatCha1:JH127210.1:323117:369126:-1 gene:ENSLACG00000008142.1 transcript:ENSLACT00000009297.1 gene_biotype:protein_coding transcript_biotype:protein_coding	12	ENSLOCP00000007575.1 pep chromosome:LepOcu1:LG21:14574899:14605561:-1 gene:ENSLOCG00000006253.1 transcript:ENSLOCT00000007583.1 gene_biotype:protein_coding transcript_biotype:protein_coding gene_symbol:PRRC2B description:proline rich coiled-coil 2B [Source:HGNC Symbol;Acc:HGNC:28121]	16	ENSONIP00000012272.1 pep scaffold:Orenil1.0:GL831134.1:5539729:5569934:-1 gene:ENSONIG00000009769.1 transcript:ENSONIT00000012281.1 gene_biotype:protein_coding transcript_biotype:protein_coding gene_symbol:kmt2cb description:lysine (K)-specific methyltransferase 2Cb [Source:ZFIN;Acc:ZDB-GENE-070705-340]	16	ENSORLP00000025577.1 pep ultracontig:MEDAKA1:ultracontig25:189813:201150:-1 gene:ENSORLG00000020650.1 transcript:ENSORLT00000025578.1 gene_biotype:protein_coding transcript_biotype:protein_coding gene_symbol:mxra5a description:matrix-remodelling associated 5a [Source:ZFIN;Acc:ZDB-GENE-090312-22]	13	Pm_GLEAN_10011225	14	Sana27140 [mRNA] locus=scaffold487:186096:275284:+ [translate_table: standard]	19	Sino12911 [mRNA] locus=scaffold193:865906:879962:- [translate_table: standard]	20	Sgra05859 [mRNA] locus=scaffold1335.1:169129:189032:- [translate_table: standard]	20	XP_014015486.1 PREDICTED: collagen alpha-1(XXVII) chain B-like [Salmo salar]	42	ENSTRUP00000020273.1 pep scaffold:FUGU4:scaffold_42:400720:412982:1 gene:ENSTRUG00000008115.1 transcript:ENSTRUT00000020357.1 gene_biotype:protein_coding transcript_biotype:protein_coding gene_symbol:col4a2 description:collagen, type IV, alpha 2 [Source:ZFIN;Acc:ZDB-GENE-070725-3]	49	ENSTNIP00000013418.1 pep chromosome:TETRAODON8:1:915272:936063:1 gene:ENSTNIG00000010509.1 transcript:ENSTNIT00000013612.1 gene_biotype:protein_coding transcript_biotype:protein_coding gene_symbol:si:dkeyp-44a8.4 description:si:dkeyp-44a8.4 [Source:ZFIN;Acc:ZDB-GENE-070705-543]	19	ENSXMAP00000011382.1 pep scaffold:Xipmac4.4.2:JH556665.1:878222:905785:-1 gene:ENSXMAG00000011336.1 transcript:ENSXMAT00000011396.1 gene_biotype:protein_coding transcript_biotype:protein_coding gene_symbol:prrc2c description:proline-rich coiled-coil 2C [Source:ZFIN;Acc:ZDB-GENE-081104-156]	15
ENSAMXP00000011328.1 pep scaffold:AstMex102:KB871612.1:345445:441937:-1 gene:ENSAMXG00000010725.1 transcript:ENSAMXT00000011328.1 gene_biotype:protein_coding transcript_biotype:protein_coding gene_symbol:pkd1a description:polycystic kidney disease 1a [Source:ZFIN;Acc:ZDB-GENE-100707-1]	14	Bp_GLEAN_10015305	15	CI01000001_06325915_06358454	15	ENSDARP00000095298.3 pep chromosome:GRCz10:15:23444094:23484818:-1 gene:ENSDARG00000004537.10 transcript:ENSDART00000104525.4 gene_biotype:protein_coding transcript_biotype:protein_coding gene_symbol:kmt2a description:lysine (K)-specific methyltransferase 2A [Source:ZFIN;Acc:ZDB-GENE-080521-3]	25	ENSGMOP00000019035.1 pep genescaffold:gadMor1:GeneScaffold_1610:130608:164089:1 gene:ENSGMOG00000017616.1 transcript:ENSGMOT00000019495.1 gene_biotype:protein_coding transcript_biotype:protein_coding gene_symbol:dnah12 description:dynein, axonemal, heavy chain 12 [Source:ZFIN;Acc:ZDB-GENE-090311-9]	14	ENSGACP00000011391.1 pep group:BROADS1:groupXIII:8697739:8706497:-1 gene:ENSGACG00000008631.1 transcript:ENSGACT00000011414.1 gene_biotype:protein_coding transcript_biotype:protein_coding gene_symbol:emid1 description:EMI domain containing 1 [Source:ZFIN;Acc:ZDB-GENE-070705-40]	15	ENSLACP00000008814.1 pep scaffold:LatCha1:JH128061.1:299147:588787:1 gene:ENSLACG00000007787.1 transcript:ENSLACT00000008883.1 gene_biotype:protein_coding transcript_biotype:protein_coding gene_symbol:KIAA1109 description:KIAA1109 [Source:HGNC Symbol;Acc:HGNC:26953]	12	ENSLOCP00000007559.1 pep chromosome:LepOcu1:LG21:14572364:14605561:-1 gene:ENSLOCG00000006253.1 transcript:ENSLOCT00000007567.1 gene_biotype:protein_coding transcript_biotype:protein_coding gene_symbol:PRRC2B description:proline rich coiled-coil 2B [Source:HGNC Symbol;Acc:HGNC:28121]	16	ENSONIP00000012227.1 pep scaffold:Orenil1.0:GL831145.1:1413693:1512758:-1 gene:ENSONIG00000009736.1 transcript:ENSONIT00000012236.1 gene_biotype:protein_coding transcript_biotype:protein_coding gene_symbol:DST description:dystonin [Source:HGNC Symbol;Acc:HGNC:1090]	16	ENSORLP00000025459.1 pep ultracontig:MEDAKA1:ultracontig115:4231577:4331186:1 gene:ENSORLG00000020551.1 transcript:ENSORLT00000025460.1 gene_biotype:protein_coding transcript_biotype:protein_coding gene_symbol:FAT4 description:FAT atypical cadherin 4 [Source:HGNC Symbol;Acc:HGNC:23109]	13	Pm_GLEAN_10010725	14	Sana26041 [mRNA] locus=scaffold457:3074691:3146260:- [translate_table: standard]	19	Sino03636 [mRNA] locus=scaffold1193:190329:326141:- [translate_table: standard]	20	Sgra03495 [mRNA] locus=scaffold1187.1:329826:369445:- [translate_table: standard]	20	XP_013997777.1 PREDICTED: collagen alpha-1(XXII) chain-like [Salmo salar]	42	ENSTRUP00000026254.1 pep scaffold:FUGU4:scaffold_98:533569:549704:1 gene:ENSTRUG00000010428.1 transcript:ENSTRUT00000026361.1 gene_biotype:protein_coding transcript_biotype:protein_coding gene_symbol:col4a6 description:collagen, type IV, alpha 6 [Source:ZFIN;Acc:ZDB-GENE-101001-2]	48	ENSTNIP00000008297.1 pep chromosome:TETRAODON8:Un_random:79489153:79499711:-1 gene:ENSTNIG00000005596.1 transcript:ENSTNIT00000008463.1 gene_biotype:protein_coding transcript_biotype:protein_coding	19	ENSXMAP00000010587.1 pep scaffold:Xipmac4.4.2:JH557455.1:17941:37922:-1 gene:ENSXMAG00000010557.1 transcript:ENSXMAT00000010601.1 gene_biotype:protein_coding transcript_biotype:protein_coding	15
ENSAMXP00000011257.1 pep scaffold:AstMex102:KB871603.1:346776:415010:-1 gene:ENSAMXG00000010936.1 transcript:ENSAMXT00000011257.1 gene_biotype:protein_coding transcript_biotype:protein_coding gene_symbol:pkhd1l1 description:polycystic kidney and hepatic disease 1 (autosomal recessive)-like 1 [Source:ZFIN;Acc:ZDB-GENE-060503-475]	14	Bp_GLEAN_10010984	15	CI01000339_00642674_00732431	14	ENSDARP00000047843.7 pep chromosome:GRCz10:11:32007:110423:-1 gene:ENSDARG00000011407.10 transcript:ENSDART00000047844.7 gene_biotype:protein_coding transcript_biotype:protein_coding gene_symbol:col2a1b description:collagen, type II, alpha 1b [Source:ZFIN;Acc:ZDB-GENE-050302-9]	25	ENSGMOP00000015935.1 pep genescaffold:gadMor1:GeneScaffold_2048:2026:25244:1 gene:ENSGMOG00000014822.1 transcript:ENSGMOT00000016342.1 gene_biotype:protein_coding transcript_biotype:protein_coding	14	ENSGACP00000011349.1 pep group:BROADS1:groupXVI:17242823:17255405:-1 gene:ENSGACG00000008579.1 transcript:ENSGACT00000011372.1 gene_biotype:protein_coding transcript_biotype:protein_coding gene_symbol:rif1 description:replication timing regulatory factor 1 [Source:ZFIN;Acc:ZDB-GENE-030131-3406]	15	ENSLACP00000008790.1 pep scaffold:LatCha1:JH128363.1:297695:459583:1 gene:ENSLACG00000007766.1 transcript:ENSLACT00000008859.1 gene_biotype:protein_coding transcript_biotype:protein_coding gene_symbol:FLNC description:filamin C [Source:HGNC Symbol;Acc:HGNC:3756]	12	ENSLOCP00000006064.1 pep chromosome:LepOcu1:LG13:9687449:9761528:-1 gene:ENSLOCG00000005025.1 transcript:ENSLOCT00000006072.1 gene_biotype:protein_coding transcript_biotype:protein_coding gene_symbol:myo15ab description:myosin XVAb [Source:ZFIN;Acc:ZDB-GENE-090312-149]	16	ENSONIP00000009227.1 pep scaffold:Orenil1.0:GL831158.1:5428681:5494058:-1 gene:ENSONIG00000007315.1 transcript:ENSONIT00000009232.1 gene_biotype:protein_coding transcript_biotype:protein_coding gene_symbol:PLEC description:plectin [Source:HGNC Symbol;Acc:HGNC:9069]	16	ENSORLP00000024551.1 pep scaffold:MEDAKA1:scaffold1073:14296:55909:1 gene:ENSORLG00000019755.1 transcript:ENSORLT00000024552.1 gene_biotype:protein_coding transcript_biotype:protein_coding gene_symbol:pkd1a description:polycystic kidney disease 1a [Source:ZFIN;Acc:ZDB-GENE-100707-1]	13	Pm_GLEAN_10009991	14	Sana25972 [mRNA] locus=scaffold457:918246:926223:+ [translate_table: standard]	19	Sino02671 [mRNA] locus=scaffold1148:220795:237848:+ [translate_table: standard]	20	Sgra00177 [mRNA] locus=scaffold10.1:613505:666892:+ [translate_table: standard]	20	XP_013978850.1 PREDICTED: collagen alpha-1(XXIV) chain [Salmo salar]	42	ENSTRUP00000020270.1 pep scaffold:FUGU4:scaffold_42:385888:412982:1 gene:ENSTRUG00000008115.1 transcript:ENSTRUT00000020354.1 gene_biotype:protein_coding transcript_biotype:protein_coding gene_symbol:col4a2 description:collagen, type IV, alpha 2 [Source:ZFIN;Acc:ZDB-GENE-070725-3]	48	ENSTNIP00000007053.1 pep chromosome:TETRAODON8:Un_random:69314950:69337464:1 gene:ENSTNIG00000004416.1 transcript:ENSTNIT00000007210.1 gene_biotype:protein_coding transcript_biotype:protein_coding	19	ENSXMAP00000007267.1 pep scaffold:Xipmac4.4.2:JH556684.1:1049245:1084750:-1 gene:ENSXMAG00000007228.1 transcript:ENSXMAT00000007275.1 gene_biotype:protein_coding transcript_biotype:protein_coding gene_symbol:spegb description:SPEG complex locus b [Source:ZFIN;Acc:ZDB-GENE-081104-517]	15
ENSAMXP00000010819.1 pep scaffold:AstMex102:KB882115.1:935408:1020448:-1 gene:ENSAMXG00000010536.1 transcript:ENSAMXT00000010819.1 gene_biotype:protein_coding transcript_biotype:protein_coding gene_symbol:dock7 description:dedicator of cytokinesis 7 [Source:ZFIN;Acc:ZDB-GENE-050302-15]	14	Bp_GLEAN_10007054	15	CI01000325_06854967_06922753	14	ENSDARP00000005919.6 pep chromosome:GRCz10:20:34255154:34389728:-1 gene:ENSDARG00000016936.11 transcript:ENSDART00000020389.6 gene_biotype:protein_coding transcript_biotype:protein_coding gene_symbol:hmcn1 description:hemicentin 1 [Source:ZFIN;Acc:ZDB-GENE-041014-322]	25	ENSGMOP00000015271.1 pep genescaffold:gadMor1:GeneScaffold_1730:456480:457841:-1 gene:ENSGMOG00000014260.1 transcript:ENSGMOT00000015662.1 gene_biotype:protein_coding transcript_biotype:protein_coding	14	ENSGACP00000010785.1 pep group:BROADS1:groupVI:9500387:9521995:1 gene:ENSGACG00000008124.1 transcript:ENSGACT00000010807.1 gene_biotype:protein_coding transcript_biotype:protein_coding gene_symbol:myofl description:myoferlin like [Source:ZFIN;Acc:ZDB-GENE-111116-2]	15	ENSLACP00000004102.1 pep scaffold:LatCha1:JH126815.1:90938:150285:1 gene:ENSLACG00000003645.1 transcript:ENSLACT00000004138.1 gene_biotype:protein_coding transcript_biotype:protein_coding	12	ENSLOCP00000005889.1 pep chromosome:LepOcu1:LG12:9628871:9702738:-1 gene:ENSLOCG00000004896.1 transcript:ENSLOCT00000005897.1 gene_biotype:protein_coding transcript_biotype:protein_coding gene_symbol:col6a3 description:collagen, type VI, alpha 3 [Source:ZFIN;Acc:ZDB-GENE-070501-8]	16	ENSONIP00000005966.1 pep scaffold:Orenil1.0:GL831183.1:740195:797844:1 gene:ENSONIG00000004737.1 transcript:ENSONIT00000005970.1 gene_biotype:protein_coding transcript_biotype:protein_coding gene_symbol:FAT3 (1 of many) description:FAT atypical cadherin 3 [Source:HGNC Symbol;Acc:HGNC:23112]	16	ENSORLP00000024500.1 pep ultracontig:MEDAKA1:ultracontig90:1377780:1497326:1 gene:ENSORLG00000019677.1 transcript:ENSORLT00000024501.1 gene_biotype:protein_coding transcript_biotype:protein_coding gene_symbol:lama5 description:laminin, alpha 5 [Source:ZFIN;Acc:ZDB-GENE-030131-9823]	13	Pm_GLEAN_10008139	14	Sana22031 [mRNA] locus=scaffold35:1195928:1322289:- [translate_table: standard]	19	Sino37208 [mRNA] locus=scaffold843:127449:177660:+ [translate_table: standard]	19	Sgra41744 [mRNA] locus=scaffold884.1:362009:382168:+ [translate_table: standard]	19	XP_014068625.1 PREDICTED: proteoglycan 4-like [Salmo salar]	41	ENSTRUP00000035429.1 pep scaffold:FUGU4:scaffold_61:1347483:1366852:-1 gene:ENSTRUG00000013857.1 transcript:ENSTRUT00000035557.1 gene_biotype:protein_coding transcript_biotype:protein_coding gene_symbol:prp description:persistent plexus [Source:ZFIN;Acc:ZDB-GENE-090826-1]	47	ENSTNIP00000006430.1 pep chromosome:TETRAODON8:4:9562924:9585373:-1 gene:ENSTNIG00000003829.1 transcript:ENSTNIT00000006579.1 gene_biotype:protein_coding transcript_biotype:protein_coding	19	ENSXMAP00000003329.1 pep scaffold:Xipmac4.4.2:JH556741.1:1116884:1215235:-1 gene:ENSXMAG00000003300.1 transcript:ENSXMAT00000003334.1 gene_biotype:protein_coding transcript_biotype:protein_coding gene_symbol:otofa description:otoferlin a [Source:ZFIN;Acc:ZDB-GENE-030131-7778]	15
ENSAMXP00000010626.1 pep scaffold:AstMex102:KB882156.1:2309190:2414465:-1 gene:ENSAMXG00000010328.1 transcript:ENSAMXT00000010626.1 gene_biotype:protein_coding transcript_biotype:protein_coding gene_symbol:pcloa description:piccolo presynaptic cytomatrix protein a [Source:ZFIN;Acc:ZDB-GENE-030131-8115]	14	Bp_GLEAN_10006790	15	CI01000306_01927392_02010649	14	ENSDARP00000003038.8 pep chromosome:GRCz10:12:3060966:3098750:-1 gene:ENSDARG00000035809.5 transcript:ENSDART00000015092.8 gene_biotype:protein_coding transcript_biotype:protein_coding gene_symbol:col1a1b description:collagen, type I, alpha 1b [Source:ZFIN;Acc:ZDB-GENE-030131-4400]	25	ENSGMOP00000014650.1 pep genescaffold:gadMor1:GeneScaffold_4590:678911:749553:1 gene:ENSGMOG00000013579.1 transcript:ENSGMOT00000015026.1 gene_biotype:protein_coding transcript_biotype:protein_coding gene_symbol:pkhd1l1 description:polycystic kidney and hepatic disease 1 (autosomal recessive)-like 1 [Source:ZFIN;Acc:ZDB-GENE-060503-475]	14	ENSGACP00000008240.2 pep group:BROADS1:groupXVIII:3405136:3452337:-1 gene:ENSGACG00000006188.2 transcript:ENSGACT00000008259.2 gene_biotype:protein_coding transcript_biotype:protein_coding gene_symbol:mdn1 description:midasin AAA ATPase 1 [Source:ZFIN;Acc:ZDB-GENE-041001-138]	15	ENSLACP00000003846.1 pep scaffold:LatCha1:JH127799.1:82888:291834:1 gene:ENSLACG00000003423.1 transcript:ENSLACT00000003881.1 gene_biotype:protein_coding transcript_biotype:protein_coding gene_symbol:NCOR1 description:nuclear receptor corepressor 1 [Source:HGNC Symbol;Acc:HGNC:7672]	12	ENSLOCP00000005229.1 pep chromosome:LepOcu1:LG10:5793380:5872493:-1 gene:ENSLOCG00000004364.1 transcript:ENSLOCT00000005237.1 gene_biotype:protein_coding transcript_biotype:protein_coding gene_symbol:SZT2 description:SZT2, KICSTOR complex subunit [Source:HGNC Symbol;Acc:HGNC:29040]	16	ENSONIP00000005728.1 pep scaffold:Orenil1.0:GL831155.1:3407984:3479381:1 gene:ENSONIG00000004551.1 transcript:ENSONIT00000005732.1 gene_biotype:protein_coding transcript_biotype:protein_coding gene_symbol:dnah7 description:dynein, axonemal, heavy chain 7 [Source:ZFIN;Acc:ZDB-GENE-070912-282]	16	ENSORLP00000021665.1 pep chromosome:MEDAKA1:4:33934756:34050001:-1 gene:ENSORLG00000017305.1 transcript:ENSORLT00000021666.1 gene_biotype:protein_coding transcript_biotype:protein_coding gene_symbol:cacna1ea description:calcium channel, voltage-dependent, R type, alpha 1E subunit a [Source:ZFIN;Acc:ZDB-GENE-081104-526]	13	Pm_GLEAN_10008028	14	Sana19291 [mRNA] locus=scaffold286:723032:785882:- [translate_table: standard]	19	Sino33451 [mRNA] locus=scaffold681:109130:206685:+ [translate_table: standard]	19	Sgra35390 [mRNA] locus=scaffold635.1:204119:310327:+ [translate_table: standard]	19	XP_014068624.1 PREDICTED: proteoglycan 4-like [Salmo salar]	41	ENSTRUP00000005129.1 pep scaffold:FUGU4:scaffold_499:2672:29891:-1 gene:ENSTRUG00000002233.1 transcript:ENSTRUT00000005159.1 gene_biotype:protein_coding transcript_biotype:protein_coding	46	ENSTNIP00000002726.1 pep chromosome:TETRAODON8:21:5122742:5133303:-1 gene:ENSTNIG00000014019.1 transcript:ENSTNIT00000000356.1 gene_biotype:protein_coding transcript_biotype:protein_coding	19	ENSXMAP00000014692.1 pep scaffold:Xipmac4.4.2:JH557054.1:129785:167303:-1 gene:ENSXMAG00000014598.1 transcript:ENSXMAT00000014712.1 gene_biotype:protein_coding transcript_biotype:protein_coding gene_symbol:fasn description:fatty acid synthase [Source:ZFIN;Acc:ZDB-GENE-030131-7802]	14
ENSAMXP00000009191.1 pep scaffold:AstMex102:KB882143.1:2514506:2565819:-1 gene:ENSAMXG00000008941.1 transcript:ENSAMXT00000009191.1 gene_biotype:protein_coding transcript_biotype:protein_coding gene_symbol:myof description:myoferlin [Source:ZFIN;Acc:ZDB-GENE-040426-1138]	14	Bp_GLEAN_10005294	15	CI01000069_02944962_02977798	14	ENSDARP00000133510.1 pep scaffold:GRCz10:KN150214.1:271:23344:1 gene:ENSDARG00000105274.1 transcript:ENSDART00000168815.1 gene_biotype:protein_coding transcript_biotype:protein_coding gene_symbol:CABZ01074130.1	24	ENSGMOP00000014467.1 pep genescaffold:gadMor1:GeneScaffold_4590:501765:562132:-1 gene:ENSGMOG00000013505.1 transcript:ENSGMOT00000014841.1 gene_biotype:protein_coding transcript_biotype:protein_coding gene_symbol:pleca description:plectin a [Source:ZFIN;Acc:ZDB-GENE-030131-8984]	14	ENSGACP00000003363.1 pep group:BROADS1:groupX:2359921:2398637:-1 gene:ENSGACG00000002566.1 transcript:ENSGACT00000003374.1 gene_biotype:protein_coding transcript_biotype:protein_coding gene_symbol:pleca description:plectin a [Source:ZFIN;Acc:ZDB-GENE-030131-8984]	15	ENSLACP00000002953.1 pep scaffold:LatCha1:JH127417.1:54915:136810:-1 gene:ENSLACG00000002642.1 transcript:ENSLACT00000002978.1 gene_biotype:protein_coding transcript_biotype:protein_coding gene_symbol:NRAP description:nebulin related anchoring protein [Source:HGNC Symbol;Acc:HGNC:7988]	12	ENSLOCP00000001976.1 pep chromosome:LepOcu1:LG11:1940199:1991362:-1 gene:ENSLOCG00000001668.1 transcript:ENSLOCT00000001981.1 gene_biotype:protein_coding transcript_biotype:protein_coding gene_symbol:col6a4a description:collagen, type VI, alpha 4a [Source:ZFIN;Acc:ZDB-GENE-041111-303]	16	ENSONIP00000005355.1 pep scaffold:Orenil1.0:GL831190.1:571640:655738:-1 gene:ENSONIG00000004254.1 transcript:ENSONIT00000005359.1 gene_biotype:protein_coding transcript_biotype:protein_coding gene_symbol:fat2 description:FAT atypical cadherin 2 [Source:ZFIN;Acc:ZDB-GENE-111031-1]	16	ENSORLP00000021661.1 pep chromosome:MEDAKA1:5:33464379:33490750:-1 gene:ENSORLG00000017308.1 transcript:ENSORLT00000021662.1 gene_biotype:protein_coding transcript_biotype:protein_coding gene_symbol:FLNB description:filamin B [Source:HGNC Symbol;Acc:HGNC:3755]	13	Pm_GLEAN_10007871	14	Sana18135 [mRNA] locus=scaffold267:181748:191553:+ [translate_table: standard]	19	Sino24446 [mRNA] locus=scaffold397:389468:433888:+ [translate_table: standard]	19	Sgra33797 [mRNA] locus=scaffold583.1:817333:874058:- [translate_table: standard]	19	XP_014027078.1 PREDICTED: collagen alpha-1(I) chain-like isoform X2 [Salmo salar]	41	ENSTRUP00000003247.1 pep scaffold:FUGU4:scaffold_127:105004:149674:1 gene:ENSTRUG00000001411.1 transcript:ENSTRUT00000003266.1 gene_biotype:protein_coding transcript_biotype:protein_coding gene_symbol:col11a1a description:collagen, type XI, alpha 1a [Source:ZFIN;Acc:ZDB-GENE-070209-167]	46	ENSTNIP00000001993.1 pep chromosome:TETRAODON8:1:915272:936063:1 gene:ENSTNIG00000010509.1 transcript:ENSTNIT00000003207.1 gene_biotype:protein_coding transcript_biotype:protein_coding gene_symbol:si:dkeyp-44a8.4 description:si:dkeyp-44a8.4 [Source:ZFIN;Acc:ZDB-GENE-070705-543]	19	ENSXMAP00000012068.1 pep scaffold:Xipmac4.4.2:JH556942.1:543853:679688:-1 gene:ENSXMAG00000011925.1 transcript:ENSXMAT00000012084.1 gene_biotype:protein_coding transcript_biotype:protein_coding	14
ENSAMXP00000009042.1 pep scaffold:AstMex102:KB882166.1:1866921:1908632:1 gene:ENSAMXG00000008795.1 transcript:ENSAMXT00000009042.1 gene_biotype:protein_coding transcript_biotype:protein_coding gene_symbol:dopey1 description:dopey family member 1 [Source:ZFIN;Acc:ZDB-GENE-050309-65]	14	Bp_GLEAN_10004906	15	CI01000030_06658256_06687802	14	ENSDARP00000131799.1 pep chromosome:GRCz10:9:8873489:8904571:1 gene:ENSDARG00000104110.1 transcript:ENSDART00000160004.1 gene_biotype:protein_coding transcript_biotype:protein_coding gene_symbol:col4a2 description:collagen, type IV, alpha 2 [Source:ZFIN;Acc:ZDB-GENE-070725-3]	24	ENSGMOP00000014068.1 pep genescaffold:gadMor1:GeneScaffold_1991:50526:67791:-1 gene:ENSGMOG00000013125.1 transcript:ENSGMOT00000014431.1 gene_biotype:protein_coding transcript_biotype:protein_coding gene_symbol:tnrc6b description:trinucleotide repeat containing 6b [Source:ZFIN;Acc:ZDB-GENE-030131-13]	14	ENSGACP00000003043.2 pep group:BROADS1:groupXVI:5502519:5557728:-1 gene:ENSGACG00000002328.2 transcript:ENSGACT00000003054.2 gene_biotype:protein_coding transcript_biotype:protein_coding gene_symbol:dnah7 description:dynein, axonemal, heavy chain 7 [Source:ZFIN;Acc:ZDB-GENE-070912-282]	15	ENSLACP00000002938.2 pep scaffold:LatCha1:JH127368.1:52825:290180:-1 gene:ENSLACG00000002629.2 transcript:ENSLACT00000002963.2 gene_biotype:protein_coding transcript_biotype:protein_coding gene_symbol:DNAH5 description:dynein axonemal heavy chain 5 [Source:HGNC Symbol;Acc:HGNC:2950]	12	ENSLOCP00000001257.1 pep chromosome:LepOcu1:LG10:78553:106783:1 gene:ENSLOCG00000001098.1 transcript:ENSLOCT00000001261.1 gene_biotype:protein_coding transcript_biotype:protein_coding gene_symbol:aglb description:amylo-alpha-1, 6-glucosidase, 4-alpha-glucanotransferase b [Source:ZFIN;Acc:ZDB-GENE-050309-54]	16	ENSONIP00000004337.1 pep scaffold:Orenil1.0:GL831404.1:659637:716959:1 gene:ENSONIG00000003445.1 transcript:ENSONIT00000004339.1 gene_biotype:protein_coding transcript_biotype:protein_coding gene_symbol:smg1 description:SMG1 phosphatidylinositol 3-kinase-related kinase [Source:ZFIN;Acc:ZDB-GENE-061013-767]	16	ENSORLP00000021656.1 pep chromosome:MEDAKA1:22:15582671:15620403:-1 gene:ENSORLG00000017312.1 transcript:ENSORLT00000021657.1 gene_biotype:protein_coding transcript_biotype:protein_coding gene_symbol:col12a1a description:collagen, type XII, alpha 1a [Source:ZFIN;Acc:ZDB-GENE-090728-1]	13	Pm_GLEAN_10005290	14	Sana06145 [mRNA] locus=scaffold1330:100242:118487:+ [translate_table: standard]	19	Sino15355 [mRNA] locus=scaffold222:579748:591099:- [translate_table: standard]	19	Sgra31536 [mRNA] locus=scaffold526.1:1096968:1144868:+ [translate_table: standard]	19	XP_014012757.1 PREDICTED: collagen alpha-1(XI) chain isoform X7 [Salmo salar]	41	ENSTRUP00000003244.1 pep scaffold:FUGU4:scaffold_127:103998:149674:1 gene:ENSTRUG00000001411.1 transcript:ENSTRUT00000003263.1 gene_biotype:protein_coding transcript_biotype:protein_coding gene_symbol:col11a1a description:collagen, type XI, alpha 1a [Source:ZFIN;Acc:ZDB-GENE-070209-167]	46	ENSTNIP00000001682.1 pep chromosome:TETRAODON8:2:931186:944490:-1 gene:ENSTNIG00000014440.1 transcript:ENSTNIT00000003666.1 gene_biotype:protein_coding transcript_biotype:protein_coding gene_symbol:col1a1b description:collagen, type I, alpha 1b [Source:ZFIN;Acc:ZDB-GENE-030131-4400]	19	ENSXMAP00000011873.1 pep scaffold:Xipmac4.4.2:JH556949.1:437021:603552:-1 gene:ENSXMAG00000011648.1 transcript:ENSXMAT00000011889.1 gene_biotype:protein_coding transcript_biotype:protein_coding	14
ENSAMXP00000006736.1 pep scaffold:AstMex102:KB871969.1:330799:371302:1 gene:ENSAMXG00000006567.1 transcript:ENSAMXT00000006736.1 gene_biotype:protein_coding transcript_biotype:protein_coding	14	Bp_GLEAN_10001197	15	CI01000026_12591049_12624688	14	ENSDARP00000102597.3 pep chromosome:GRCz10:8:32604404:32776436:1 gene:ENSDARG00000079327.4 transcript:ENSDART00000112067.3 gene_biotype:protein_coding transcript_biotype:protein_coding gene_symbol:hmcn2 description:hemicentin 2 [Source:ZFIN;Acc:ZDB-GENE-030131-9765]	24	ENSGMOP00000011340.1 pep genescaffold:gadMor1:GeneScaffold_2333:18527:162424:1 gene:ENSGMOG00000010546.1 transcript:ENSGMOT00000011646.1 gene_biotype:protein_coding transcript_biotype:protein_coding gene_symbol:COL12A1 (1 of many) description:collagen type XII alpha 1 chain [Source:HGNC Symbol;Acc:HGNC:2188]	14	ENSGACP00000002882.1 pep scaffold:BROADS1:scaffold_54:515453:533705:1 gene:ENSGACG00000002204.1 transcript:ENSGACT00000002892.1 gene_biotype:protein_coding transcript_biotype:protein_coding gene_symbol:fasn description:fatty acid synthase [Source:ZFIN;Acc:ZDB-GENE-030131-7802]	15	ENSLACP00000002742.1 pep scaffold:LatCha1:JH128175.1:49495:200167:1 gene:ENSLACG00000002452.1 transcript:ENSLACT00000002764.1 gene_biotype:protein_coding transcript_biotype:protein_coding gene_symbol:SI description:sucrase-isomaltase [Source:HGNC Symbol;Acc:HGNC:10856]	12	ENSLOCP00000000910.1 pep chromosome:LepOcu1:LG26:48058:60596:-1 gene:ENSLOCG00000000815.1 transcript:ENSLOCT00000000914.1 gene_biotype:protein_coding transcript_biotype:protein_coding gene_symbol:bcl9l description:B-cell CLL/lymphoma 9-like [Source:ZFIN;Acc:ZDB-GENE-040927-29]	16	ENSONIP00000003450.1 pep scaffold:Orenil1.0:GL831286.1:185927:208855:1 gene:ENSONIG00000002752.1 transcript:ENSONIT00000003451.1 gene_biotype:protein_coding transcript_biotype:protein_coding gene_symbol:kmt2bb description:lysine (K)-specific methyltransferase 2Bb [Source:ZFIN;Acc:ZDB-GENE-080521-1]	16	ENSORLP00000018896.1 pep chromosome:MEDAKA1:23:15948688:15998805:1 gene:ENSORLG00000015076.1 transcript:ENSORLT00000018897.1 gene_biotype:protein_coding transcript_biotype:protein_coding gene_symbol:pcloa description:piccolo presynaptic cytomatrix protein a [Source:ZFIN;Acc:ZDB-GENE-030131-8115]	13	Pm_GLEAN_10001722	14	Sana04041 [mRNA] locus=scaffold1185:179588:326271:- [translate_table: standard]	19	Sino00500 [mRNA] locus=scaffold1007:100310:156038:- [translate_table: standard]	19	Sgra30905 [mRNA] locus=scaffold507.1:356989:393089:- [translate_table: standard]	19	XP_014012756.1 PREDICTED: collagen alpha-1(XI) chain isoform X6 [Salmo salar]	41	ENSTRUP00000003243.1 pep scaffold:FUGU4:scaffold_127:103402:149674:1 gene:ENSTRUG00000001411.1 transcript:ENSTRUT00000003262.1 gene_biotype:protein_coding transcript_biotype:protein_coding gene_symbol:col11a1a description:collagen, type XI, alpha 1a [Source:ZFIN;Acc:ZDB-GENE-070209-167]	46	ENSTNIP00000001635.1 pep chromosome:TETRAODON8:Un_random:20976260:20990205:1 gene:ENSTNIG00000018652.1 transcript:ENSTNIT00000002186.1 gene_biotype:protein_coding transcript_biotype:protein_coding gene_symbol:colec12 description:collectin sub-family member 12 [Source:ZFIN;Acc:ZDB-GENE-030131-9807]	19	ENSXMAP00000010917.1 pep scaffold:Xipmac4.4.2:JH556723.1:1443880:1481250:1 gene:ENSXMAG00000010828.1 transcript:ENSXMAT00000010931.1 gene_biotype:protein_coding transcript_biotype:protein_coding gene_symbol:huwe1 description:HECT, UBA and WWE domain containing 1 [Source:ZFIN;Acc:ZDB-GENE-081104-387]	14
ENSAMXP00000006290.1 pep scaffold:AstMex102:KB871737.1:509994:530504:-1 gene:ENSAMXG00000006126.1 transcript:ENSAMXT00000006290.1 gene_biotype:protein_coding transcript_biotype:protein_coding	14	Bp_GLEAN_10001082	15	CI01000026_04685832_04741011	14	ENSDARP00000139343.1 pep chromosome:GRCz10:5:64491795:64573263:-1 gene:ENSDARG00000099930.1 transcript:ENSDART00000167886.1 gene_biotype:protein_coding transcript_biotype:protein_coding gene_symbol:col27a1b description:collagen, type XXVII, alpha 1b [Source:ZFIN;Acc:ZDB-GENE-100119-2]	23	ENSGMOP00000006134.1 pep genescaffold:gadMor1:GeneScaffold_1537:5984:55534:1 gene:ENSGMOG00000005697.1 transcript:ENSGMOT00000006310.1 gene_biotype:protein_coding transcript_biotype:protein_coding gene_symbol:fasn description:fatty acid synthase [Source:ZFIN;Acc:ZDB-GENE-030131-7802]	14	ENSGACP00000025251.2 pep group:BROADS1:groupIV:21538158:21555695:1 gene:ENSGACG00000019092.2 transcript:ENSGACT00000025300.2 gene_biotype:protein_coding transcript_biotype:protein_coding gene_symbol:utp20 description:UTP20 small subunit (SSU) processome component [Source:ZFIN;Acc:ZDB-GENE-080225-38]	14	ENSLACP00000002687.1 pep scaffold:LatCha1:JH128791.1:48286:174961:-1 gene:ENSLACG00000002404.2 transcript:ENSLACT00000002709.1 gene_biotype:protein_coding transcript_biotype:protein_coding gene_symbol:FLNA description:filamin A [Source:HGNC Symbol;Acc:HGNC:3754]	12	ENSLOCP00000021006.1 pep chromosome:LepOcu1:LG16:19077954:19252552:-1 gene:ENSLOCG00000016933.1 transcript:ENSLOCT00000021042.1 gene_biotype:protein_coding transcript_biotype:protein_coding gene_symbol:DST description:dystonin [Source:HGNC Symbol;Acc:HGNC:1090]	15	ENSONIP00000002130.1 pep scaffold:Orenil1.0:GL831166.1:387455:501904:1 gene:ENSONIG00000001701.1 transcript:ENSONIT00000002130.1 gene_biotype:protein_coding transcript_biotype:protein_coding gene_symbol:celsr3 description:cadherin, EGF LAG seven-pass G-type receptor 3 [Source:ZFIN;Acc:ZDB-GENE-070122-3]	16	ENSORLP00000015392.1 pep chromosome:MEDAKA1:13:23253433:23313235:1 gene:ENSORLG00000012288.1 transcript:ENSORLT00000015393.1 gene_biotype:protein_coding transcript_biotype:protein_coding	13	Pm_GLEAN_10021734	13	Sana36733 [mRNA] locus=scaffold85:2776349:2876942:- [translate_table: standard]	18	Sino40309 [mRNA] locus=scaffold996:122415:162381:+ [translate_table: standard]	18	Sgra25682 [mRNA] locus=scaffold385.1:71458:208763:+ [translate_table: standard]	19	XP_014012754.1 PREDICTED: collagen alpha-1(XI) chain isoform X4 [Salmo salar]	41	ENSTRUP00000003242.1 pep scaffold:FUGU4:scaffold_127:101547:149674:1 gene:ENSTRUG00000001411.1 transcript:ENSTRUT00000003261.1 gene_biotype:protein_coding transcript_biotype:protein_coding gene_symbol:col11a1a description:collagen, type XI, alpha 1a [Source:ZFIN;Acc:ZDB-GENE-070209-167]	46	ENSTNIP00000000976.1 pep chromosome:TETRAODON8:2:931186:944490:-1 gene:ENSTNIG00000014440.1 transcript:ENSTNIT00000003605.1 gene_biotype:protein_coding transcript_biotype:protein_coding gene_symbol:col1a1b description:collagen, type I, alpha 1b [Source:ZFIN;Acc:ZDB-GENE-030131-4400]	19	ENSXMAP00000009287.1 pep scaffold:Xipmac4.4.2:JH556729.1:1026118:1121414:-1 gene:ENSXMAG00000009215.1 transcript:ENSXMAT00000009301.1 gene_biotype:protein_coding transcript_biotype:protein_coding gene_symbol:lama5 description:laminin, alpha 5 [Source:ZFIN;Acc:ZDB-GENE-030131-9823]	14
ENSAMXP00000005750.1 pep scaffold:AstMex102:KB882284.1:401699:425777:-1 gene:ENSAMXG00000005593.1 transcript:ENSAMXT00000005750.1 gene_biotype:protein_coding transcript_biotype:protein_coding gene_symbol:fn1a description:fibronectin 1a [Source:ZFIN;Acc:ZDB-GENE-000426-1]	14	Bp_GLEAN_10021353	14	CI01000024_02421600_02456292	14	ENSDARP00000134532.1 pep chromosome:GRCz10:6:18619145:18652997:-1 gene:ENSDARG00000095901.2 transcript:ENSDART00000159026.1 gene_biotype:protein_coding transcript_biotype:protein_coding gene_symbol:col18a1b description:collagen type XVIII alpha 1 chain b [Source:ZFIN;Acc:ZDB-GENE-110411-288]	23	ENSGMOP00000001660.1 pep genescaffold:gadMor1:GeneScaffold_4025:214179:237021:1 gene:ENSGMOG00000001515.1 transcript:ENSGMOT00000001718.1 gene_biotype:protein_coding transcript_biotype:protein_coding gene_symbol:fndc1 description:fibronectin type III domain containing 1 [Source:ZFIN;Acc:ZDB-GENE-041210-332]	14	ENSGACP00000024794.1 pep group:BROADS1:groupIX:14306771:14340792:-1 gene:ENSGACG00000018747.1 transcript:ENSGACT00000024843.1 gene_biotype:protein_coding transcript_biotype:protein_coding gene_symbol:crebbpa description:CREB binding protein a [Source:ZFIN;Acc:ZDB-GENE-050208-439]	14	ENSLACP00000001796.1 pep scaffold:LatCha1:JH129971.1:23891:50691:1 gene:ENSLACG00000001603.1 transcript:ENSLACT00000001809.1 gene_biotype:protein_coding transcript_biotype:protein_coding gene_symbol:MXRA5 description:matrix remodeling associated 5 [Source:HGNC Symbol;Acc:HGNC:7539]	12	ENSLOCP00000020494.1 pep chromosome:LepOcu1:LG16:15682311:15765505:-1 gene:ENSLOCG00000016592.1 transcript:ENSLOCT00000020529.1 gene_biotype:protein_coding transcript_biotype:protein_coding gene_symbol:fmn2b description:formin 2b [Source:ZFIN;Acc:ZDB-GENE-080225-35]	15	ENSONIP00000023400.1 pep scaffold:Orenil1.0:GL831198.1:2845552:2878414:1 gene:ENSONIG00000018590.1 transcript:ENSONIT00000023421.1 gene_biotype:protein_coding transcript_biotype:protein_coding gene_symbol:DNAH8 description:dynein axonemal heavy chain 8 [Source:HGNC Symbol;Acc:HGNC:2952]	15	ENSORLP00000014712.2 pep chromosome:MEDAKA1:13:22130938:22164111:1 gene:ENSORLG00000011737.2 transcript:ENSORLT00000014713.2 gene_biotype:protein_coding transcript_biotype:protein_coding gene_symbol:trip12 description:thyroid hormone receptor interactor 12 [Source:ZFIN;Acc:ZDB-GENE-041111-262]	13	Pm_GLEAN_10021250	13	Sana32715 [mRNA] locus=scaffold694:139507:188391:- [translate_table: standard]	18	Sino34537 [mRNA] locus=scaffold72:3528701:3578736:- [translate_table: standard]	18	Sgra23978 [mRNA] locus=scaffold347.1:618707:689681:- [translate_table: standard]	19	XP_014012751.1 PREDICTED: collagen alpha-1(XI) chain isoform X2 [Salmo salar]	41	ENSTRUP00000003241.1 pep scaffold:FUGU4:scaffold_127:101547:149674:1 gene:ENSTRUG00000001411.1 transcript:ENSTRUT00000003260.1 gene_biotype:protein_coding transcript_biotype:protein_coding gene_symbol:col11a1a description:collagen, type XI, alpha 1a [Source:ZFIN;Acc:ZDB-GENE-070209-167]	46	ENSTNIP00000021827.1 pep chromosome:TETRAODON8:Un_random:20976260:20990577:1 gene:ENSTNIG00000018652.1 transcript:ENSTNIT00000022063.1 gene_biotype:protein_coding transcript_biotype:protein_coding gene_symbol:colec12 description:collectin sub-family member 12 [Source:ZFIN;Acc:ZDB-GENE-030131-9807]	18	ENSXMAP00000007775.1 pep scaffold:Xipmac4.4.2:JH556793.1:501400:636612:1 gene:ENSXMAG00000007703.1 transcript:ENSXMAT00000007783.1 gene_biotype:protein_coding transcript_biotype:protein_coding gene_symbol:ryr3 description:ryanodine receptor 3 [Source:ZFIN;Acc:ZDB-GENE-041001-165]	14
ENSAMXP00000005170.1 pep scaffold:AstMex102:KB882273.1:38981:56302:-1 gene:ENSAMXG00000005045.1 transcript:ENSAMXT00000005170.1 gene_biotype:protein_coding transcript_biotype:protein_coding gene_symbol:prrc2c description:proline-rich coiled-coil 2C [Source:ZFIN;Acc:ZDB-GENE-081104-156]	14	Bp_GLEAN_10021250	14	CI01000016_02000795_02079453	14	ENSDARP00000128902.1 pep chromosome:GRCz10:17:49685590:49879081:-1 gene:ENSDARG00000078322.3 transcript:ENSDART00000154728.2 gene_biotype:protein_coding transcript_biotype:protein_coding gene_symbol:col12a1a description:collagen, type XII, alpha 1a [Source:ZFIN;Acc:ZDB-GENE-090728-1]	23	ENSGMOP00000000860.1 pep genescaffold:gadMor1:GeneScaffold_4035:374786:455705:-1 gene:ENSGMOG00000000811.1 transcript:ENSGMOT00000000895.1 gene_biotype:protein_coding transcript_biotype:protein_coding gene_symbol:fat1a description:FAT atypical cadherin 1a [Source:ZFIN;Acc:ZDB-GENE-050425-1]	14	ENSGACP00000023910.1 pep group:BROADS1:groupIV:11443468:11468190:1 gene:ENSGACG00000018098.1 transcript:ENSGACT00000023957.1 gene_biotype:protein_coding transcript_biotype:protein_coding gene_symbol:si:dkeyp-44a8.4 description:si:dkeyp-44a8.4 [Source:ZFIN;Acc:ZDB-GENE-070705-543]	14	ENSLACP00000000961.1 pep scaffold:LatCha1:JH127487.1:5855:293489:-1 gene:ENSLACG00000000859.2 transcript:ENSLACT00000000970.1 gene_biotype:protein_coding transcript_biotype:protein_coding	12	ENSLOCP00000019048.1 pep chromosome:LepOcu1:LG8:8207349:8281649:-1 gene:ENSLOCG00000015474.1 transcript:ENSLOCT00000019080.1 gene_biotype:protein_coding transcript_biotype:protein_coding gene_symbol:RELN description:reelin [Source:HGNC Symbol;Acc:HGNC:9957]	15	ENSONIP00000022725.1 pep scaffold:Orenil1.0:GL831193.1:543417:620429:1 gene:ENSONIG00000018034.1 transcript:ENSONIT00000022745.1 gene_biotype:protein_coding transcript_biotype:protein_coding	15	ENSORLP00000013117.1 pep chromosome:MEDAKA1:4:17331510:17375288:1 gene:ENSORLG00000010464.1 transcript:ENSORLT00000013118.1 gene_biotype:protein_coding transcript_biotype:protein_coding gene_symbol:dock7 description:dedicator of cytokinesis 7 [Source:ZFIN;Acc:ZDB-GENE-050302-15]	13	Pm_GLEAN_10020854	13	Sana31463 [mRNA] locus=scaffold641:1021290:1047827:+ [translate_table: standard]	18	Sino28720 [mRNA] locus=scaffold53:108478:184225:- [translate_table: standard]	18	Sgra23337 [mRNA] locus=scaffold338.1:1086633:1177128:- [translate_table: standard]	19	XP_014012750.1 PREDICTED: collagen alpha-1(XI) chain isoform X1 [Salmo salar]	41	ENSTRUP00000035434.1 pep scaffold:FUGU4:scaffold_61:1347561:1364945:-1 gene:ENSTRUG00000013857.1 transcript:ENSTRUT00000035562.1 gene_biotype:protein_coding transcript_biotype:protein_coding gene_symbol:prp description:persistent plexus [Source:ZFIN;Acc:ZDB-GENE-090826-1]	45	ENSTNIP00000020917.1 pep chromosome:TETRAODON8:21_random:1292858:1305153:-1 gene:ENSTNIG00000017765.1 transcript:ENSTNIT00000021150.1 gene_biotype:protein_coding transcript_biotype:protein_coding gene_symbol:col1a2 description:collagen, type I, alpha 2 [Source:ZFIN;Acc:ZDB-GENE-030131-8415]	18	ENSXMAP00000007031.1 pep scaffold:Xipmac4.4.2:JH556935.1:169247:198450:-1 gene:ENSXMAG00000006960.1 transcript:ENSXMAT00000007039.1 gene_biotype:protein_coding transcript_biotype:protein_coding gene_symbol:dopey1 description:dopey family member 1 [Source:ZFIN;Acc:ZDB-GENE-050309-65]	14
ENSAMXP00000001941.1 pep scaffold:AstMex102:KB871657.1:12807:124182:1 gene:ENSAMXG00000001833.1 transcript:ENSAMXT00000001941.1 gene_biotype:protein_coding transcript_biotype:protein_coding gene_symbol:fat3a description:FAT atypical cadherin 3a [Source:ZFIN;Acc:ZDB-GENE-060929-1254]	14	Bp_GLEAN_10020390	14	CI01000009_08232128_08270301	14	ENSDARP00000126653.1 pep chromosome:GRCz10:20:21773301:21906497:-1 gene:ENSDARG00000030107.9 transcript:ENSDART00000152145.2 gene_biotype:protein_coding transcript_biotype:protein_coding gene_symbol:si:ch211-207i1.2 description:si:ch211-207i1.2 [Source:ZFIN;Acc:ZDB-GENE-041014-149]	23	ENSGMOP00000000421.1 pep genescaffold:gadMor1:GeneScaffold_587:346053:449995:-1 gene:ENSGMOG00000000383.1 transcript:ENSGMOT00000000446.1 gene_biotype:protein_coding transcript_biotype:protein_coding	14	ENSGACP00000021601.1 pep group:BROADS1:groupII:14997944:15034759:-1 gene:ENSGACG00000016365.1 transcript:ENSGACT00000021642.1 gene_biotype:protein_coding transcript_biotype:protein_coding gene_symbol:nfatc3a description:nuclear factor of activated T-cells, cytoplasmic, calcineurin-dependent 3a [Source:ZFIN;Acc:ZDB-GENE-041111-41]	14	ENSLACP00000022405.1 pep scaffold:LatCha1:JH126969.1:646089:692383:1 gene:ENSLACG00000011597.2 transcript:ENSLACT00000026524.1 gene_biotype:protein_coding transcript_biotype:protein_coding gene_symbol:jmjd1cb description:jumonji domain containing 1Cb [Source:ZFIN;Acc:ZDB-GENE-121214-344]	11	ENSLOCP00000016750.1 pep chromosome:LepOcu1:LG10:40462146:40509146:-1 gene:ENSLOCG00000013568.1 transcript:ENSLOCT00000016780.1 gene_biotype:protein_coding transcript_biotype:protein_coding gene_symbol:bptf description:bromodomain PHD finger transcription factor [Source:ZFIN;Acc:ZDB-GENE-030131-3200]	15	ENSONIP00000022311.1 pep scaffold:Orenil1.0:GL831321.1:959174:1010359:1 gene:ENSONIG00000017694.1 transcript:ENSONIT00000022330.1 gene_biotype:protein_coding transcript_biotype:protein_coding gene_symbol:PKD1 description:polycystin 1, transient receptor potential channel interacting [Source:HGNC Symbol;Acc:HGNC:9008]	15	ENSORLP00000011166.2 pep chromosome:MEDAKA1:23:900416:930439:1 gene:ENSORLG00000008900.2 transcript:ENSORLT00000011167.2 gene_biotype:protein_coding transcript_biotype:protein_coding gene_symbol:utp20 description:UTP20 small subunit (SSU) processome component [Source:ZFIN;Acc:ZDB-GENE-080225-38]	13	Pm_GLEAN_10020732	13	Sana31213 [mRNA] locus=scaffold631:1108480:1153799:- [translate_table: standard]	18	Sino22949 [mRNA] locus=scaffold358:766196:880203:- [translate_table: standard]	18	Sgra20249 [mRNA] locus=scaffold288.1:578612:588284:- [translate_table: standard]	19	XP_014029721.1 PREDICTED: collagen alpha-1(VIII) chain [Salmo salar]	40	ENSTRUP00000035427.1 pep scaffold:FUGU4:scaffold_61:1347483:1373485:-1 gene:ENSTRUG00000013857.1 transcript:ENSTRUT00000035555.1 gene_biotype:protein_coding transcript_biotype:protein_coding gene_symbol:prp description:persistent plexus [Source:ZFIN;Acc:ZDB-GENE-090826-1]	45	ENSTNIP00000017459.1 pep chromosome:TETRAODON8:2:931186:944294:-1 gene:ENSTNIG00000014440.1 transcript:ENSTNIT00000017679.1 gene_biotype:protein_coding transcript_biotype:protein_coding gene_symbol:col1a1b description:collagen, type I, alpha 1b [Source:ZFIN;Acc:ZDB-GENE-030131-4400]	18	ENSXMAP00000006107.1 pep scaffold:Xipmac4.4.2:JH557062.1:117000:144182:1 gene:ENSXMAG00000006053.1 transcript:ENSXMAT00000006113.1 gene_biotype:protein_coding transcript_biotype:protein_coding gene_symbol:fer1l4 description:fer-1-like family member 4 [Source:ZFIN;Acc:ZDB-GENE-130530-815]	14
ENSAMXP00000000359.1 pep scaffold:AstMex102:KB871944.1:1564:38696:-1 gene:ENSAMXG00000000356.1 transcript:ENSAMXT00000000359.1 gene_biotype:protein_coding transcript_biotype:protein_coding gene_symbol:ep400 description:E1A binding protein p400 [Source:ZFIN;Acc:ZDB-GENE-081104-186]	14	Bp_GLEAN_10019717	14	CI01000001_11099313_11137500	14	ENSDARP00000045433.6 pep chromosome:GRCz10:13:38993578:39033917:-1 gene:ENSDARG00000031483.8 transcript:ENSDART00000045434.6 gene_biotype:protein_coding transcript_biotype:protein_coding gene_symbol:col9a1b description:collagen, type IX, alpha 1b [Source:ZFIN;Acc:ZDB-GENE-040426-2410]	23	ENSGMOP00000020319.1 pep genescaffold:gadMor1:GeneScaffold_119:1095124:1181550:-1 gene:ENSGMOG00000018839.1 transcript:ENSGMOT00000020819.1 gene_biotype:protein_coding transcript_biotype:protein_coding gene_symbol:ryr2b description:ryanodine receptor 2b (cardiac) [Source:ZFIN;Acc:ZDB-GENE-061226-3]	13	ENSGACP00000021204.1 pep group:BROADS1:groupXIV:3001334:3021043:-1 gene:ENSGACG00000016062.1 transcript:ENSGACT00000021245.1 gene_biotype:protein_coding transcript_biotype:protein_coding	14	ENSLACP00000021420.1 pep scaffold:LatCha1:JH126566.1:4779874:4854743:1 gene:ENSLACG00000018820.2 transcript:ENSLACT00000021561.1 gene_biotype:protein_coding transcript_biotype:protein_coding	11	ENSLOCP00000014368.1 pep chromosome:LepOcu1:LG7:11714071:11734433:1 gene:ENSLOCG00000011689.1 transcript:ENSLOCT00000014397.1 gene_biotype:protein_coding transcript_biotype:protein_coding gene_symbol:mgaa description:MGA, MAX dimerization protein a [Source:ZFIN;Acc:ZDB-GENE-030603-1]	15	ENSONIP00000019013.1 pep scaffold:Orenil1.0:GL831320.1:496795:562272:1 gene:ENSONIG00000015109.1 transcript:ENSONIT00000019030.1 gene_biotype:protein_coding transcript_biotype:protein_coding gene_symbol:lama1 description:laminin, alpha 1 [Source:ZFIN;Acc:ZDB-GENE-060118-1]	15	ENSORLP00000010910.1 pep chromosome:MEDAKA1:21:2122873:2167362:-1 gene:ENSORLG00000008693.1 transcript:ENSORLT00000010911.1 gene_biotype:protein_coding transcript_biotype:protein_coding gene_symbol:spegb description:SPEG complex locus b [Source:ZFIN;Acc:ZDB-GENE-081104-517]	13	Pm_GLEAN_10020720	13	Sana25942 [mRNA] locus=scaffold456:323509:406392:+ [translate_table: standard]	18	Sino09143 [mRNA] locus=scaffold1588:926815:1046142:+ [translate_table: standard]	18	Sgra43793 [mRNA] locus=scaffold978.1:67233:153658:- [translate_table: standard]	18	XP_014029720.1 PREDICTED: collagen alpha-1(VIII) chain [Salmo salar]	40	ENSTRUP00000003250.1 pep scaffold:FUGU4:scaffold_127:105260:149674:1 gene:ENSTRUG00000001411.1 transcript:ENSTRUT00000003269.1 gene_biotype:protein_coding transcript_biotype:protein_coding gene_symbol:col11a1a description:collagen, type XI, alpha 1a [Source:ZFIN;Acc:ZDB-GENE-070209-167]	45	ENSTNIP00000017458.1 pep chromosome:TETRAODON8:2:931186:944294:-1 gene:ENSTNIG00000014440.1 transcript:ENSTNIT00000017678.1 gene_biotype:protein_coding transcript_biotype:protein_coding gene_symbol:col1a1b description:collagen, type I, alpha 1b [Source:ZFIN;Acc:ZDB-GENE-030131-4400]	18	ENSXMAP00000005765.1 pep scaffold:Xipmac4.4.2:JH556923.1:19466:73468:1 gene:ENSXMAG00000005741.1 transcript:ENSXMAT00000005771.1 gene_biotype:protein_coding transcript_biotype:protein_coding gene_symbol:obscnb description:obscurin, cytoskeletal calmodulin and titin-interacting RhoGEF b [Source:ZFIN;Acc:ZDB-GENE-070119-5]	14
ENSAMXP00000019338.1 pep scaffold:AstMex102:KB872017.1:136174:199435:-1 gene:ENSAMXG00000018749.1 transcript:ENSAMXT00000019338.1 gene_biotype:protein_coding transcript_biotype:protein_coding	13	Bp_GLEAN_10019044	14	CI01000000_16226281_16275284	14	ENSDARP00000108133.2 pep chromosome:GRCz10:9:42112591:42177718:1 gene:ENSDARG00000036558.6 transcript:ENSDART00000130434.3 gene_biotype:protein_coding transcript_biotype:protein_coding gene_symbol:col18a1a description:collagen type XVIII alpha 1 chain a [Source:ZFIN;Acc:ZDB-GENE-030516-3]	22	ENSGMOP00000019038.1 pep genescaffold:gadMor1:GeneScaffold_1354:553:45081:1 gene:ENSGMOG00000017610.1 transcript:ENSGMOT00000019498.1 gene_biotype:protein_coding transcript_biotype:protein_coding	13	ENSGACP00000020311.1 pep group:BROADS1:groupIII:7913832:7943935:1 gene:ENSGACG00000015397.1 transcript:ENSGACT00000020350.1 gene_biotype:protein_coding transcript_biotype:protein_coding gene_symbol:dnah9l description:dynein, axonemal, heavy polypeptide 9 like [Source:ZFIN;Acc:ZDB-GENE-050506-1]	14	ENSLACP00000020895.1 pep scaffold:LatCha1:JH126581.1:3119395:3298713:1 gene:ENSLACG00000018359.1 transcript:ENSLACT00000021035.1 gene_biotype:protein_coding transcript_biotype:protein_coding gene_symbol:SDK2 description:sidekick cell adhesion molecule 2 [Source:HGNC Symbol;Acc:HGNC:19308]	11	ENSLOCP00000012301.1 pep chromosome:LepOcu1:LG12:25241872:25300978:-1 gene:ENSLOCG00000010020.1 transcript:ENSLOCT00000012322.1 gene_biotype:protein_coding transcript_biotype:protein_coding	15	ENSONIP00000015955.1 pep scaffold:Orenil1.0:GL831423.1:457299:491697:-1 gene:ENSONIG00000012676.1 transcript:ENSONIT00000015970.1 gene_biotype:protein_coding transcript_biotype:protein_coding gene_symbol:fryb description:furry homolog b (Drosophila) [Source:ZFIN;Acc:ZDB-GENE-080215-5]	15	ENSORLP00000009251.1 pep chromosome:MEDAKA1:16:12963086:12970064:1 gene:ENSORLG00000007381.1 transcript:ENSORLT00000009252.1 gene_biotype:protein_coding transcript_biotype:protein_coding gene_symbol:colq description:collagen-like tail subunit (single strand of homotrimer) of asymmetric acetylcholinesterase [Source:ZFIN;Acc:ZDB-GENE-110411-119]	13	Pm_GLEAN_10020091	13	Sana25071 [mRNA] locus=scaffold437:1538093:1583023:+ [translate_table: standard]	18	Sino07017 [mRNA] locus=scaffold1408:150403:160278:- [translate_table: standard]	18	Sgra39501 [mRNA] locus=scaffold790.1:208611:253665:- [translate_table: standard]	18	XP_014020371.1 PREDICTED: collagen alpha-2(IV) chain-like [Salmo salar]	39	ENSTRUP00000003249.1 pep scaffold:FUGU4:scaffold_127:105242:149674:1 gene:ENSTRUG00000001411.1 transcript:ENSTRUT00000003268.1 gene_biotype:protein_coding transcript_biotype:protein_coding gene_symbol:col11a1a description:collagen, type XI, alpha 1a [Source:ZFIN;Acc:ZDB-GENE-070209-167]	45	ENSTNIP00000009917.1 pep chromosome:TETRAODON8:18:8909306:8926265:1 gene:ENSTNIG00000007115.1 transcript:ENSTNIT00000010095.1 gene_biotype:protein_coding transcript_biotype:protein_coding gene_symbol:DCHS2 description:dachsous cadherin-related 2 [Source:HGNC Symbol;Acc:HGNC:23111]	18	ENSXMAP00000004496.1 pep scaffold:Xipmac4.4.2:JH557188.1:21149:95840:-1 gene:ENSXMAG00000004428.1 transcript:ENSXMAT00000004501.1 gene_biotype:protein_coding transcript_biotype:protein_coding gene_symbol:col12a1b description:collagen, type XII, alpha 1b [Source:ZFIN;Acc:ZDB-GENE-120215-116]	14
ENSAMXP00000016401.1 pep scaffold:AstMex102:KB882208.1:382248:441640:1 gene:ENSAMXG00000015872.1 transcript:ENSAMXT00000016401.1 gene_biotype:protein_coding transcript_biotype:protein_coding gene_symbol:dnah5l description:dynein, axonemal, heavy chain 5 like [Source:ZFIN;Acc:ZDB-GENE-091204-287]	13	Bp_GLEAN_10018108	14	CI01000353_00982634_01031501	13	ENSDARP00000009356.7 pep chromosome:GRCz10:20:49647131:49880731:-1 gene:ENSDARG00000019601.11 transcript:ENSDART00000025926.8 gene_biotype:protein_coding transcript_biotype:protein_coding gene_symbol:col12a1b description:collagen, type XII, alpha 1b [Source:ZFIN;Acc:ZDB-GENE-120215-116]	22	ENSGMOP00000017386.1 pep genescaffold:gadMor1:GeneScaffold_1265:160874:297001:-1 gene:ENSGMOG00000016054.1 transcript:ENSGMOT00000017816.1 gene_biotype:protein_coding transcript_biotype:protein_coding	13	ENSGACP00000020063.1 pep group:BROADS1:groupI:26487092:26498000:1 gene:ENSGACG00000015213.1 transcript:ENSGACT00000020102.1 gene_biotype:protein_coding transcript_biotype:protein_coding gene_symbol:mxra5a description:matrix-remodelling associated 5a [Source:ZFIN;Acc:ZDB-GENE-090312-22]	14	ENSLACP00000020625.1 pep scaffold:LatCha1:JH126582.1:2769270:2822051:-1 gene:ENSLACG00000018124.1 transcript:ENSLACT00000020765.1 gene_biotype:protein_coding transcript_biotype:protein_coding gene_symbol:KMT2A description:lysine methyltransferase 2A [Source:HGNC Symbol;Acc:HGNC:7132]	11	ENSLOCP00000012290.1 pep chromosome:LepOcu1:LG12:25241872:25375536:-1 gene:ENSLOCG00000010020.1 transcript:ENSLOCT00000012311.1 gene_biotype:protein_coding transcript_biotype:protein_coding	15	ENSONIP00000015131.1 pep scaffold:Orenil1.0:GL831196.1:830667:873629:1 gene:ENSONIG00000012021.1 transcript:ENSONIT00000015144.1 gene_biotype:protein_coding transcript_biotype:protein_coding gene_symbol:huwe1 description:HECT, UBA and WWE domain containing 1 [Source:ZFIN;Acc:ZDB-GENE-081104-387]	15	ENSORLP00000009001.1 pep chromosome:MEDAKA1:13:14435442:14524361:-1 gene:ENSORLG00000007177.1 transcript:ENSORLT00000009002.1 gene_biotype:protein_coding transcript_biotype:protein_coding gene_symbol:dscaml1 description:Down syndrome cell adhesion molecule like 1 [Source:ZFIN;Acc:ZDB-GENE-110601-1]	13	Pm_GLEAN_10019883	13	Sana18538 [mRNA] locus=scaffold274:1706312:1765579:+ [translate_table: standard]	18	Sino05653 [mRNA] locus=scaffold1314:493080:508571:- [translate_table: standard]	18	Sgra38830 [mRNA] locus=scaffold76.1:1583459:1633593:- [translate_table: standard]	18	XP_014010940.1 PREDICTED: collagen alpha-1(XXV) chain isoform X6 [Salmo salar]	39	ENSTRUP00000003248.1 pep scaffold:FUGU4:scaffold_127:105242:149674:1 gene:ENSTRUG00000001411.1 transcript:ENSTRUT00000003267.1 gene_biotype:protein_coding transcript_biotype:protein_coding gene_symbol:col11a1a description:collagen, type XI, alpha 1a [Source:ZFIN;Acc:ZDB-GENE-070209-167]	45	ENSTNIP00000003652.1 pep chromosome:TETRAODON8:21_random:1292858:1305153:-1 gene:ENSTNIG00000017765.1 transcript:ENSTNIT00000003792.1 gene_biotype:protein_coding transcript_biotype:protein_coding gene_symbol:col1a2 description:collagen, type I, alpha 2 [Source:ZFIN;Acc:ZDB-GENE-030131-8415]	18	ENSXMAP00000002426.1 pep scaffold:Xipmac4.4.2:JH557656.1:3511:59940:1 gene:ENSXMAG00000002373.1 transcript:ENSXMAT00000002431.1 gene_biotype:protein_coding transcript_biotype:protein_coding gene_symbol:vps13c description:vacuolar protein sorting 13 homolog C (S. cerevisiae) [Source:ZFIN;Acc:ZDB-GENE-070426-4]	14
ENSAMXP00000015824.1 pep scaffold:AstMex102:KB882128.1:818590:868593:1 gene:ENSAMXG00000014371.1 transcript:ENSAMXT00000015824.1 gene_biotype:protein_coding transcript_biotype:protein_coding	13	Bp_GLEAN_10016967	14	CI01000339_02728502_02789668	13	ENSDARP00000130207.2 pep chromosome:GRCz10:17:29359891:29757066:-1 gene:ENSDARG00000029482.8 transcript:ENSDART00000171767.2 gene_biotype:protein_coding transcript_biotype:protein_coding gene_symbol:ush2a description:Usher syndrome 2A (autosomal recessive, mild) [Source:ZFIN;Acc:ZDB-GENE-060503-794]	21	ENSGMOP00000016725.1 pep genescaffold:gadMor1:GeneScaffold_733:498724:507110:-1 gene:ENSGMOG00000015548.1 transcript:ENSGMOT00000017144.1 gene_biotype:protein_coding transcript_biotype:protein_coding gene_symbol:usf3 description:upstream transcription factor family member 3 [Source:ZFIN;Acc:ZDB-GENE-111109-1]	13	ENSGACP00000019293.1 pep group:BROADS1:groupIII:5190441:5212962:-1 gene:ENSGACG00000014614.1 transcript:ENSGACT00000019331.1 gene_biotype:protein_coding transcript_biotype:protein_coding gene_symbol:agla description:amylo-alpha-1, 6-glucosidase, 4-alpha-glucanotransferase a [Source:ZFIN;Acc:ZDB-GENE-071004-6]	14	ENSLACP00000020430.1 pep scaffold:LatCha1:JH126645.1:2542732:2652243:1 gene:ENSLACG00000017956.1 transcript:ENSLACT00000020570.1 gene_biotype:protein_coding transcript_biotype:protein_coding gene_symbol:NCOA1 description:nuclear receptor coactivator 1 [Source:HGNC Symbol;Acc:HGNC:7668]	11	ENSLOCP00000011920.1 pep chromosome:LepOcu1:LG10:23780771:23806967:1 gene:ENSLOCG00000009719.1 transcript:ENSLOCT00000011941.1 gene_biotype:protein_coding transcript_biotype:protein_coding gene_symbol:si:dkey-21p1.3 description:si:dkey-21p1.3 [Source:ZFIN;Acc:ZDB-GENE-081105-162]	15	ENSONIP00000015130.1 pep scaffold:Orenil1.0:GL831196.1:830667:873629:1 gene:ENSONIG00000012021.1 transcript:ENSONIT00000015143.1 gene_biotype:protein_coding transcript_biotype:protein_coding gene_symbol:huwe1 description:HECT, UBA and WWE domain containing 1 [Source:ZFIN;Acc:ZDB-GENE-081104-387]	15	ENSORLP00000008704.1 pep chromosome:MEDAKA1:20:11902426:11956982:1 gene:ENSORLG00000006928.1 transcript:ENSORLT00000008705.1 gene_biotype:protein_coding transcript_biotype:protein_coding gene_symbol:zfhx4 description:zinc finger homeobox 4 [Source:ZFIN;Acc:ZDB-GENE-070530-3]	13	Pm_GLEAN_10016199	13	Sana15780 [mRNA] locus=scaffold227:857219:896974:- [translate_table: standard]	18	Sino05422 [mRNA] locus=scaffold130:660742:764079:+ [translate_table: standard]	18	Sgra37172 [mRNA] locus=scaffold7.1:2244863:2293244:+ [translate_table: standard]	18	XP_014010936.1 PREDICTED: collagen alpha-1(XXV) chain isoform X4 [Salmo salar]	39	ENSTRUP00000003246.1 pep scaffold:FUGU4:scaffold_127:103998:149674:1 gene:ENSTRUG00000001411.1 transcript:ENSTRUT00000003265.1 gene_biotype:protein_coding transcript_biotype:protein_coding gene_symbol:col11a1a description:collagen, type XI, alpha 1a [Source:ZFIN;Acc:ZDB-GENE-070209-167]	45	ENSTNIP00000002806.1 pep chromosome:TETRAODON8:21_random:1292858:1305153:-1 gene:ENSTNIG00000017765.1 transcript:ENSTNIT00000002956.1 gene_biotype:protein_coding transcript_biotype:protein_coding gene_symbol:col1a2 description:collagen, type I, alpha 2 [Source:ZFIN;Acc:ZDB-GENE-030131-8415]	18	ENSXMAP00000000546.1 pep scaffold:Xipmac4.4.2:JH556913.1:786569:791400:-1 gene:ENSXMAG00000000551.1 transcript:ENSXMAT00000000548.1 gene_biotype:protein_coding transcript_biotype:protein_coding	14
ENSAMXP00000015746.1 pep scaffold:AstMex102:KB882091.1:516230:643697:-1 gene:ENSAMXG00000015239.1 transcript:ENSAMXT00000015746.1 gene_biotype:protein_coding transcript_biotype:protein_coding	13	Bp_GLEAN_10016534	14	CI01000330_01943089_01981418	13	ENSDARP00000122378.1 pep chromosome:GRCz10:9:42851401:42894621:-1 gene:ENSDARG00000031678.7 transcript:ENSDART00000144744.1 gene_biotype:protein_coding transcript_biotype:protein_coding gene_symbol:col5a2a description:collagen, type V, alpha 2a [Source:ZFIN;Acc:ZDB-GENE-030616-13]	21	ENSGMOP00000016299.1 pep genescaffold:gadMor1:GeneScaffold_1677:37650:250329:-1 gene:ENSGMOG00000014932.1 transcript:ENSGMOT00000016714.1 gene_biotype:protein_coding transcript_biotype:protein_coding gene_symbol:syne1a description:spectrin repeat containing, nuclear envelope 1a [Source:ZFIN;Acc:ZDB-GENE-030131-4172]	13	ENSGACP00000016773.1 pep group:BROADS1:groupXIX:16284897:16332087:-1 gene:ENSGACG00000012685.1 transcript:ENSGACT00000016807.1 gene_biotype:protein_coding transcript_biotype:protein_coding gene_symbol:PCLO (1 of many) description:piccolo presynaptic cytomatrix protein [Source:HGNC Symbol;Acc:HGNC:13406]	14	ENSLACP00000020143.1 pep scaffold:LatCha1:JH126690.1:2307560:2405686:1 gene:ENSLACG00000017702.1 transcript:ENSLACT00000020281.1 gene_biotype:protein_coding transcript_biotype:protein_coding gene_symbol:CELSR3 description:cadherin EGF LAG seven-pass G-type receptor 3 [Source:HGNC Symbol;Acc:HGNC:3230]	11	ENSLOCP00000006472.1 pep chromosome:LepOcu1:LG26:8149023:8167120:-1 gene:ENSLOCG00000005369.1 transcript:ENSLOCT00000006480.1 gene_biotype:protein_coding transcript_biotype:protein_coding	15	ENSONIP00000014511.1 pep scaffold:Orenil1.0:GL831167.1:1484709:1538969:-1 gene:ENSONIG00000011526.1 transcript:ENSONIT00000014522.1 gene_biotype:protein_coding transcript_biotype:protein_coding gene_symbol:pcloa description:piccolo presynaptic cytomatrix protein a [Source:ZFIN;Acc:ZDB-GENE-030131-8115]	15	ENSORLP00000006581.1 pep chromosome:MEDAKA1:6:10067456:10085673:-1 gene:ENSORLG00000005217.1 transcript:ENSORLT00000006582.1 gene_biotype:protein_coding transcript_biotype:protein_coding gene_symbol:tjp1a description:tight junction protein 1a [Source:ZFIN;Acc:ZDB-GENE-031001-2]	13	Pm_GLEAN_10015334	13	Sana12893 [mRNA] locus=scaffold194:1482753:1528862:+ [translate_table: standard]	18	Sino03983 [mRNA] locus=scaffold1214:315112:407042:- [translate_table: standard]	18	Sgra34687 [mRNA] locus=scaffold61.1:1892454:1961749:- [translate_table: standard]	18	XP_014010935.1 PREDICTED: collagen alpha-1(XXV) chain isoform X3 [Salmo salar]	39	ENSTRUP00000003245.1 pep scaffold:FUGU4:scaffold_127:103998:149674:1 gene:ENSTRUG00000001411.1 transcript:ENSTRUT00000003264.1 gene_biotype:protein_coding transcript_biotype:protein_coding gene_symbol:col11a1a description:collagen, type XI, alpha 1a [Source:ZFIN;Acc:ZDB-GENE-070209-167]	45	ENSTNIP00000002094.1 pep chromosome:TETRAODON8:2:931186:942055:-1 gene:ENSTNIG00000014440.1 transcript:ENSTNIT00000002684.1 gene_biotype:protein_coding transcript_biotype:protein_coding gene_symbol:col1a1b description:collagen, type I, alpha 1b [Source:ZFIN;Acc:ZDB-GENE-030131-4400]	18	ENSXMAP00000019184.1 pep scaffold:Xipmac4.4.2:JH556697.1:2394798:2410492:-1 gene:ENSXMAG00000019136.1 transcript:ENSXMAT00000019212.1 gene_biotype:protein_coding transcript_biotype:protein_coding gene_symbol:ptpn23a description:protein tyrosine phosphatase, non-receptor type 23, a [Source:ZFIN;Acc:ZDB-GENE-100921-24]	13
ENSAMXP00000015556.1 pep scaffold:AstMex102:KB871594.1:860:98789:-1 gene:ENSAMXG00000015059.1 transcript:ENSAMXT00000015556.1 gene_biotype:protein_coding transcript_biotype:protein_coding	13	Bp_GLEAN_10013674	14	CI01000329_01279893_01316421	13	ENSDARP00000088066.4 pep chromosome:GRCz10:9:42019826:42177718:1 gene:ENSDARG00000036558.6 transcript:ENSDART00000097295.5 gene_biotype:protein_coding transcript_biotype:protein_coding gene_symbol:col18a1a description:collagen type XVIII alpha 1 chain a [Source:ZFIN;Acc:ZDB-GENE-030516-3]	21	ENSGMOP00000016225.1 pep genescaffold:gadMor1:GeneScaffold_1418:142921:256053:-1 gene:ENSGMOG00000014933.1 transcript:ENSGMOT00000016640.1 gene_biotype:protein_coding transcript_biotype:protein_coding gene_symbol:ryr3 description:ryanodine receptor 3 [Source:ZFIN;Acc:ZDB-GENE-041001-165]	13	ENSGACP00000015279.1 pep group:BROADS1:groupXV:11186660:11256894:1 gene:ENSGACG00000011511.1 transcript:ENSGACT00000015308.1 gene_biotype:protein_coding transcript_biotype:protein_coding gene_symbol:syne1b description:spectrin repeat containing, nuclear envelope 1b [Source:ZFIN;Acc:ZDB-GENE-071218-4]	14	ENSLACP00000019737.1 pep scaffold:LatCha1:JH126700.1:2044161:2151089:-1 gene:ENSLACG00000017353.1 transcript:ENSLACT00000019875.1 gene_biotype:protein_coding transcript_biotype:protein_coding gene_symbol:AHCTF1 description:AT-hook containing transcription factor 1 [Source:HGNC Symbol;Acc:HGNC:24618]	11	ENSLOCP00000005165.1 pep chromosome:LepOcu1:LG11:10594296:10622883:1 gene:ENSLOCG00000004316.1 transcript:ENSLOCT00000005173.1 gene_biotype:protein_coding transcript_biotype:protein_coding gene_symbol:ptpn23a description:protein tyrosine phosphatase, non-receptor type 23, a [Source:ZFIN;Acc:ZDB-GENE-100921-24]	15	ENSONIP00000013833.1 pep scaffold:Orenil1.0:GL831172.1:2616417:2704359:1 gene:ENSONIG00000010992.1 transcript:ENSONIT00000013843.1 gene_biotype:protein_coding transcript_biotype:protein_coding gene_symbol:ncor2 description:nuclear receptor corepressor 2 [Source:ZFIN;Acc:ZDB-GENE-030616-81]	15	ENSORLP00000005771.1 pep chromosome:MEDAKA1:14:11223979:11279886:1 gene:ENSORLG00000004589.1 transcript:ENSORLT00000005772.1 gene_biotype:protein_coding transcript_biotype:protein_coding gene_symbol:FAT3 (1 of many) description:FAT atypical cadherin 3 [Source:HGNC Symbol;Acc:HGNC:23112]	13	Pm_GLEAN_10012711	13	Sana12265 [mRNA] locus=scaffold186:2059500:2128590:+ [translate_table: standard]	18	Sino03923 [mRNA] locus=scaffold1211:331484:380676:+ [translate_table: standard]	18	Sgra34246 [mRNA] locus=scaffold6.1:140688:148024:- [translate_table: standard]	18	XP_014010934.1 PREDICTED: collagen alpha-1(XXV) chain isoform X2 [Salmo salar]	39	ENSTRUP00000005128.1 pep scaffold:FUGU4:scaffold_499:2672:29894:-1 gene:ENSTRUG00000002233.1 transcript:ENSTRUT00000005158.1 gene_biotype:protein_coding transcript_biotype:protein_coding	44	ENSTNIP00000001810.1 pep chromosome:TETRAODON8:2:931186:944294:-1 gene:ENSTNIG00000014440.1 transcript:ENSTNIT00000000844.1 gene_biotype:protein_coding transcript_biotype:protein_coding gene_symbol:col1a1b description:collagen, type I, alpha 1b [Source:ZFIN;Acc:ZDB-GENE-030131-4400]	18	ENSXMAP00000014417.1 pep scaffold:Xipmac4.4.2:JH556978.1:381174:503600:1 gene:ENSXMAG00000014335.1 transcript:ENSXMAT00000014437.1 gene_biotype:protein_coding transcript_biotype:protein_coding gene_symbol:RYR2 description:ryanodine receptor 2 [Source:HGNC Symbol;Acc:HGNC:10484]	13
ENSAMXP00000015154.1 pep scaffold:AstMex102:KB882121.1:2463067:2475478:-1 gene:ENSAMXG00000014722.1 transcript:ENSAMXT00000015154.1 gene_biotype:protein_coding transcript_biotype:protein_coding gene_symbol:usf3 description:upstream transcription factor family member 3 [Source:ZFIN;Acc:ZDB-GENE-111109-1]	13	Bp_GLEAN_10013446	14	CI01000325_04924091_05041746	13	ENSDARP00000080636.3 pep chromosome:GRCz10:17:29359891:29754676:-1 gene:ENSDARG00000029482.8 transcript:ENSDART00000086201.4 gene_biotype:protein_coding transcript_biotype:protein_coding gene_symbol:ush2a description:Usher syndrome 2A (autosomal recessive, mild) [Source:ZFIN;Acc:ZDB-GENE-060503-794]	21	ENSGMOP00000016078.1 pep genescaffold:gadMor1:GeneScaffold_4434:16704:88859:-1 gene:ENSGMOG00000014938.1 transcript:ENSGMOT00000016488.1 gene_biotype:protein_coding transcript_biotype:protein_coding	13	ENSGACP00000013442.1 pep group:BROADS1:groupVIII:12897156:12910397:1 gene:ENSGACG00000010162.1 transcript:ENSGACT00000013467.1 gene_biotype:protein_coding transcript_biotype:protein_coding	14	ENSLACP00000019632.1 pep scaffold:LatCha1:JH126582.1:1993235:2014632:-1 gene:ENSLACG00000017264.1 transcript:ENSLACT00000019770.1 gene_biotype:protein_coding transcript_biotype:protein_coding gene_symbol:BCL9L description:B-cell CLL/lymphoma 9 like [Source:HGNC Symbol;Acc:HGNC:23688]	11	ENSLOCP00000003187.1 pep chromosome:LepOcu1:LG4:7605169:7700971:-1 gene:ENSLOCG00000002707.1 transcript:ENSLOCT00000003194.1 gene_biotype:protein_coding transcript_biotype:protein_coding gene_symbol:FAT4 description:FAT atypical cadherin 4 [Source:HGNC Symbol;Acc:HGNC:23109]	15	ENSONIP00000012820.1 pep scaffold:Orenil1.0:GL831212.1:2779058:2807711:1 gene:ENSONIG00000010196.1 transcript:ENSONIT00000012830.1 gene_biotype:protein_coding transcript_biotype:protein_coding gene_symbol:DCHS2 description:dachsous cadherin-related 2 [Source:HGNC Symbol;Acc:HGNC:23111]	15	ENSORLP00000005173.1 pep chromosome:MEDAKA1:10:10847613:10911906:1 gene:ENSORLG00000004133.1 transcript:ENSORLT00000005174.1 gene_biotype:protein_coding transcript_biotype:protein_coding gene_symbol:DIAPH1 description:diaphanous related formin 1 [Source:HGNC Symbol;Acc:HGNC:2876]	13	Pm_GLEAN_10011816	13	Sana08821 [mRNA] locus=scaffold154:203787:260086:- [translate_table: standard]	18	Sino36789 [mRNA] locus=scaffold820:1237979:1266694:+ [translate_table: standard]	17	Sgra31916 [mRNA] locus=scaffold537.1:665813:692576:+ [translate_table: standard]	18	XP_014010932.1 PREDICTED: collagen alpha-1(XXV) chain isoform X2 [Salmo salar]	39	ENSTRUP00000005127.1 pep scaffold:FUGU4:scaffold_499:2672:31367:-1 gene:ENSTRUG00000002233.1 transcript:ENSTRUT00000005157.1 gene_biotype:protein_coding transcript_biotype:protein_coding	44	ENSTNIP00000001392.1 pep chromosome:TETRAODON8:21_random:1292858:1305153:-1 gene:ENSTNIG00000017765.1 transcript:ENSTNIT00000001424.1 gene_biotype:protein_coding transcript_biotype:protein_coding gene_symbol:col1a2 description:collagen, type I, alpha 2 [Source:ZFIN;Acc:ZDB-GENE-030131-8415]	18	ENSXMAP00000013695.1 pep scaffold:Xipmac4.4.2:JH557058.1:205001:235952:1 gene:ENSXMAG00000013652.1 transcript:ENSXMAT00000013711.1 gene_biotype:protein_coding transcript_biotype:protein_coding	13
[truncated: 69,040 more rows]
