# Supplementary material for: High Throughput Identification of Antihypertensive Peptides from Fish Proteome Datasets
Source: Mar Drugs. 2018 Oct 2;16(10):365. doi: 10.3390/md16100365 (PMC6212880; doi:10.3390/md16100365)
Supplement: Supplementary file 1 [file marinedrugs-16-00365-s001.zip › Supplementary_revised/Table S6.xlsx]

## Sheet: A.mexicanus
Protein ID	Length	Hit number of pep length = 3	Hit number of pep length = 4	Hit number of pep length = 5	Hit number of pep length = 6	Score
ENSAMXP00000002744.1 pep scaffold:AstMex102:KB882263.1:238136:262566:1 gene:ENSAMXG00000002681.1 transcript:ENSAMXT00000002744.1 gene_biotype:protein_coding transcript_biotype:protein_coding gene_symbol:col8a2 description:collagen, type VIII, alpha 2 [Source:ZFIN;Acc:ZDB-GENE-060503-488]	688	0	46	0	0	6.70554
ENSAMXP00000009603.1 pep scaffold:AstMex102:KB878520.1:424:2047:1 gene:ENSAMXG00000009349.1 transcript:ENSAMXT00000009603.1 gene_biotype:protein_coding transcript_biotype:protein_coding	93	0	6	0	0	6.59341
ENSAMXP00000011555.1 pep scaffold:AstMex102:KB882197.1:374596:470531:1 gene:ENSAMXG00000011223.1 transcript:ENSAMXT00000011555.1 gene_biotype:protein_coding transcript_biotype:protein_coding gene_symbol:COL25A1 description:collagen type XXV alpha 1 chain [Source:HGNC Symbol;Acc:HGNC:18603]	508	0	33	0	0	6.52174
ENSAMXP00000002930.1 pep scaffold:AstMex102:KB882092.1:2620109:2620872:1 gene:ENSAMXG00000002867.1 transcript:ENSAMXT00000002930.1 gene_biotype:protein_coding transcript_biotype:protein_coding	70	0	4	0	0	5.88235
ENSAMXP00000002487.1 pep scaffold:AstMex102:KB871744.1:113337:169786:-1 gene:ENSAMXG00000002074.1 transcript:ENSAMXT00000002487.1 gene_biotype:protein_coding transcript_biotype:protein_coding gene_symbol:col9a3 description:collagen, type IX, alpha 3 [Source:ZFIN;Acc:ZDB-GENE-030131-9799]	679	0	35	0	0	5.16987
ENSAMXP00000015371.1 pep scaffold:AstMex102:KB871707.1:664661:670833:1 gene:ENSAMXG00000014933.1 transcript:ENSAMXT00000015371.1 gene_biotype:protein_coding transcript_biotype:protein_coding	182	0	9	0	0	5
ENSAMXP00000002061.1 pep scaffold:AstMex102:KB871578.1:1656363:1658587:-1 gene:ENSAMXG00000002022.1 transcript:ENSAMXT00000002061.1 gene_biotype:protein_coding transcript_biotype:protein_coding gene_symbol:col8a1a description:collagen, type VIII, alpha 1a [Source:ZFIN;Acc:ZDB-GENE-070912-274]	688	0	34	0	0	4.95627
ENSAMXP00000015937.1 pep scaffold:AstMex102:KB872818.1:980477:1010388:-1 gene:ENSAMXG00000013997.1 transcript:ENSAMXT00000015937.1 gene_biotype:protein_coding transcript_biotype:protein_coding gene_symbol:col4a5 description:collagen, type IV, alpha 5 (Alport syndrome) [Source:ZFIN;Acc:ZDB-GENE-030131-2281]	1687	0	79	0	0	4.68843
ENSAMXP00000002719.1 pep scaffold:AstMex102:KB882129.1:643963:646393:1 gene:ENSAMXG00000002657.1 transcript:ENSAMXT00000002719.1 gene_biotype:protein_coding transcript_biotype:protein_coding gene_symbol:defbl1 description:defensin, beta-like 1 [Source:ZFIN;Acc:ZDB-GENE-070207-1]	68	0	3	0	0	4.54545
ENSAMXP00000007146.1 pep scaffold:AstMex102:KB882085.1:3936734:3938641:1 gene:ENSAMXG00000006964.1 transcript:ENSAMXT00000007146.1 gene_biotype:protein_coding transcript_biotype:protein_coding	70	0	3	0	0	4.41176
ENSAMXP00000017587.1 pep scaffold:AstMex102:KB872818.1:1125076:1162777:1 gene:ENSAMXG00000015997.1 transcript:ENSAMXT00000017587.1 gene_biotype:protein_coding transcript_biotype:protein_coding gene_symbol:col4a6 description:collagen, type IV, alpha 6 [Source:ZFIN;Acc:ZDB-GENE-101001-2]	1643	0	72	0	0	4.38757
ENSAMXP00000021287.1 pep scaffold:AstMex102:KB882196.1:1015164:1020060:-1 gene:ENSAMXG00000020668.1 transcript:ENSAMXT00000021287.1 gene_biotype:protein_coding transcript_biotype:protein_coding gene_symbol:dusp11 description:dual specificity phosphatase 11 (RNA/RNP complex 1-interacting) [Source:ZFIN;Acc:ZDB-GENE-050417-226]	370	0	16	0	0	4.34783
ENSAMXP00000026975.1 pep scaffold:AstMex102:KB871682.1:390027:390617:1 gene:ENSAMXG00000026270.1 transcript:ENSAMXT00000026996.1 gene_biotype:protein_coding transcript_biotype:protein_coding gene_symbol:si:ch211-103n10.5 description:si:ch211-103n10.5 [Source:ZFIN;Acc:ZDB-GENE-030131-5155]	198	0	8	0	0	4.08163
ENSAMXP00000000203.1 pep scaffold:AstMex102:KB882186.1:1320304:1322816:-1 gene:ENSAMXG00000000196.1 transcript:ENSAMXT00000000203.1 gene_biotype:protein_coding transcript_biotype:protein_coding gene_symbol:rpl39 description:ribosomal protein L39 [Source:ZFIN;Acc:ZDB-GENE-040625-51]	52	0	2	0	0	4
ENSAMXP00000009524.1 pep scaffold:AstMex102:KB874161.1:7013:8373:-1 gene:ENSAMXG00000009265.1 transcript:ENSAMXT00000009524.1 gene_biotype:protein_coding transcript_biotype:protein_coding	81	0	3	0	0	3.79747
ENSAMXP00000006065.1 pep scaffold:AstMex102:KB882284.1:754400:776147:-1 gene:ENSAMXG00000005891.1 transcript:ENSAMXT00000006065.1 gene_biotype:protein_coding transcript_biotype:protein_coding gene_symbol:col28a2a description:collagen, type XXVIII, alpha 2a [Source:ZFIN;Acc:ZDB-GENE-030131-4444]	1195	0	45	0	0	3.772
ENSAMXP00000005275.1 pep scaffold:AstMex102:KB872324.1:90731:95265:-1 gene:ENSAMXG00000005153.1 transcript:ENSAMXT00000005275.1 gene_biotype:protein_coding transcript_biotype:protein_coding	253	0	9	0	0	3.58566
ENSAMXP00000009687.1 pep scaffold:AstMex102:KB882169.1:2278585:2331998:-1 gene:ENSAMXG00000009370.1 transcript:ENSAMXT00000009687.1 gene_biotype:protein_coding transcript_biotype:protein_coding gene_symbol:col9a1b description:collagen, type IX, alpha 1b [Source:ZFIN;Acc:ZDB-GENE-040426-2410]	839	0	30	0	0	3.58423
ENSAMXP00000008392.1 pep scaffold:AstMex102:KB882155.1:2528617:2534958:-1 gene:ENSAMXG00000008168.1 transcript:ENSAMXT00000008392.1 gene_biotype:protein_coding transcript_biotype:protein_coding gene_symbol:myeov2 description:myeloma overexpressed 2 [Source:ZFIN;Acc:ZDB-GENE-040426-1883]	58	0	1	1	0	3.57143
ENSAMXP00000015801.1 pep scaffold:AstMex102:KB871594.1:218512:239584:1 gene:ENSAMXG00000015338.1 transcript:ENSAMXT00000015801.1 gene_biotype:protein_coding transcript_biotype:protein_coding gene_symbol:zgc:113232 description:zgc:113232 [Source:ZFIN;Acc:ZDB-GENE-050327-86]	657	0	22	0	0	3.35878
ENSAMXP00000002274.1 pep scaffold:AstMex102:KB871970.1:273572:301794:-1 gene:ENSAMXG00000002187.1 transcript:ENSAMXT00000002274.1 gene_biotype:protein_coding transcript_biotype:protein_coding gene_symbol:col9a1a description:collagen, type IX, alpha 1a [Source:ZFIN;Acc:ZDB-GENE-080721-25]	688	0	23	0	0	3.35277
ENSAMXP00000025900.1 pep scaffold:AstMex102:KB882224.1:342751:343395:-1 gene:ENSAMXG00000025194.1 transcript:ENSAMXT00000025920.1 gene_biotype:protein_coding transcript_biotype:protein_coding gene_symbol:h1f0 description:H1 histone family, member 0 [Source:ZFIN;Acc:ZDB-GENE-030131-337]	215	0	7	0	0	3.28638
ENSAMXP00000015647.1 pep scaffold:AstMex102:KB873053.1:4614:20554:1 gene:ENSAMXG00000015206.1 transcript:ENSAMXT00000015647.1 gene_biotype:protein_coding transcript_biotype:protein_coding	94	0	3	0	0	3.26087
ENSAMXP00000019745.1 pep scaffold:AstMex102:KB882275.1:313046:317626:-1 gene:ENSAMXG00000019175.1 transcript:ENSAMXT00000019745.1 gene_biotype:protein_coding transcript_biotype:protein_coding	127	0	4	0	0	3.2
ENSAMXP00000003098.1 pep scaffold:AstMex102:KB871592.1:325117:335789:-1 gene:ENSAMXG00000003046.1 transcript:ENSAMXT00000003098.1 gene_biotype:protein_coding transcript_biotype:protein_coding	96	0	3	0	0	3.19149
ENSAMXP00000003749.1 pep scaffold:AstMex102:KB871578.1:8604898:8705428:-1 gene:ENSAMXG00000003576.1 transcript:ENSAMXT00000003749.1 gene_biotype:protein_coding transcript_biotype:protein_coding gene_symbol:col4a2 description:collagen, type IV, alpha 2 [Source:ZFIN;Acc:ZDB-GENE-070725-3]	1664	0	53	0	0	3.18893
ENSAMXP00000003750.1 pep scaffold:AstMex102:KB871578.1:8604898:8705428:-1 gene:ENSAMXG00000003576.1 transcript:ENSAMXT00000003750.1 gene_biotype:protein_coding transcript_biotype:protein_coding gene_symbol:col4a2 description:collagen, type IV, alpha 2 [Source:ZFIN;Acc:ZDB-GENE-070725-3]	1670	0	53	0	0	3.17746
ENSAMXP00000025409.1 pep scaffold:AstMex102:KB882116.1:2511393:2513774:1 gene:ENSAMXG00000024705.1 transcript:ENSAMXT00000025428.1 gene_biotype:protein_coding transcript_biotype:protein_coding gene_symbol:rpl29 description:ribosomal protein L29 [Source:ZFIN;Acc:ZDB-GENE-040801-167]	65	0	2	0	0	3.1746
ENSAMXP00000003833.1 pep scaffold:AstMex102:KB871578.1:8739095:8778095:1 gene:ENSAMXG00000003699.1 transcript:ENSAMXT00000003833.1 gene_biotype:protein_coding transcript_biotype:protein_coding gene_symbol:col4a1 description:collagen, type IV, alpha 1 [Source:ZFIN;Acc:ZDB-GENE-081105-114]	1618	0	50	0	0	3.09406
ENSAMXP00000015439.1 pep scaffold:AstMex102:KB872995.1:2080:19635:-1 gene:ENSAMXG00000014997.1 transcript:ENSAMXT00000015439.1 gene_biotype:protein_coding transcript_biotype:protein_coding	68	0	2	0	0	3.0303
ENSAMXP00000026317.1 pep scaffold:AstMex102:KB882303.1:971315:971419:1 gene:ENSAMXG00000025612.1 transcript:ENSAMXT00000026338.1 gene_biotype:protein_coding transcript_biotype:protein_coding gene_symbol:tomm7 description:translocase of outer mitochondrial membrane 7 homolog (yeast) [Source:ZFIN;Acc:ZDB-GENE-060825-115]	36	0	1	0	0	2.94118
ENSAMXP00000006888.1 pep scaffold:AstMex102:KB871758.1:507314:557947:1 gene:ENSAMXG00000006614.1 transcript:ENSAMXT00000006888.1 gene_biotype:protein_coding transcript_biotype:protein_coding gene_symbol:col4a4 description:collagen, type IV, alpha 4 [Source:ZFIN;Acc:ZDB-GENE-101001-1]	1619	0	47	0	0	2.90662
ENSAMXP00000018689.1 pep scaffold:AstMex102:KB872295.1:1648398:1651665:1 gene:ENSAMXG00000018143.1 transcript:ENSAMXT00000018689.1 gene_biotype:protein_coding transcript_biotype:protein_coding gene_symbol:mrpl54 description:mitochondrial ribosomal protein L54 [Source:ZFIN;Acc:ZDB-GENE-050208-381]	141	0	4	0	0	2.8777
ENSAMXP00000007185.1 pep scaffold:AstMex102:KB871742.1:420094:529274:1 gene:ENSAMXG00000006785.1 transcript:ENSAMXT00000007185.1 gene_biotype:protein_coding transcript_biotype:protein_coding gene_symbol:col5a1 description:procollagen, type V, alpha 1 [Source:ZFIN;Acc:ZDB-GENE-041105-6]	2015	0	56	0	0	2.78192
ENSAMXP00000026714.1 pep scaffold:AstMex102:KB882269.1:1286181:1286399:1 gene:ENSAMXG00000026009.1 transcript:ENSAMXT00000026735.1 gene_biotype:protein_coding transcript_biotype:protein_coding gene_symbol:si:ch73-6k14.2 description:si:ch73-6k14.2 [Source:ZFIN;Acc:ZDB-GENE-110914-243]	74	0	2	0	0	2.77778
ENSAMXP00000015219.1 pep scaffold:AstMex102:KB882107.1:77802:128383:-1 gene:ENSAMXG00000014792.1 transcript:ENSAMXT00000015219.1 gene_biotype:protein_coding transcript_biotype:protein_coding gene_symbol:col21a1 description:collagen, type XXI, alpha 1 [Source:ZFIN;Acc:ZDB-GENE-110607-3]	979	0	27	0	0	2.76356
ENSAMXP00000021102.1 pep scaffold:AstMex102:KB882093.1:331725:337914:-1 gene:ENSAMXG00000020497.1 transcript:ENSAMXT00000021102.1 gene_biotype:protein_coding transcript_biotype:protein_coding gene_symbol:si:ch211-191i18.4 description:si:ch211-191i18.4 [Source:ZFIN;Acc:ZDB-GENE-060503-15]	111	0	3	0	0	2.75229
ENSAMXP00000004386.1 pep scaffold:AstMex102:KB873364.1:16811:18418:1 gene:ENSAMXG00000004288.1 transcript:ENSAMXT00000004386.1 gene_biotype:protein_coding transcript_biotype:protein_coding	75	0	2	0	0	2.73973
ENSAMXP00000010247.1 pep scaffold:AstMex102:KB872416.1:86716:125903:-1 gene:ENSAMXG00000009963.1 transcript:ENSAMXT00000010247.1 gene_biotype:protein_coding transcript_biotype:protein_coding gene_symbol:col11a1b description:collagen, type XI, alpha 1b [Source:ZFIN;Acc:ZDB-GENE-070912-607]	1134	0	30	0	0	2.65018
ENSAMXP00000011764.1 pep scaffold:AstMex102:KB871601.1:431277:436519:1 gene:ENSAMXG00000011445.1 transcript:ENSAMXT00000011764.1 gene_biotype:protein_coding transcript_biotype:protein_coding gene_symbol:mrps36 description:mitochondrial ribosomal protein S36 [Source:ZFIN;Acc:ZDB-GENE-081104-343]	116	0	3	0	0	2.63158
ENSAMXP00000012023.1 pep scaffold:AstMex102:KB882124.1:4510742:4553187:-1 gene:ENSAMXG00000011671.1 transcript:ENSAMXT00000012023.1 gene_biotype:protein_coding transcript_biotype:protein_coding gene_symbol:col9a2 description:procollagen, type IX, alpha 2 [Source:ZFIN;Acc:ZDB-GENE-030131-9786]	690	0	18	0	0	2.61628
ENSAMXP00000004927.1 pep scaffold:AstMex102:KB882120.1:1070555:1115253:-1 gene:ENSAMXG00000004765.1 transcript:ENSAMXT00000004927.1 gene_biotype:protein_coding transcript_biotype:protein_coding gene_symbol:col5a2b description:collagen, type V, alpha 2b [Source:ZFIN;Acc:ZDB-GENE-110406-2]	1499	0	39	0	0	2.60521
ENSAMXP00000002188.1 pep scaffold:AstMex102:KB871627.1:584792:593215:-1 gene:ENSAMXG00000002144.1 transcript:ENSAMXT00000002188.1 gene_biotype:protein_coding transcript_biotype:protein_coding gene_symbol:MAL (1 of many) description:mal, T-cell differentiation protein [Source:HGNC Symbol;Acc:HGNC:6817]	156	0	4	0	0	2.5974
ENSAMXP00000011790.1 pep scaffold:AstMex102:KB874235.1:5701:8293:-1 gene:ENSAMXG00000011477.1 transcript:ENSAMXT00000011790.1 gene_biotype:protein_coding transcript_biotype:protein_coding	118	0	3	0	0	2.58621
ENSAMXP00000015001.1 pep scaffold:AstMex102:KB882180.1:1127120:1130372:-1 gene:ENSAMXG00000014578.1 transcript:ENSAMXT00000015001.1 gene_biotype:protein_coding transcript_biotype:protein_coding	80	0	2	0	0	2.5641
ENSAMXP00000006793.1 pep scaffold:AstMex102:KB871688.1:56416:75446:-1 gene:ENSAMXG00000006622.1 transcript:ENSAMXT00000006793.1 gene_biotype:protein_coding transcript_biotype:protein_coding gene_symbol:traf3ip2b description:TRAF3 interacting protein 2b [Source:ZFIN;Acc:ZDB-GENE-031118-74]	120	0	3	0	0	2.54237
ENSAMXP00000001645.1 pep scaffold:AstMex102:KB871963.1:229938:231405:-1 gene:ENSAMXG00000001615.1 transcript:ENSAMXT00000001645.1 gene_biotype:protein_coding transcript_biotype:protein_coding	81	0	2	0	0	2.53165
ENSAMXP00000013103.1 pep scaffold:AstMex102:KB872193.1:12960:15419:-1 gene:ENSAMXG00000012746.1 transcript:ENSAMXT00000013103.1 gene_biotype:protein_coding transcript_biotype:protein_coding gene_symbol:itpa description:inosine triphosphatase (nucleoside triphosphate pyrophosphatase) [Source:ZFIN;Acc:ZDB-GENE-070705-218]	162	0	4	0	0	2.5
ENSAMXP00000002110.1 pep scaffold:AstMex102:KB872296.1:2470838:2529268:1 gene:ENSAMXG00000002040.1 transcript:ENSAMXT00000002110.1 gene_biotype:protein_coding transcript_biotype:protein_coding	610	0	15	0	0	2.46711
ENSAMXP00000000848.1 pep scaffold:AstMex102:KB871754.1:1461638:1557245:1 gene:ENSAMXG00000000824.1 transcript:ENSAMXT00000000848.1 gene_biotype:protein_coding transcript_biotype:protein_coding gene_symbol:si:dkey-225n22.4 description:si:dkey-225n22.4 [Source:ZFIN;Acc:ZDB-GENE-120709-30]	902	0	22	0	0	2.44444

## Sheet: BP
Protein ID	Length	Hit number of pep length = 3	Hit number of pep length = 4	Hit number of pep length = 5	Score	Annotation
Bp_GLEAN_10006930 [mRNA] locus=scaffold144:655493:695920:- [translate_table: standard]	597	89	0	0	14.958	ENT1_SCHPO Epsin-1 OS=Schizosaccharomyces pombe (strain 972 / ATCC 24843) GN=ent1 PE=1 SV=1
Bp_GLEAN_10000968 [mRNA] locus=scaffold821:56827:98757:- [translate_table: standard]	920	103	0	0	11.22	CO6A4_MOUSE Collagen alpha-4(VI) chain OS=Mus musculus GN=Col6a4 PE=1 SV=2
Bp_GLEAN_10009158 [mRNA] locus=scaffold84:92183:92776:- [translate_table: standard]	198	11	0	0	5.61224	H1_ONCMY Histone H1 OS=Oncorhynchus mykiss PE=1 SV=2
Bp_GLEAN_10007341 [mRNA] locus=scaffold132:1573659:1574156:- [translate_table: standard]	166	9	0	0	5.4878	HSPL_MULSU Protamine-like protein OS=Mullus surmuletus GN=pl PE=1 SV=2
Bp_GLEAN_10015995 [mRNA] locus=scaffold22:69370:115036:- [translate_table: standard]	217	11	0	0	5.11628
Bp_GLEAN_10020440 [mRNA] locus=scaffold5:6659125:6662768:- [translate_table: standard]	672	34	0	0	5.07463	COAA1_CHICK Collagen alpha-1(X) chain OS=Gallus gallus GN=COL10A1 PE=1 SV=4
Bp_GLEAN_10016793 [mRNA] locus=scaffold19:3316799:3317392:+ [translate_table: standard]	198	9	0	0	4.59184	H15_MOUSE Histone H1.5 OS=Mus musculus GN=Hist1h1b PE=1 SV=2
Bp_GLEAN_10006203 [mRNA] locus=scaffold178:455846:461358:- [translate_table: standard]	145	6	0	0	4.1958	0
Bp_GLEAN_10008149 [mRNA] locus=scaffold107:1561100:1562195:+ [translate_table: standard]	341	14	0	0	4.12979
Bp_GLEAN_10010012 [mRNA] locus=scaffold142:314880:315104:- [translate_table: standard]	75	3	0	0	4.10959	SCRT1_MOUSE Transcriptional repressor scratch 1 OS=Mus musculus GN=Scrt1 PE=2 SV=1
Bp_GLEAN_10004607 [mRNA] locus=scaffold263:494512:495102:+ [translate_table: standard]	197	8	0	0	4.10256	H15_MOUSE Histone H1.5 OS=Mus musculus GN=Hist1h1b PE=1 SV=2
Bp_GLEAN_10008565 [mRNA] locus=scaffold98:881685:882278:- [translate_table: standard]	198	8	0	0	4.08163	H15_MOUSE Histone H1.5 OS=Mus musculus GN=Hist1h1b PE=1 SV=2
Bp_GLEAN_10012581 [mRNA] locus=scaffold47:2332:6331:- [translate_table: standard]	102	4	0	0	4	DAL1A_XENLA Death-associated protein-like 1-A OS=Xenopus laevis GN=dapl1-a PE=4 SV=1
Bp_GLEAN_10000560 [mRNA] locus=scaffold1015:5682:36289:- [translate_table: standard]	206	8	0	0	3.92157	ZMIZ1_MOUSE Zinc finger MIZ domain-containing protein 1 OS=Mus musculus GN=Zmiz1 PE=2 SV=1
Bp_GLEAN_10014583 [mRNA] locus=scaffold33:4370357:4377992:- [translate_table: standard]	297	11	0	0	3.72881	MAP6_HUMAN Microtubule-associated protein 6 OS=Homo sapiens GN=MAP6 PE=1 SV=2
Bp_GLEAN_10000212 [mRNA] locus=scaffold1348:545:14399:- [translate_table: standard]	163	6	0	0	3.72671	CAN2_CHICK Calpain-2 catalytic subunit OS=Gallus gallus GN=CAPN2 PE=2 SV=3
Bp_GLEAN_10000455 [mRNA] locus=scaffold1087:6459:33852:- [translate_table: standard]	393	14	0	0	3.58056	COLQ_TORMA Acetylcholinesterase collagenic tail peptide OS=Torpedo marmorata PE=1 SV=1
Bp_GLEAN_10008552 [mRNA] locus=scaffold98:856451:857044:+ [translate_table: standard]	198	7	0	0	3.57143	H15_MOUSE Histone H1.5 OS=Mus musculus GN=Hist1h1b PE=1 SV=2
Bp_GLEAN_10008557 [mRNA] locus=scaffold98:866397:866993:+ [translate_table: standard]	199	7	0	0	3.5533	H15_MOUSE Histone H1.5 OS=Mus musculus GN=Hist1h1b PE=1 SV=2
Bp_GLEAN_10005469 [mRNA] locus=scaffold218:948850:1005609:+ [translate_table: standard]	514	18	0	0	3.51562	CO4A5_HUMAN Collagen alpha-5(IV) chain OS=Homo sapiens GN=COL4A5 PE=1 SV=2
Bp_GLEAN_10020433 [mRNA] locus=scaffold5:5909514:5923485:+ [translate_table: standard]	631	22	0	0	3.49762	CO9A2_MOUSE Collagen alpha-2(IX) chain OS=Mus musculus GN=Col9a2 PE=2 SV=1
Bp_GLEAN_10004906 [mRNA] locus=scaffold242:563090:566093:- [translate_table: standard]	436	15	0	0	3.45622	YPF17_PLAF7 Protein PF14_0175 OS=Plasmodium falciparum (isolate 3D7) GN=PF14_0175 PE=4 SV=1
Bp_GLEAN_10017423 [mRNA] locus=scaffold14:2180074:2188019:- [translate_table: standard]	92	3	0	0	3.33333
Bp_GLEAN_10004191 [mRNA] locus=scaffold291:618365:626662:- [translate_table: standard]	94	3	0	0	3.26087	SMPX_BOVIN Small muscular protein OS=Bos taurus GN=SMPX PE=3 SV=1
Bp_GLEAN_10005295 [mRNA] locus=scaffold217:261794:262296:- [translate_table: standard]	96	3	0	0	3.19149	HIPK3_HUMAN Homeodomain-interacting protein kinase 3 OS=Homo sapiens GN=HIPK3 PE=1 SV=1
Bp_GLEAN_10000844 [mRNA] locus=scaffold882:6925:13422:- [translate_table: standard]	443	14	0	0	3.1746	COAA1_MOUSE Collagen alpha-1(X) chain OS=Mus musculus GN=Col10a1 PE=2 SV=1
Bp_GLEAN_10015427 [mRNA] locus=scaffold25:1377955:1378539:- [translate_table: standard]	195	6	0	0	3.10881	H5_CHICK Histone H5 OS=Gallus gallus PE=1 SV=2
Bp_GLEAN_10009501 [mRNA] locus=scaffold80:631327:643503:- [translate_table: standard]	1528	46	0	0	3.01442	CO4A2_MOUSE Collagen alpha-2(IV) chain OS=Mus musculus GN=Col4a2 PE=2 SV=4
Bp_GLEAN_10005467 [mRNA] locus=scaffold218:809474:866125:- [translate_table: standard]	1733	51	0	0	2.94627	CO4A6_HUMAN Collagen alpha-6(IV) chain OS=Homo sapiens GN=COL4A6 PE=2 SV=3
Bp_GLEAN_10003715 [mRNA] locus=scaffold336:305640:312863:+ [translate_table: standard]	70	2	0	0	2.94118	FRMD3_MOUSE FERM domain-containing protein 3 OS=Mus musculus GN=Frmd3 PE=1 SV=1
Bp_GLEAN_10000354 [mRNA] locus=scaffold1165:28710:29454:+ [translate_table: standard]	143	4	0	0	2.83688	TOM20_PONAB Mitochondrial import receptor subunit TOM20 homolog OS=Pongo abelii GN=TOMM20 PE=2 SV=1
Bp_GLEAN_10011596 [mRNA] locus=scaffold56:2878724:2879597:+ [translate_table: standard]	216	6	0	0	2.80374	B4_XENLA Protein B4 OS=Xenopus laevis GN=b4 PE=1 SV=1
Bp_GLEAN_10004056 [mRNA] locus=scaffold303:474377:488399:+ [translate_table: standard]	146	4	0	0	2.77778	CO4A2_ASCSU Collagen alpha-2(IV) chain OS=Ascaris suum PE=2 SV=1
Bp_GLEAN_10019784 [mRNA] locus=scaffold7:10117921:10120173:+ [translate_table: standard]	328	9	0	0	2.76074	COLQ_TORMA Acetylcholinesterase collagenic tail peptide OS=Torpedo marmorata PE=1 SV=1
Bp_GLEAN_10008526 [mRNA] locus=scaffold98:188280:188612:- [translate_table: standard]	111	3	0	0	2.75229	DOC2B_RAT Double C2-like domain-containing protein beta OS=Rattus norvegicus GN=Doc2b PE=1 SV=2
Bp_GLEAN_10018361 [mRNA] locus=scaffold13:157948:158286:- [translate_table: standard]	113	3	0	0	2.7027
Bp_GLEAN_10016639 [mRNA] locus=scaffold20:4111522:4126575:+ [translate_table: standard]	78	2	0	0	2.63158	EFNA2_DANRE Ephrin-A2 OS=Danio rerio GN=efna2 PE=2 SV=1
Bp_GLEAN_10008107 [mRNA] locus=scaffold108:658605:781432:- [translate_table: standard]	1989	52	0	0	2.61701	CO5A1_MOUSE Collagen alpha-1(V) chain OS=Mus musculus GN=Col5a1 PE=2 SV=2
Bp_GLEAN_10012989 [mRNA] locus=scaffold45:2889457:2890282:- [translate_table: standard]	119	3	0	0	2.5641	CPLX1_MACFA Complexin-1 OS=Macaca fascicularis GN=CPLX1 PE=2 SV=1
Bp_GLEAN_10000924 [mRNA] locus=scaffold838:29852:32438:- [translate_table: standard]	120	3	0	0	2.54237	CPLX2_RAT Complexin-2 OS=Rattus norvegicus GN=Cplx2 PE=1 SV=1
Bp_GLEAN_10016597 [mRNA] locus=scaffold20:3152671:3194320:- [translate_table: standard]	1497	38	0	0	2.54181	CRA1B_DANRE Collagen alpha-1(XXVII) chain B OS=Danio rerio GN=col27a1b PE=2 SV=1
Bp_GLEAN_10018429 [mRNA] locus=scaffold13:4533737:4555157:- [translate_table: standard]	1183	30	0	0	2.54022	COSA1_MOUSE Collagen alpha-1(XXVIII) chain OS=Mus musculus GN=Col28a1 PE=2 SV=1
Bp_GLEAN_10009022 [mRNA] locus=scaffold88:765090:770801:+ [translate_table: standard]	163	4	0	0	2.48447
Bp_GLEAN_10008965 [mRNA] locus=scaffold89:1862133:1863147:- [translate_table: standard]	123	3	0	0	2.47934	PLRKT_RAT Plasminogen receptor (KT) OS=Rattus norvegicus PE=1 SV=1
Bp_GLEAN_10021753 [mRNA] locus=scaffold2:4449954:4552741:- [translate_table: standard]	649	16	0	0	2.47295	COJA1_HUMAN Collagen alpha-1(XIX) chain OS=Homo sapiens GN=COL19A1 PE=1 SV=3
Bp_GLEAN_10005804 [mRNA] locus=scaffold197:161876:177609:+ [translate_table: standard]	287	7	0	0	2.45614	RS3_FRAAA 30S ribosomal protein S3 OS=Frankia alni (strain ACN14a) GN=rpsC PE=3 SV=1
Bp_GLEAN_10010716 [mRNA] locus=scaffold112:188857:192656:+ [translate_table: standard]	165	4	0	0	2.45399	PTH_HUMAN Probable peptidyl-tRNA hydrolase OS=Homo sapiens GN=PTRH1 PE=1 SV=1
Bp_GLEAN_10013263 [mRNA] locus=scaffold43:3976598:3982499:- [translate_table: standard]	126	3	0	0	2.41935
Bp_GLEAN_10007756 [mRNA] locus=scaffold121:955079:1013125:+ [translate_table: standard]	210	5	0	0	2.40385	NMDE4_MOUSE Glutamate [NMDA] receptor subunit epsilon-4 OS=Mus musculus GN=Grin2d PE=1 SV=3
Bp_GLEAN_10020434 [mRNA] locus=scaffold5:5925508:5973310:- [translate_table: standard]	1260	30	0	0	2.38474	COJA1_MOUSE Collagen alpha-1(XIX) chain OS=Mus musculus GN=Col19a1 PE=2 SV=2

## Sheet: D.rerio
Protein ID	Length	Hit number of pep length = 3	Hit number of pep length = 4	Hit number of pep length = 5	Score
ENSDARP00000126110.1 pep chromosome:GRCz10:21:22803641:22810743:1 gene:ENSDARG00000044619.7 transcript:ENSDART00000151621.1 gene_biotype:protein_coding transcript_biotype:protein_coding gene_symbol:birc2 description:baculoviral IAP repeat containing 2 [Source:ZFIN;Acc:ZDB-GENE-030825-6]	11	1	0	0	11.1111
ENSDARP00000139287.1 pep chromosome:GRCz10:16:47133964:47135081:-1 gene:ENSDARG00000098073.1 transcript:ENSDART00000172151.1 gene_biotype:protein_coding transcript_biotype:protein_coding gene_symbol:CABZ01027575.1	300	28	0	0	9.39597
ENSDARP00000128069.1 pep chromosome:GRCz10:11:22662856:22663614:-1 gene:ENSDARG00000057513.6 transcript:ENSDART00000155046.1 gene_biotype:protein_coding transcript_biotype:protein_coding gene_symbol:mdm4 description:MDM4, p53 regulator [Source:ZFIN;Acc:ZDB-GENE-030131-6872]	24	2	0	0	9.09091
ENSDARP00000006367.6 pep chromosome:GRCz10:22:28697009:28700321:-1 gene:ENSDARG00000003533.8 transcript:ENSDART00000019846.6 gene_biotype:protein_coding transcript_biotype:protein_coding gene_symbol:col8a1b description:collagen, type VIII, alpha 1b [Source:ZFIN;Acc:ZDB-GENE-060503-140]	732	58	0	0	7.94521
ENSDARP00000129340.2 pep chromosome:GRCz10:22:28696908:28702666:-1 gene:ENSDARG00000003533.8 transcript:ENSDART00000154717.2 gene_biotype:protein_coding transcript_biotype:protein_coding gene_symbol:col8a1b description:collagen, type VIII, alpha 1b [Source:ZFIN;Acc:ZDB-GENE-060503-140]	734	58	0	0	7.9235
ENSDARP00000126510.1 pep chromosome:GRCz10:17:38295358:38343480:-1 gene:ENSDARG00000053829.7 transcript:ENSDART00000152056.1 gene_biotype:protein_coding transcript_biotype:protein_coding gene_symbol:pax9 description:paired box 9 [Source:ZFIN;Acc:ZDB-GENE-980526-399]	16	1	0	0	7.14286
ENSDARP00000118642.1 pep chromosome:GRCz10:9:31713636:31714329:-1 gene:ENSDARG00000020447.10 transcript:ENSDART00000146268.1 gene_biotype:protein_coding transcript_biotype:protein_coding gene_symbol:tmtc4 description:transmembrane and tetratricopeptide repeat containing 4 [Source:ZFIN;Acc:ZDB-GENE-070912-148]	33	2	0	0	6.45161
ENSDARP00000133682.1 pep chromosome:GRCz10:13:45794508:45805294:-1 gene:ENSDARG00000098440.1 transcript:ENSDART00000171822.1 gene_biotype:protein_coding transcript_biotype:protein_coding gene_symbol:si:ch211-62a1.4 description:si:ch211-62a1.4 [Source:ZFIN;Acc:ZDB-GENE-141222-41]	52	3	0	0	6
ENSDARP00000126000.1 pep chromosome:GRCz10:3:33840630:33840682:-1 gene:ENSDARG00000096330.1 transcript:ENSDART00000151238.1 gene_biotype:protein_coding transcript_biotype:protein_coding gene_symbol:ighj2-5 description:ighj2-5 [Source:ZFIN;Acc:ZDB-GENE-041001-95]	19	1	0	0	5.88235
ENSDARP00000097619.2 pep chromosome:GRCz10:11:11291319:11317662:-1 gene:ENSDARG00000073699.3 transcript:ENSDART00000113311.3 gene_biotype:protein_coding transcript_biotype:protein_coding gene_symbol:col9a1a description:collagen, type IX, alpha 1a [Source:ZFIN;Acc:ZDB-GENE-080721-25]	688	40	0	0	5.8309
ENSDARP00000137481.1 pep chromosome:GRCz10:10:37541645:37543920:-1 gene:ENSDARG00000101476.1 transcript:ENSDART00000171326.1 gene_biotype:protein_coding transcript_biotype:protein_coding gene_symbol:si:dkey-65j4.2 description:si:dkey-65j4.2 [Source:ZFIN;Acc:ZDB-GENE-141219-43]	38	2	0	0	5.55556
ENSDARP00000137278.1 pep chromosome:GRCz10:11:36093380:36107209:1 gene:ENSDARG00000055307.5 transcript:ENSDART00000161026.1 gene_biotype:protein_coding transcript_biotype:nonsense_mediated_decay gene_symbol:sypl2a description:synaptophysin-like 2a [Source:ZFIN;Acc:ZDB-GENE-040426-1434]	39	2	0	0	5.40541
ENSDARP00000114013.1 pep chromosome:GRCz10:19:35909162:36009087:-1 gene:ENSDARG00000060893.6 transcript:ENSDART00000136811.1 gene_biotype:protein_coding transcript_biotype:protein_coding gene_symbol:col8a2 description:collagen, type VIII, alpha 2 [Source:ZFIN;Acc:ZDB-GENE-060503-488]	687	36	0	0	5.25547
ENSDARP00000075802.2 pep chromosome:GRCz10:7:6333316:6334614:-1 gene:ENSDARG00000058479.4 transcript:ENSDART00000081359.4 gene_biotype:protein_coding transcript_biotype:protein_coding gene_symbol:zgc:110425 description:zgc:110425 [Source:ZFIN;Acc:ZDB-GENE-050522-103]	196	10	0	0	5.15464
ENSDARP00000143557.1 pep chromosome:GRCz10:19:38888205:38907326:-1 gene:ENSDARG00000009194.13 transcript:ENSDART00000178883.1 gene_biotype:protein_coding transcript_biotype:protein_coding gene_symbol:col16a1 description:collagen, type XVI, alpha 1 [Source:ZFIN;Acc:ZDB-GENE-060503-351]	261	13	0	0	5.01931
ENSDARP00000066624.4 pep chromosome:GRCz10:24:25326245:25352979:1 gene:ENSDARG00000045302.4 transcript:ENSDART00000066625.4 gene_biotype:protein_coding transcript_biotype:protein_coding gene_symbol:smpx description:small muscle protein, X-linked [Source:ZFIN;Acc:ZDB-GENE-040704-24]	84	4	0	0	4.87805
ENSDARP00000113514.1 pep chromosome:GRCz10:19:25913318:25920276:1 gene:ENSDARG00000077084.5 transcript:ENSDART00000144300.1 gene_biotype:protein_coding transcript_biotype:protein_coding gene_symbol:col28a1a description:collagen, type XXVIII, alpha 1a [Source:ZFIN;Acc:ZDB-GENE-070705-84]	314	15	0	0	4.80769
ENSDARP00000141820.1 pep chromosome:GRCz10:9:41023278:41024202:1 gene:ENSDARG00000093484.1 transcript:ENSDART00000137673.1 gene_biotype:protein_coding transcript_biotype:protein_coding gene_symbol:si:dkey-95p16.2 description:si:dkey-95p16.2 [Source:ZFIN;Acc:ZDB-GENE-081105-65]	23	1	0	0	4.7619
ENSDARP00000055138.5 pep chromosome:GRCz10:23:482721:511987:-1 gene:ENSDARG00000037845.5 transcript:ENSDART00000055139.5 gene_biotype:protein_coding transcript_biotype:protein_coding gene_symbol:col9a3 description:collagen, type IX, alpha 3 [Source:ZFIN;Acc:ZDB-GENE-030131-9799]	680	32	0	0	4.71976
ENSDARP00000116479.1 pep chromosome:GRCz10:2:31627824:31631116:-1 gene:ENSDARG00000095059.2 transcript:ENSDART00000147041.2 gene_biotype:protein_coding transcript_biotype:protein_coding gene_symbol:si:ch211-106h4.5 description:si:ch211-106h4.5 [Source:ZFIN;Acc:ZDB-GENE-070705-15]	45	2	0	0	4.65116
ENSDARP00000118649.1 pep chromosome:GRCz10:19:25920422:25922091:1 gene:ENSDARG00000077084.5 transcript:ENSDART00000143292.1 gene_biotype:protein_coding transcript_biotype:protein_coding gene_symbol:col28a1a description:collagen, type XXVIII, alpha 1a [Source:ZFIN;Acc:ZDB-GENE-070705-84]	134	6	0	0	4.54545
ENSDARP00000129366.1 pep chromosome:GRCz10:25:34648325:34649027:-1 gene:ENSDARG00000096992.1 transcript:ENSDART00000154851.1 gene_biotype:protein_coding transcript_biotype:protein_coding gene_symbol:zgc:153405 description:zgc:153405 [Source:ZFIN;Acc:ZDB-GENE-060825-170]	201	9	0	0	4.52261
ENSDARP00000101178.2 pep chromosome:GRCz10:25:34556086:34556700:1 gene:ENSDARG00000088889.1 transcript:ENSDART00000111706.2 gene_biotype:protein_coding transcript_biotype:protein_coding gene_symbol:si:dkey-108k21.14 description:si:dkey-108k21.14 [Source:ZFIN;Acc:ZDB-GENE-131121-10]	205	9	0	0	4.4335
ENSDARP00000142729.1 pep chromosome:GRCz10:7:24832837:24833587:1 gene:ENSDARG00000105612.1 transcript:ENSDART00000173721.1 gene_biotype:protein_coding transcript_biotype:protein_coding gene_symbol:si:dkey-23i12.9 description:si:dkey-23i12.9 [Source:ZFIN;Acc:ZDB-GENE-160728-118]	70	3	0	0	4.41176
ENSDARP00000142554.1 pep chromosome:GRCz10:7:5842649:5843368:1 gene:ENSDARG00000105328.1 transcript:ENSDART00000173380.1 gene_biotype:protein_coding transcript_biotype:protein_coding gene_symbol:si:dkey-23a13.17 description:si:dkey-23a13.17 [Source:ZFIN;Acc:ZDB-GENE-160113-52]	207	9	0	0	4.39024
ENSDARP00000127242.1 pep chromosome:GRCz10:20:35535539:35548088:1 gene:ENSDARG00000070052.7 transcript:ENSDART00000153249.1 gene_biotype:protein_coding transcript_biotype:protein_coding gene_symbol:tdrd6 description:tudor domain containing 6 [Source:ZFIN;Acc:ZDB-GENE-041001-210]	25	1	0	0	4.34783
ENSDARP00000143110.1 pep chromosome:GRCz10:7:50828346:50918133:1 gene:ENSDARG00000052063.7 transcript:ENSDART00000174236.1 gene_biotype:protein_coding transcript_biotype:protein_coding gene_symbol:col4a5 description:collagen, type IV, alpha 5 (Alport syndrome) [Source:ZFIN;Acc:ZDB-GENE-030131-2281]	1660	71	0	0	4.28227
ENSDARP00000121882.1 pep chromosome:GRCz10:13:38993570:39033920:-1 gene:ENSDARG00000031483.8 transcript:ENSDART00000131508.2 gene_biotype:protein_coding transcript_biotype:protein_coding gene_symbol:col9a1b description:collagen, type IX, alpha 1b [Source:ZFIN;Acc:ZDB-GENE-040426-2410]	682	29	0	0	4.26471
ENSDARP00000141654.1 pep chromosome:GRCz10:14:4044395:4051448:1 gene:ENSDARG00000098746.1 transcript:ENSDART00000166766.1 gene_biotype:protein_coding transcript_biotype:nonsense_mediated_decay gene_symbol:dhrs13l1 description:dehydrogenase/reductase (SDR family) member 13 like 1 [Source:ZFIN;Acc:ZDB-GENE-040426-1907]	49	2	0	0	4.25532
ENSDARP00000068317.6 pep chromosome:GRCz10:7:50828162:50919360:1 gene:ENSDARG00000052063.7 transcript:ENSDART00000073827.6 gene_biotype:protein_coding transcript_biotype:protein_coding gene_symbol:col4a5 description:collagen, type IV, alpha 5 (Alport syndrome) [Source:ZFIN;Acc:ZDB-GENE-030131-2281]	1680	71	0	0	4.23123
ENSDARP00000093755.3 pep chromosome:GRCz10:9:30279910:30292032:1 gene:ENSDARG00000077403.3 transcript:ENSDART00000102981.3 gene_biotype:protein_coding transcript_biotype:protein_coding gene_symbol:col8a1a description:collagen, type VIII, alpha 1a [Source:ZFIN;Acc:ZDB-GENE-070912-274]	712	30	0	0	4.22535
ENSDARP00000099827.3 pep chromosome:GRCz10:7:50828152:50919201:1 gene:ENSDARG00000052063.7 transcript:ENSDART00000108738.3 gene_biotype:protein_coding transcript_biotype:protein_coding gene_symbol:col4a5 description:collagen, type IV, alpha 5 (Alport syndrome) [Source:ZFIN;Acc:ZDB-GENE-030131-2281]	1683	71	0	0	4.22368
ENSDARP00000135923.1 pep chromosome:GRCz10:21:40816847:40857270:-1 gene:ENSDARG00000069017.6 transcript:ENSDART00000170502.1 gene_biotype:protein_coding transcript_biotype:protein_coding gene_symbol:elnb description:elastin b [Source:ZFIN;Acc:ZDB-GENE-061212-2]	2028	85	0	0	4.19546
ENSDARP00000123914.1 pep chromosome:GRCz10:21:40816810:40857306:-1 gene:ENSDARG00000069017.6 transcript:ENSDART00000137696.3 gene_biotype:protein_coding transcript_biotype:protein_coding gene_symbol:elnb description:elastin b [Source:ZFIN;Acc:ZDB-GENE-061212-2]	2042	85	0	0	4.16667
ENSDARP00000124323.2 pep chromosome:GRCz10:21:40816847:40857270:-1 gene:ENSDARG00000069017.6 transcript:ENSDART00000100054.4 gene_biotype:protein_coding transcript_biotype:protein_coding gene_symbol:elnb description:elastin b [Source:ZFIN;Acc:ZDB-GENE-061212-2]	2023	84	0	0	4.15636
ENSDARP00000122485.2 pep chromosome:GRCz10:5:25787490:25866016:-1 gene:ENSDARG00000061688.8 transcript:ENSDART00000144035.2 gene_biotype:protein_coding transcript_biotype:protein_coding gene_symbol:arvcfb description:armadillo repeat gene deleted in velocardiofacial syndrome b [Source:ZFIN;Acc:ZDB-GENE-060526-60]	125	5	0	0	4.06504
ENSDARP00000045433.6 pep chromosome:GRCz10:13:38993578:39033917:-1 gene:ENSDARG00000031483.8 transcript:ENSDART00000045434.6 gene_biotype:protein_coding transcript_biotype:protein_coding gene_symbol:col9a1b description:collagen, type IX, alpha 1b [Source:ZFIN;Acc:ZDB-GENE-040426-2410]	571	23	0	0	4.04218
ENSDARP00000064399.4 pep chromosome:GRCz10:25:35818739:35819338:-1 gene:ENSDARG00000051718.3 transcript:ENSDART00000064400.4 gene_biotype:protein_coding transcript_biotype:protein_coding gene_symbol:si:ch211-113a14.24 description:si:ch211-113a14.24 [Source:ZFIN;Acc:ZDB-GENE-121214-122]	200	8	0	0	4.0404
ENSDARP00000143236.1 pep chromosome:GRCz10:15:5254200:5254605:-1 gene:ENSDARG00000105730.1 transcript:ENSDART00000174041.1 gene_biotype:protein_coding transcript_biotype:protein_coding gene_symbol:or128-1 description:odorant receptor, family E, subfamily 128, member 1 [Source:ZFIN;Acc:ZDB-GENE-070806-106]	27	1	0	0	4
ENSDARP00000133510.1 pep scaffold:GRCz10:KN150214.1:271:23344:1 gene:ENSDARG00000105274.1 transcript:ENSDART00000168815.1 gene_biotype:protein_coding transcript_biotype:protein_coding gene_symbol:CABZ01074130.1	608	24	0	0	3.9604
ENSDARP00000122796.2 pep chromosome:GRCz10:25:34616374:34616988:-1 gene:ENSDARG00000092395.2 transcript:ENSDART00000137502.2 gene_biotype:protein_coding transcript_biotype:protein_coding gene_symbol:si:ch73-36p18.1 description:si:ch73-36p18.1 [Source:ZFIN;Acc:ZDB-GENE-131121-2]	205	8	0	0	3.94089
ENSDARP00000142167.1 pep chromosome:GRCz10:7:6210302:6211042:-1 gene:ENSDARG00000105430.1 transcript:ENSDART00000172913.1 gene_biotype:protein_coding transcript_biotype:protein_coding gene_symbol:si:ch73-368j24.11 description:si:ch73-368j24.11 [Source:ZFIN;Acc:ZDB-GENE-160113-46]	206	8	0	0	3.92157
ENSDARP00000110558.1 pep chromosome:GRCz10:25:34545427:34546047:1 gene:ENSDARG00000075508.2 transcript:ENSDART00000126625.1 gene_biotype:protein_coding transcript_biotype:protein_coding gene_symbol:si:dkey-108k21.10 description:si:dkey-108k21.10 [Source:ZFIN;Acc:ZDB-GENE-131127-26]	207	8	0	0	3.90244
ENSDARP00000112847.1 pep chromosome:GRCz10:18:31090340:31090529:1 gene:ENSDARG00000092648.1 transcript:ENSDART00000131557.1 gene_biotype:protein_coding transcript_biotype:protein_coding gene_symbol:mvdb description:mevalonate (diphospho) decarboxylase b [Source:ZFIN;Acc:ZDB-GENE-060503-404]	28	1	0	0	3.84615
ENSDARP00000137080.1 pep chromosome:GRCz10:3:44922393:44924757:1 gene:ENSDARG00000099176.1 transcript:ENSDART00000167111.1 gene_biotype:protein_coding transcript_biotype:protein_coding gene_symbol:si:dkey-66l17.4 description:si:dkey-66l17.4 [Source:ZFIN;Acc:ZDB-GENE-131125-65]	55	2	0	0	3.77358
ENSDARP00000124059.1 pep chromosome:GRCz10:23:45767096:45769796:-1 gene:ENSDARG00000095843.1 transcript:ENSDART00000148761.1 gene_biotype:protein_coding transcript_biotype:protein_coding gene_symbol:col24a1 description:collagen type XXIV alpha 1 [Source:ZFIN;Acc:ZDB-GENE-110411-128]	163	6	0	0	3.72671
ENSDARP00000132634.1 pep chromosome:GRCz10:15:36147331:36196945:-1 gene:ENSDARG00000002831.11 transcript:ENSDART00000163061.1 gene_biotype:protein_coding transcript_biotype:protein_coding gene_symbol:col4a4 description:collagen, type IV, alpha 4 [Source:ZFIN;Acc:ZDB-GENE-101001-1]	166	6	0	0	3.65854
ENSDARP00000127877.1 pep chromosome:GRCz10:25:34598455:34599171:-1 gene:ENSDARG00000091905.3 transcript:ENSDART00000156727.1 gene_biotype:protein_coding transcript_biotype:protein_coding gene_symbol:si:dkey-108k21.21 description:si:dkey-108k21.21 [Source:ZFIN;Acc:ZDB-GENE-131127-5]	223	8	0	0	3.61991
ENSDARP00000125780.1 pep chromosome:GRCz10:19:10673889:10679011:1 gene:ENSDARG00000092259.3 transcript:ENSDART00000151624.1 gene_biotype:protein_coding transcript_biotype:protein_coding gene_symbol:si:dkey-211g8.5 description:si:dkey-211g8.5 [Source:ZFIN;Acc:ZDB-GENE-060503-718]	58	2	0	0	3.57143
ENSDARP00000049134.4 pep chromosome:GRCz10:25:34636570:34637169:-1 gene:ENSDARG00000032637.4 transcript:ENSDART00000049135.4 gene_biotype:protein_coding transcript_biotype:protein_coding gene_symbol:si:dkey-261m9.12 description:si:dkey-261m9.12 [Source:ZFIN;Acc:ZDB-GENE-131126-58]	200	7	0	0	3.53535

## Sheet: G.morhua
Protein ID	Length	Hit number of pep length = 3	Hit number of pep length = 4	Score
ENSGMOP00000020951.1 pep genescaffold:gadMor1:GeneScaffold_3281:73224:113098:1 gene:ENSGMOG00000019478.1 transcript:ENSGMOT00000021463.1 gene_biotype:protein_coding transcript_biotype:protein_coding	408	29	0	7.14286
ENSGMOP00000010820.1 pep genescaffold:gadMor1:GeneScaffold_1111:207641:224672:-1 gene:ENSGMOG00000010008.1 transcript:ENSGMOT00000011118.1 gene_biotype:protein_coding transcript_biotype:protein_coding gene_symbol:COL25A1 description:collagen type XXV alpha 1 chain [Source:HGNC Symbol;Acc:HGNC:18603]	313	21	0	6.75241
ENSGMOP00000010818.1 pep genescaffold:gadMor1:GeneScaffold_1111:204931:243683:-1 gene:ENSGMOG00000010008.1 transcript:ENSGMOT00000011116.1 gene_biotype:protein_coding transcript_biotype:protein_coding gene_symbol:COL25A1 description:collagen type XXV alpha 1 chain [Source:HGNC Symbol;Acc:HGNC:18603]	365	24	0	6.61157
ENSGMOP00000004635.1 pep genescaffold:gadMor1:GeneScaffold_1592:108876:109538:1 gene:ENSGMOG00000004374.1 transcript:ENSGMOT00000004775.1 gene_biotype:protein_coding transcript_biotype:protein_coding	199	13	0	6.59898
ENSGMOP00000015284.1 pep genescaffold:gadMor1:GeneScaffold_1730:456459:457739:-1 gene:ENSGMOG00000014260.1 transcript:ENSGMOT00000015675.1 gene_biotype:protein_coding transcript_biotype:protein_coding	259	16	0	6.22568
ENSGMOP00000010827.1 pep genescaffold:gadMor1:GeneScaffold_1111:206838:221283:-1 gene:ENSGMOG00000010008.1 transcript:ENSGMOT00000011125.1 gene_biotype:protein_coding transcript_biotype:protein_coding gene_symbol:COL25A1 description:collagen type XXV alpha 1 chain [Source:HGNC Symbol;Acc:HGNC:18603]	265	16	0	6.08365
ENSGMOP00000017893.1 pep genescaffold:gadMor1:GeneScaffold_413:110074:113729:-1 gene:ENSGMOG00000016674.1 transcript:ENSGMOT00000018332.1 gene_biotype:protein_coding transcript_biotype:protein_coding gene_symbol:col8a1a description:collagen, type VIII, alpha 1a [Source:ZFIN;Acc:ZDB-GENE-070912-274]	721	41	0	5.70236
ENSGMOP00000021293.1 pep genescaffold:gadMor1:GeneScaffold_4461:383260:383376:1 gene:ENSGMOG00000019806.1 transcript:ENSGMOT00000021811.1 gene_biotype:protein_coding transcript_biotype:protein_coding	40	1	1	5.26316
ENSGMOP00000010652.1 pep genescaffold:gadMor1:GeneScaffold_2452:49077:50723:-1 gene:ENSGMOG00000009965.1 transcript:ENSGMOT00000010946.1 gene_biotype:protein_coding transcript_biotype:protein_coding	213	11	0	5.21327
ENSGMOP00000010809.1 pep genescaffold:gadMor1:GeneScaffold_1111:204931:243683:-1 gene:ENSGMOG00000010008.1 transcript:ENSGMOT00000011107.1 gene_biotype:protein_coding transcript_biotype:protein_coding gene_symbol:COL25A1 description:collagen type XXV alpha 1 chain [Source:HGNC Symbol;Acc:HGNC:18603]	448	23	0	5.15695
ENSGMOP00000008103.1 pep genescaffold:gadMor1:GeneScaffold_3340:135962:152255:1 gene:ENSGMOG00000007245.1 transcript:ENSGMOT00000008334.1 gene_biotype:protein_coding transcript_biotype:protein_coding gene_symbol:col9a1a description:collagen, type IX, alpha 1a [Source:ZFIN;Acc:ZDB-GENE-080721-25]	542	27	0	5
ENSGMOP00000010678.1 pep genescaffold:gadMor1:GeneScaffold_2452:62369:62998:-1 gene:ENSGMOG00000009992.1 transcript:ENSGMOT00000010973.1 gene_biotype:protein_coding transcript_biotype:protein_coding	203	10	0	4.97512
ENSGMOP00000008334.1 pep genescaffold:gadMor1:GeneScaffold_168:524756:525204:1 gene:ENSGMOG00000007799.1 transcript:ENSGMOT00000008569.1 gene_biotype:protein_coding transcript_biotype:protein_coding	123	6	0	4.95868
ENSGMOP00000015759.1 pep scaffold:gadMor1:scaffold07973:2309:2941:1 gene:ENSGMOG00000014730.1 transcript:ENSGMOT00000016162.1 gene_biotype:protein_coding transcript_biotype:protein_coding	204	10	0	4.9505
ENSGMOP00000010790.1 pep genescaffold:gadMor1:GeneScaffold_1111:204931:244327:-1 gene:ENSGMOG00000010008.1 transcript:ENSGMOT00000011088.1 gene_biotype:protein_coding transcript_biotype:protein_coding gene_symbol:COL25A1 description:collagen type XXV alpha 1 chain [Source:HGNC Symbol;Acc:HGNC:18603]	482	23	0	4.79167
ENSGMOP00000010785.1 pep genescaffold:gadMor1:GeneScaffold_1111:204931:244327:-1 gene:ENSGMOG00000010008.1 transcript:ENSGMOT00000011083.1 gene_biotype:protein_coding transcript_biotype:protein_coding gene_symbol:COL25A1 description:collagen type XXV alpha 1 chain [Source:HGNC Symbol;Acc:HGNC:18603]	491	23	0	4.70348
ENSGMOP00000015271.1 pep genescaffold:gadMor1:GeneScaffold_1730:456480:457841:-1 gene:ENSGMOG00000014260.1 transcript:ENSGMOT00000015662.1 gene_biotype:protein_coding transcript_biotype:protein_coding	302	14	0	4.66667
ENSGMOP00000005036.1 pep genescaffold:gadMor1:GeneScaffold_1260:224533:243307:1 gene:ENSGMOG00000004707.1 transcript:ENSGMOT00000005183.1 gene_biotype:protein_coding transcript_biotype:protein_coding gene_symbol:col9a1b description:collagen, type IX, alpha 1b [Source:ZFIN;Acc:ZDB-GENE-040426-2410]	696	32	0	4.61095
ENSGMOP00000010783.1 pep genescaffold:gadMor1:GeneScaffold_1111:204931:244327:-1 gene:ENSGMOG00000010008.1 transcript:ENSGMOT00000011081.1 gene_biotype:protein_coding transcript_biotype:protein_coding gene_symbol:COL25A1 description:collagen type XXV alpha 1 chain [Source:HGNC Symbol;Acc:HGNC:18603]	503	23	0	4.59082
ENSGMOP00000006064.1 pep contig::contig251227:247:933:1 gene:ENSGMOG00000005717.1 transcript:ENSGMOT00000006239.1 gene_biotype:protein_coding transcript_biotype:protein_coding gene_symbol:myeov2 description:myeloma overexpressed 2 [Source:ZFIN;Acc:ZDB-GENE-040426-1883]	46	1	1	4.54545
ENSGMOP00000008052.1 pep genescaffold:gadMor1:GeneScaffold_3340:135959:152255:1 gene:ENSGMOG00000007245.1 transcript:ENSGMOT00000008283.1 gene_biotype:protein_coding transcript_biotype:protein_coding gene_symbol:col9a1a description:collagen, type IX, alpha 1a [Source:ZFIN;Acc:ZDB-GENE-080721-25]	605	27	0	4.47761
ENSGMOP00000018262.1 pep genescaffold:gadMor1:GeneScaffold_2972:52155:56595:-1 gene:ENSGMOG00000017003.1 transcript:ENSGMOT00000018710.1 gene_biotype:protein_coding transcript_biotype:protein_coding	159	7	0	4.4586
ENSGMOP00000014895.1 pep genescaffold:gadMor1:GeneScaffold_742:167291:183701:1 gene:ENSGMOG00000013901.1 transcript:ENSGMOT00000015280.1 gene_biotype:protein_coding transcript_biotype:protein_coding gene_symbol:col9a3 description:collagen, type IX, alpha 3 [Source:ZFIN;Acc:ZDB-GENE-030131-9799]	681	30	0	4.41826
ENSGMOP00000008086.1 pep genescaffold:gadMor1:GeneScaffold_3340:135959:152255:1 gene:ENSGMOG00000007245.1 transcript:ENSGMOT00000008317.1 gene_biotype:protein_coding transcript_biotype:protein_coding gene_symbol:col9a1a description:collagen, type IX, alpha 1a [Source:ZFIN;Acc:ZDB-GENE-080721-25]	551	24	0	4.37158
ENSGMOP00000011709.1 pep genescaffold:gadMor1:GeneScaffold_1134:209208:209440:-1 gene:ENSGMOG00000010959.1 transcript:ENSGMOT00000012025.1 gene_biotype:protein_coding transcript_biotype:protein_coding	49	2	0	4.25532
ENSGMOP00000002975.1 pep genescaffold:gadMor1:GeneScaffold_4122:25148:25764:-1 gene:ENSGMOG00000002829.1 transcript:ENSGMOT00000003070.1 gene_biotype:protein_coding transcript_biotype:protein_coding	191	8	0	4.2328
ENSGMOP00000019717.1 pep genescaffold:gadMor1:GeneScaffold_3146:212184:222029:1 gene:ENSGMOG00000018287.1 transcript:ENSGMOT00000020196.1 gene_biotype:protein_coding transcript_biotype:protein_coding	144	6	0	4.22535
ENSGMOP00000005099.1 pep genescaffold:gadMor1:GeneScaffold_1260:248411:296238:-1 gene:ENSGMOG00000004769.1 transcript:ENSGMOT00000005247.1 gene_biotype:protein_coding transcript_biotype:protein_coding gene_symbol:col19a1 description:collagen, type XIX, alpha 1 [Source:ZFIN;Acc:ZDB-GENE-090312-196]	574	24	0	4.1958
ENSGMOP00000008024.1 pep genescaffold:gadMor1:GeneScaffold_3340:135887:152339:1 gene:ENSGMOG00000007245.1 transcript:ENSGMOT00000008255.1 gene_biotype:protein_coding transcript_biotype:protein_coding gene_symbol:col9a1a description:collagen, type IX, alpha 1a [Source:ZFIN;Acc:ZDB-GENE-080721-25]	652	26	0	4
ENSGMOP00000015214.1 pep genescaffold:gadMor1:GeneScaffold_1730:453026:458322:1 gene:ENSGMOG00000014250.1 transcript:ENSGMOT00000015605.1 gene_biotype:protein_coding transcript_biotype:protein_coding gene_symbol:col8a2 description:collagen, type VIII, alpha 2 [Source:ZFIN;Acc:ZDB-GENE-060503-488]	678	27	0	3.99408
ENSGMOP00000008030.1 pep genescaffold:gadMor1:GeneScaffold_3340:135947:152333:1 gene:ENSGMOG00000007245.1 transcript:ENSGMOT00000008261.1 gene_biotype:protein_coding transcript_biotype:protein_coding gene_symbol:col9a1a description:collagen, type IX, alpha 1a [Source:ZFIN;Acc:ZDB-GENE-080721-25]	663	26	0	3.93343
ENSGMOP00000007994.1 pep genescaffold:gadMor1:GeneScaffold_3340:135348:152339:1 gene:ENSGMOG00000007245.1 transcript:ENSGMOT00000008224.1 gene_biotype:protein_coding transcript_biotype:protein_coding gene_symbol:col9a1a description:collagen, type IX, alpha 1a [Source:ZFIN;Acc:ZDB-GENE-080721-25]	671	26	0	3.8864
ENSGMOP00000008008.1 pep genescaffold:gadMor1:GeneScaffold_3340:135813:152333:1 gene:ENSGMOG00000007245.1 transcript:ENSGMOT00000008239.1 gene_biotype:protein_coding transcript_biotype:protein_coding gene_symbol:col9a1a description:collagen, type IX, alpha 1a [Source:ZFIN;Acc:ZDB-GENE-080721-25]	672	26	0	3.8806
ENSGMOP00000009475.1 pep genescaffold:gadMor1:GeneScaffold_2875:6688:20776:-1 gene:ENSGMOG00000008859.1 transcript:ENSGMOT00000009731.1 gene_biotype:protein_coding transcript_biotype:protein_coding	234	9	0	3.87931
ENSGMOP00000008001.1 pep genescaffold:gadMor1:GeneScaffold_3340:135348:152333:1 gene:ENSGMOG00000007245.1 transcript:ENSGMOT00000008231.1 gene_biotype:protein_coding transcript_biotype:protein_coding gene_symbol:col9a1a description:collagen, type IX, alpha 1a [Source:ZFIN;Acc:ZDB-GENE-080721-25]	679	26	0	3.84047
ENSGMOP00000007987.1 pep genescaffold:gadMor1:GeneScaffold_3340:135348:152339:1 gene:ENSGMOG00000007245.1 transcript:ENSGMOT00000008217.1 gene_biotype:protein_coding transcript_biotype:protein_coding gene_symbol:col9a1a description:collagen, type IX, alpha 1a [Source:ZFIN;Acc:ZDB-GENE-080721-25]	685	26	0	3.80673
ENSGMOP00000007972.1 pep genescaffold:gadMor1:GeneScaffold_3340:135315:152333:1 gene:ENSGMOG00000007245.1 transcript:ENSGMOT00000008202.1 gene_biotype:protein_coding transcript_biotype:protein_coding gene_symbol:col9a1a description:collagen, type IX, alpha 1a [Source:ZFIN;Acc:ZDB-GENE-080721-25]	697	26	0	3.74101
ENSGMOP00000019708.1 pep genescaffold:gadMor1:GeneScaffold_3146:212166:222047:1 gene:ENSGMOG00000018287.1 transcript:ENSGMOT00000020187.1 gene_biotype:protein_coding transcript_biotype:protein_coding	136	5	0	3.73134
ENSGMOP00000006116.1 pep genescaffold:gadMor1:GeneScaffold_4254:338369:340346:1 gene:ENSGMOG00000005764.1 transcript:ENSGMOT00000006292.1 gene_biotype:protein_coding transcript_biotype:protein_coding gene_symbol:si:ch211-215c18.3 description:si:ch211-215c18.3 [Source:ZFIN;Acc:ZDB-GENE-060526-105]	166	6	0	3.65854
ENSGMOP00000012791.1 pep genescaffold:gadMor1:GeneScaffold_1167:247:1503:1 gene:ENSGMOG00000011959.1 transcript:ENSGMOT00000013129.1 gene_biotype:protein_coding transcript_biotype:protein_coding	58	1	1	3.57143
ENSGMOP00000004981.1 pep genescaffold:gadMor1:GeneScaffold_3836:11523:90027:-1 gene:ENSGMOG00000004625.1 transcript:ENSGMOT00000005126.1 gene_biotype:protein_coding transcript_biotype:protein_coding gene_symbol:col4a5 description:collagen, type IV, alpha 5 (Alport syndrome) [Source:ZFIN;Acc:ZDB-GENE-030131-2281]	1577	56	0	3.55556
ENSGMOP00000019696.1 pep genescaffold:gadMor1:GeneScaffold_3146:212166:222047:1 gene:ENSGMOG00000018287.1 transcript:ENSGMOT00000020175.1 gene_biotype:protein_coding transcript_biotype:protein_coding	144	5	0	3.52113
ENSGMOP00000013542.1 pep contig::contig62200:5:1042:-1 gene:ENSGMOG00000012654.1 transcript:ENSGMOT00000013899.1 gene_biotype:protein_coding transcript_biotype:protein_coding	118	4	0	3.44828
ENSGMOP00000020004.1 pep genescaffold:gadMor1:GeneScaffold_4244:130890:131552:1 gene:ENSGMOG00000018616.1 transcript:ENSGMOT00000020495.1 gene_biotype:protein_coding transcript_biotype:protein_coding	61	2	0	3.38983
ENSGMOP00000013617.1 pep genescaffold:gadMor1:GeneScaffold_1188:57698:64695:-1 gene:ENSGMOG00000012730.1 transcript:ENSGMOT00000013976.1 gene_biotype:protein_coding transcript_biotype:protein_coding gene_symbol:smpx description:small muscle protein, X-linked [Source:ZFIN;Acc:ZDB-GENE-040704-24]	91	3	0	3.37079
ENSGMOP00000000816.1 pep genescaffold:gadMor1:GeneScaffold_3683:153:81400:1 gene:ENSGMOG00000000778.1 transcript:ENSGMOT00000000850.1 gene_biotype:protein_coding transcript_biotype:protein_coding	389	13	0	3.35917
ENSGMOP00000018637.1 pep genescaffold:gadMor1:GeneScaffold_1037:428944:429070:1 gene:ENSGMOG00000017354.1 transcript:ENSGMOT00000019094.1 gene_biotype:protein_coding transcript_biotype:protein_coding	32	1	0	3.33333
ENSGMOP00000002733.1 pep genescaffold:gadMor1:GeneScaffold_436:16833:67706:1 gene:ENSGMOG00000002476.1 transcript:ENSGMOT00000002819.1 gene_biotype:protein_coding transcript_biotype:protein_coding	1789	57	0	3.1897
ENSGMOP00000016365.1 pep genescaffold:gadMor1:GeneScaffold_4624:80831:82183:1 gene:ENSGMOG00000015282.1 transcript:ENSGMOT00000016781.1 gene_biotype:protein_coding transcript_biotype:protein_coding	97	3	0	3.15789
ENSGMOP00000006984.1 pep genescaffold:gadMor1:GeneScaffold_624:31119:32148:1 gene:ENSGMOG00000006576.1 transcript:ENSGMOT00000007185.1 gene_biotype:protein_coding transcript_biotype:protein_coding	34	1	0	3.125

## Sheet: G.aculeatus
Protein ID	Length	Hit number of pep length = 3	Hit number of pep length = 4	Hit number of pep length = 5	Score
ENSGACP00000006230.1 pep group:BROADS1:groupI:449187:449973:-1 gene:ENSGACG00000004728.1 transcript:ENSGACT00000006247.1 gene_biotype:protein_coding transcript_biotype:protein_coding	162	13	0	0	8.125
ENSGACP00000012664.1 pep group:BROADS1:groupX:14713278:14716620:1 gene:ENSGACG00000009602.1 transcript:ENSGACT00000012688.1 gene_biotype:protein_coding transcript_biotype:protein_coding	140	9	0	0	6.52174
ENSGACP00000011391.1 pep group:BROADS1:groupXIII:8697739:8706497:-1 gene:ENSGACG00000008631.1 transcript:ENSGACT00000011414.1 gene_biotype:protein_coding transcript_biotype:protein_coding gene_symbol:emid1 description:EMI domain containing 1 [Source:ZFIN;Acc:ZDB-GENE-070705-40]	233	15	0	0	6.49351
ENSGACP00000018957.1 pep group:BROADS1:groupI:21932962:21935790:1 gene:ENSGACG00000014373.1 transcript:ENSGACT00000018995.1 gene_biotype:protein_coding transcript_biotype:protein_coding gene_symbol:col8a1b description:collagen, type VIII, alpha 1b [Source:ZFIN;Acc:ZDB-GENE-060503-140]	731	47	0	0	6.44719
ENSGACP00000019636.1 pep scaffold:BROADS1:scaffold_561:7555:8169:1 gene:ENSGACG00000014874.1 transcript:ENSGACT00000019674.1 gene_biotype:protein_coding transcript_biotype:protein_coding	196	10	0	0	5.15464
ENSGACP00000001621.1 pep scaffold:BROADS1:scaffold_224:927:1406:1 gene:ENSGACG00000001249.1 transcript:ENSGACT00000001622.1 gene_biotype:protein_coding transcript_biotype:protein_coding	161	8	0	0	5.03145
ENSGACP00000020048.1 pep scaffold:BROADS1:scaffold_68:620493:632512:1 gene:ENSGACG00000015178.1 transcript:ENSGACT00000020087.1 gene_biotype:protein_coding transcript_biotype:protein_coding gene_symbol:col9a3 description:collagen, type IX, alpha 3 [Source:ZFIN;Acc:ZDB-GENE-030131-9799]	683	34	0	0	4.99266
ENSGACP00000003642.1 pep group:BROADS1:groupXVI:6656897:6659369:-1 gene:ENSGACG00000002786.1 transcript:ENSGACT00000003654.1 gene_biotype:protein_coding transcript_biotype:protein_coding gene_symbol:col8a1a description:collagen, type VIII, alpha 1a [Source:ZFIN;Acc:ZDB-GENE-070912-274]	720	35	0	0	4.87465
ENSGACP00000003548.1 pep group:BROADS1:groupXIX:2252787:2253416:1 gene:ENSGACG00000002709.1 transcript:ENSGACT00000003560.1 gene_biotype:protein_coding transcript_biotype:protein_coding	210	10	0	0	4.80769
ENSGACP00000003385.1 pep group:BROADS1:groupXIX:1740176:1740820:-1 gene:ENSGACG00000002586.1 transcript:ENSGACT00000003396.1 gene_biotype:protein_coding transcript_biotype:protein_coding	215	10	0	0	4.69484
ENSGACP00000019805.1 pep group:BROADS1:groupXI:16655910:16656926:-1 gene:ENSGACG00000015013.1 transcript:ENSGACT00000019843.1 gene_biotype:protein_coding transcript_biotype:protein_coding	109	5	0	0	4.6729
ENSGACP00000001630.1 pep scaffold:BROADS1:scaffold_224:10268:11827:1 gene:ENSGACG00000001253.1 transcript:ENSGACT00000001631.1 gene_biotype:protein_coding transcript_biotype:protein_coding	218	10	0	0	4.62963
ENSGACP00000007878.1 pep group:BROADS1:groupVI:7110337:7138465:-1 gene:ENSGACG00000005946.1 transcript:ENSGACT00000007897.1 gene_biotype:protein_coding transcript_biotype:protein_coding gene_symbol:col19a1 description:collagen, type XIX, alpha 1 [Source:ZFIN;Acc:ZDB-GENE-090312-196]	637	29	0	0	4.56693
ENSGACP00000001649.1 pep scaffold:BROADS1:scaffold_224:156875:157537:1 gene:ENSGACG00000001268.1 transcript:ENSGACT00000001650.1 gene_biotype:protein_coding transcript_biotype:protein_coding	221	10	0	0	4.56621
ENSGACP00000024301.1 pep group:BROADS1:groupIV:13399667:13402595:-1 gene:ENSGACG00000018379.1 transcript:ENSGACT00000024349.1 gene_biotype:protein_coding transcript_biotype:protein_coding gene_symbol:gpx3 description:glutathione peroxidase 3 [Source:ZFIN;Acc:ZDB-GENE-070222-3]	136	6	0	0	4.47761
ENSGACP00000003742.1 pep group:BROADS1:groupXIX:2399083:2399992:1 gene:ENSGACG00000002859.1 transcript:ENSGACT00000003754.1 gene_biotype:protein_coding transcript_biotype:protein_coding	204	9	0	0	4.45545
ENSGACP00000018375.1 pep group:BROADS1:groupXIX:19677897:19678511:1 gene:ENSGACG00000013915.1 transcript:ENSGACT00000018410.1 gene_biotype:protein_coding transcript_biotype:protein_coding	205	9	0	0	4.4335
ENSGACP00000007855.1 pep group:BROADS1:groupVI:7095248:7106403:1 gene:ENSGACG00000005921.1 transcript:ENSGACT00000007874.1 gene_biotype:protein_coding transcript_biotype:protein_coding gene_symbol:col9a1b description:collagen, type IX, alpha 1b [Source:ZFIN;Acc:ZDB-GENE-040426-2410]	709	30	0	0	4.24328
ENSGACP00000022002.1 pep group:BROADS1:groupIV:2881475:2882230:1 gene:ENSGACG00000016664.1 transcript:ENSGACT00000022043.1 gene_biotype:protein_coding transcript_biotype:protein_coding	191	8	0	0	4.2328
ENSGACP00000009598.1 pep group:BROADS1:groupX:10166847:10172167:1 gene:ENSGACG00000007251.1 transcript:ENSGACT00000009618.1 gene_biotype:protein_coding transcript_biotype:protein_coding gene_symbol:col8a2 description:collagen, type VIII, alpha 2 [Source:ZFIN;Acc:ZDB-GENE-060503-488]	694	29	0	0	4.19075
ENSGACP00000026170.1 pep group:BROADS1:groupIX:19544951:19558346:-1 gene:ENSGACG00000019798.1 transcript:ENSGACT00000026221.1 gene_biotype:protein_coding transcript_biotype:protein_coding gene_symbol:col9a1a description:collagen, type IX, alpha 1a [Source:ZFIN;Acc:ZDB-GENE-080721-25]	671	28	0	0	4.18535
ENSGACP00000020905.1 pep group:BROADS1:groupXIV:1372274:1375579:-1 gene:ENSGACG00000015837.1 transcript:ENSGACT00000020945.1 gene_biotype:protein_coding transcript_biotype:protein_coding	50	2	0	0	4.16667
ENSGACP00000000569.1 pep scaffold:BROADS1:scaffold_163:47292:48156:1 gene:ENSGACG00000000444.1 transcript:ENSGACT00000000569.1 gene_biotype:protein_coding transcript_biotype:protein_coding	219	9	0	0	4.14747
ENSGACP00000020680.1 pep group:BROADS1:groupIII:8859279:8859663:1 gene:ENSGACG00000015672.1 transcript:ENSGACT00000020719.1 gene_biotype:protein_coding transcript_biotype:protein_coding	51	1	1	0	4.08163
ENSGACP00000023044.1 pep group:BROADS1:groupIV:6678303:6680025:1 gene:ENSGACG00000017440.1 transcript:ENSGACT00000023087.1 gene_biotype:protein_coding transcript_biotype:protein_coding gene_symbol:RPL39L description:ribosomal protein L39 like [Source:HGNC Symbol;Acc:HGNC:17094]	52	2	0	0	4
ENSGACP00000001655.1 pep scaffold:BROADS1:scaffold_224:185032:187600:-1 gene:ENSGACG00000001271.1 transcript:ENSGACT00000001656.1 gene_biotype:protein_coding transcript_biotype:protein_coding	231	9	0	0	3.93013
ENSGACP00000019247.1 pep scaffold:BROADS1:scaffold_76:21880:102742:-1 gene:ENSGACG00000014588.1 transcript:ENSGACT00000019285.1 gene_biotype:protein_coding transcript_biotype:protein_coding	232	9	0	0	3.91304
ENSGACP00000012824.1 pep group:BROADS1:groupX:14956123:14957031:1 gene:ENSGACG00000009725.1 transcript:ENSGACT00000012848.1 gene_biotype:protein_coding transcript_biotype:protein_coding	157	6	0	0	3.87097
ENSGACP00000018386.1 pep group:BROADS1:groupIII:2235826:2255825:-1 gene:ENSGACG00000013912.1 transcript:ENSGACT00000018422.1 gene_biotype:protein_coding transcript_biotype:protein_coding	1672	62	0	0	3.71257
ENSGACP00000004638.1 pep group:BROADS1:groupXVI:7820982:7852127:-1 gene:ENSGACG00000003532.1 transcript:ENSGACT00000004652.1 gene_biotype:protein_coding transcript_biotype:protein_coding gene_symbol:col4a2 description:collagen, type IV, alpha 2 [Source:ZFIN;Acc:ZDB-GENE-070725-3]	1678	61	0	0	3.63962
ENSGACP00000007098.1 pep group:BROADS1:groupXXI:11190390:11193247:1 gene:ENSGACG00000005374.1 transcript:ENSGACT00000007116.1 gene_biotype:protein_coding transcript_biotype:protein_coding gene_symbol:myeov2 description:myeloma overexpressed 2 [Source:ZFIN;Acc:ZDB-GENE-040426-1883]	58	1	1	0	3.57143
ENSGACP00000024821.1 pep group:BROADS1:groupVII:976428:994155:-1 gene:ENSGACG00000018775.1 transcript:ENSGACT00000024870.1 gene_biotype:protein_coding transcript_biotype:protein_coding gene_symbol:col4a5 description:collagen, type IV, alpha 5 (Alport syndrome) [Source:ZFIN;Acc:ZDB-GENE-030131-2281]	1665	59	0	0	3.54781
ENSGACP00000027632.1 pep group:BROADS1:groupVII:27709196:27710143:1 gene:ENSGACG00000020898.1 transcript:ENSGACT00000027684.1 gene_biotype:protein_coding transcript_biotype:protein_coding	116	4	0	0	3.50877
ENSGACP00000010739.1 pep group:BROADS1:groupXX:9581123:9584718:1 gene:ENSGACG00000008106.1 transcript:ENSGACT00000010761.1 gene_biotype:protein_coding transcript_biotype:protein_coding gene_symbol:colq description:collagen-like tail subunit (single strand of homotrimer) of asymmetric acetylcholinesterase [Source:ZFIN;Acc:ZDB-GENE-110411-119]	231	8	0	0	3.49345
ENSGACP00000023910.1 pep group:BROADS1:groupIV:11443468:11468190:1 gene:ENSGACG00000018098.1 transcript:ENSGACT00000023957.1 gene_biotype:protein_coding transcript_biotype:protein_coding gene_symbol:si:dkeyp-44a8.4 description:si:dkeyp-44a8.4 [Source:ZFIN;Acc:ZDB-GENE-070705-543]	404	14	0	0	3.48259
ENSGACP00000006898.1 pep group:BROADS1:groupXVI:10450583:10461648:-1 gene:ENSGACG00000005207.1 transcript:ENSGACT00000006915.1 gene_biotype:protein_coding transcript_biotype:protein_coding gene_symbol:col28a2a description:collagen, type XXVIII, alpha 2a [Source:ZFIN;Acc:ZDB-GENE-030131-4444]	1087	37	0	0	3.41014
ENSGACP00000026459.1 pep group:BROADS1:groupVII:9728033:9728572:-1 gene:ENSGACG00000020029.1 transcript:ENSGACT00000026510.1 gene_biotype:protein_coding transcript_biotype:protein_coding	90	3	0	0	3.40909
ENSGACP00000020995.1 pep group:BROADS1:groupXIV:2012587:2051092:1 gene:ENSGACG00000015903.1 transcript:ENSGACT00000021035.1 gene_biotype:protein_coding transcript_biotype:protein_coding gene_symbol:col5a1 description:procollagen, type V, alpha 1 [Source:ZFIN;Acc:ZDB-GENE-041105-6]	1647	56	0	0	3.40426
ENSGACP00000007224.1 pep group:BROADS1:groupXXI:11340440:11348748:-1 gene:ENSGACG00000005475.1 transcript:ENSGACT00000007242.1 gene_biotype:protein_coding transcript_biotype:protein_coding gene_symbol:smpx description:small muscle protein, X-linked [Source:ZFIN;Acc:ZDB-GENE-040704-24]	91	3	0	0	3.37079
ENSGACP00000005866.1 pep group:BROADS1:groupI:77722:105198:-1 gene:ENSGACG00000004438.1 transcript:ENSGACT00000005883.1 gene_biotype:protein_coding transcript_biotype:protein_coding gene_symbol:col4a4 description:collagen, type IV, alpha 4 [Source:ZFIN;Acc:ZDB-GENE-101001-1]	1640	54	0	0	3.2967
ENSGACP00000003240.1 pep group:BROADS1:groupXVI:5805247:5824442:-1 gene:ENSGACG00000002409.1 transcript:ENSGACT00000003251.1 gene_biotype:protein_coding transcript_biotype:protein_coding gene_symbol:col5a2a description:collagen, type V, alpha 2a [Source:ZFIN;Acc:ZDB-GENE-030616-13]	1460	48	0	0	3.29218
ENSGACP00000003257.1 pep group:BROADS1:groupXVI:5805989:5822973:-1 gene:ENSGACG00000002409.1 transcript:ENSGACT00000003268.1 gene_biotype:protein_coding transcript_biotype:protein_coding gene_symbol:col5a2a description:collagen, type V, alpha 2a [Source:ZFIN;Acc:ZDB-GENE-030616-13]	1459	47	0	0	3.22581
ENSGACP00000018442.1 pep group:BROADS1:groupI:20619109:20637396:1 gene:ENSGACG00000013961.1 transcript:ENSGACT00000018478.1 gene_biotype:protein_coding transcript_biotype:protein_coding	1096	35	0	0	3.19927
ENSGACP00000018388.1 pep group:BROADS1:groupXIX:19738747:19739313:-1 gene:ENSGACG00000013927.1 transcript:ENSGACT00000018424.1 gene_biotype:protein_coding transcript_biotype:protein_coding	190	6	0	0	3.19149
ENSGACP00000003252.1 pep group:BROADS1:groupXVI:5805989:5822982:-1 gene:ENSGACG00000002409.1 transcript:ENSGACT00000003263.1 gene_biotype:protein_coding transcript_biotype:protein_coding gene_symbol:col5a2a description:collagen, type V, alpha 2a [Source:ZFIN;Acc:ZDB-GENE-030616-13]	1476	47	0	0	3.1886
ENSGACP00000011735.1 pep group:BROADS1:groupX:13441006:13453314:1 gene:ENSGACG00000008862.1 transcript:ENSGACT00000011759.1 gene_biotype:protein_coding transcript_biotype:protein_coding	646	20	0	0	3.10559
ENSGACP00000011725.1 pep group:BROADS1:groupX:13440289:13452800:1 gene:ENSGACG00000008862.1 transcript:ENSGACT00000011749.1 gene_biotype:protein_coding transcript_biotype:protein_coding	875	27	0	0	3.09278
ENSGACP00000004671.1 pep group:BROADS1:groupXVII:835664:837550:-1 gene:ENSGACG00000003568.1 transcript:ENSGACT00000004685.1 gene_biotype:protein_coding transcript_biotype:protein_coding gene_symbol:tma7 description:translation machinery associated 7 homolog [Source:ZFIN;Acc:ZDB-GENE-061027-176]	67	2	0	0	3.07692
ENSGACP00000016450.1 pep group:BROADS1:groupXIX:15776072:15779745:1 gene:ENSGACG00000012441.1 transcript:ENSGACT00000016482.1 gene_biotype:protein_coding transcript_biotype:protein_coding	166	5	0	0	3.04878
ENSGACP00000000126.1 pep scaffold:BROADS1:scaffold_58:671489:700824:1 gene:ENSGACG00000000099.1 transcript:ENSGACT00000000126.1 gene_biotype:protein_coding transcript_biotype:protein_coding gene_symbol:col11a2 description:collagen, type XI, alpha 2 [Source:ZFIN;Acc:ZDB-GENE-000208-23]	1823	55	0	0	3.02032

## Sheet: L.chalumnae
Protein ID	Length	Hit number of pep length = 3	Hit number of pep length = 4	Hit number of pep length = 5	Score
ENSLACP00000017712.1 pep scaffold:LatCha1:JH126835.1:1301754:1341184:-1 gene:ENSLACG00000015600.1 transcript:ENSLACT00000017842.1 gene_biotype:protein_coding transcript_biotype:protein_coding gene_symbol:COL8A1 description:collagen type VIII alpha 1 chain [Source:HGNC Symbol;Acc:HGNC:2215]	720	39	0	0	5.43175
ENSLACP00000008892.1 pep scaffold:LatCha1:JH126995.1:303798:422215:-1 gene:ENSLACG00000007854.1 transcript:ENSLACT00000008961.1 gene_biotype:protein_coding transcript_biotype:protein_coding gene_symbol:COL4A5 description:collagen type IV alpha 5 chain [Source:HGNC Symbol;Acc:HGNC:2207]	1647	89	0	0	5.41033
ENSLACP00000000883.1 pep scaffold:LatCha1:JH134567.1:5234:7321:1 gene:ENSLACG00000000795.1 transcript:ENSLACT00000000892.1 gene_biotype:protein_coding transcript_biotype:protein_coding	419	22	0	0	5.27578
ENSLACP00000001355.1 pep scaffold:LatCha1:JH129968.1:12291:104572:1 gene:ENSLACG00000001218.1 transcript:ENSLACT00000001367.1 gene_biotype:protein_coding transcript_biotype:protein_coding	634	33	0	0	5.22152
ENSLACP00000016568.1 pep scaffold:LatCha1:JH127098.1:1058381:1119688:1 gene:ENSLACG00000014601.1 transcript:ENSLACT00000016682.1 gene_biotype:protein_coding transcript_biotype:protein_coding	302	15	0	0	5
ENSLACP00000015486.1 pep scaffold:LatCha1:JH127084.1:889049:1147150:1 gene:ENSLACG00000013635.1 transcript:ENSLACT00000015594.1 gene_biotype:protein_coding transcript_biotype:protein_coding gene_symbol:COL4A1 description:collagen type IV alpha 1 chain [Source:HGNC Symbol;Acc:HGNC:2202]	1670	80	0	0	4.79616
ENSLACP00000019375.1 pep scaffold:LatCha1:JH126727.1:1879705:1998145:-1 gene:ENSLACG00000017042.1 transcript:ENSLACT00000019510.1 gene_biotype:protein_coding transcript_biotype:protein_coding gene_symbol:COL9A3 description:collagen type IX alpha 3 chain [Source:HGNC Symbol;Acc:HGNC:2219]	683	31	0	0	4.55213
ENSLACP00000019785.1 pep scaffold:LatCha1:JH126588.1:2075437:2077353:-1 gene:ENSLACG00000017396.1 transcript:ENSLACT00000019923.1 gene_biotype:protein_coding transcript_biotype:protein_coding gene_symbol:COL8A2 description:collagen type VIII alpha 2 chain [Source:HGNC Symbol;Acc:HGNC:2216]	639	27	0	0	4.23862
ENSLACP00000012541.1 pep scaffold:LatCha1:JH127084.1:561588:693697:-1 gene:ENSLACG00000011050.1 transcript:ENSLACT00000012635.1 gene_biotype:protein_coding transcript_biotype:protein_coding gene_symbol:COL4A2 description:collagen type IV alpha 2 chain [Source:HGNC Symbol;Acc:HGNC:2203]	1652	69	0	0	4.18182
ENSLACP00000009460.1 pep scaffold:LatCha1:JH126878.1:336798:409143:-1 gene:ENSLACG00000008343.1 transcript:ENSLACT00000009532.1 gene_biotype:protein_coding transcript_biotype:protein_coding gene_symbol:COL5A2 description:collagen type V alpha 2 chain [Source:HGNC Symbol;Acc:HGNC:2210]	1204	50	0	0	4.15973
ENSLACP00000010071.1 pep scaffold:LatCha1:JH127537.1:377567:381735:1 gene:ENSLACG00000008876.1 transcript:ENSLACT00000010148.1 gene_biotype:protein_coding transcript_biotype:protein_coding gene_symbol:RPL39 description:ribosomal protein L39 [Source:HGNC Symbol;Acc:HGNC:10350]	52	2	0	0	4
ENSLACP00000023522.1 pep scaffold:LatCha1:JH129968.1:152317:170133:-1 gene:ENSLACG00000022396.1 transcript:ENSLACT00000026418.1 gene_biotype:protein_coding transcript_biotype:protein_coding	155	6	0	0	3.92157
ENSLACP00000008772.1 pep scaffold:LatCha1:JH127639.1:299558:314787:-1 gene:ENSLACG00000007752.2 transcript:ENSLACT00000008841.1 gene_biotype:protein_coding transcript_biotype:protein_coding gene_symbol:C1QB description:complement C1q B chain [Source:HGNC Symbol;Acc:HGNC:1242]	334	13	0	0	3.91566
ENSLACP00000013042.1 pep scaffold:LatCha1:JH127684.1:606761:731025:-1 gene:ENSLACG00000011491.1 transcript:ENSLACT00000013138.1 gene_biotype:protein_coding transcript_biotype:protein_coding	1080	41	0	0	3.80334
ENSLACP00000013044.1 pep scaffold:LatCha1:JH127684.1:606776:722390:-1 gene:ENSLACG00000011491.1 transcript:ENSLACT00000013140.1 gene_biotype:protein_coding transcript_biotype:protein_coding	848	32	0	0	3.78251
ENSLACP00000020556.1 pep scaffold:LatCha1:JH126589.1:2684409:2728405:-1 gene:ENSLACG00000018066.1 transcript:ENSLACT00000020696.1 gene_biotype:protein_coding transcript_biotype:protein_coding gene_symbol:COL26A1 description:collagen type XXVI alpha 1 chain [Source:HGNC Symbol;Acc:HGNC:18038]	322	12	0	0	3.75
ENSLACP00000012823.1 pep scaffold:LatCha1:JH127768.1:588511:684785:1 gene:ENSLACG00000011292.1 transcript:ENSLACT00000012917.1 gene_biotype:protein_coding transcript_biotype:protein_coding	746	27	0	0	3.62903
ENSLACP00000013043.1 pep scaffold:LatCha1:JH127684.1:606761:717870:-1 gene:ENSLACG00000011491.1 transcript:ENSLACT00000013139.1 gene_biotype:protein_coding transcript_biotype:protein_coding	836	30	0	0	3.59712
ENSLACP00000008019.1 pep scaffold:LatCha1:JH127424.1:255167:276268:1 gene:ENSLACG00000007097.1 transcript:ENSLACT00000008085.1 gene_biotype:protein_coding transcript_biotype:protein_coding	225	8	0	0	3.58744
ENSLACP00000002541.1 pep scaffold:LatCha1:JH128927.1:45042:66919:1 gene:ENSLACG00000002270.1 transcript:ENSLACT00000002561.1 gene_biotype:protein_coding transcript_biotype:protein_coding gene_symbol:SMPX description:small muscle protein, X-linked [Source:HGNC Symbol;Acc:HGNC:11122]	86	3	0	0	3.57143
ENSLACP00000012083.1 pep scaffold:LatCha1:JH126995.1:520397:737792:1 gene:ENSLACG00000010637.1 transcript:ENSLACT00000012175.1 gene_biotype:protein_coding transcript_biotype:protein_coding gene_symbol:COL4A6 description:collagen type IV alpha 6 chain [Source:HGNC Symbol;Acc:HGNC:2208]	1655	59	0	0	3.56927
ENSLACP00000011468.1 pep scaffold:LatCha1:JH126929.1:472539:636547:1 gene:ENSLACG00000010087.1 transcript:ENSLACT00000011556.1 gene_biotype:protein_coding transcript_biotype:protein_coding gene_symbol:COL16A1 description:collagen type XVI alpha 1 chain [Source:HGNC Symbol;Acc:HGNC:2193]	1582	54	0	0	3.41772
ENSLACP00000017219.1 pep scaffold:LatCha1:JH126719.1:1190956:1191946:1 gene:ENSLACG00000015167.1 transcript:ENSLACT00000017345.1 gene_biotype:protein_coding transcript_biotype:protein_coding	61	2	0	0	3.38983
ENSLACP00000008011.1 pep scaffold:LatCha1:JH126668.1:254859:410314:1 gene:ENSLACG00000007090.1 transcript:ENSLACT00000008077.1 gene_biotype:protein_coding transcript_biotype:protein_coding	1164	39	0	0	3.35628
ENSLACP00000000873.1 pep scaffold:LatCha1:JH131176.1:5096:12859:-1 gene:ENSLACG00000000786.1 transcript:ENSLACT00000000882.1 gene_biotype:protein_coding transcript_biotype:protein_coding	151	3	1	1	3.3557
ENSLACP00000013298.1 pep scaffold:LatCha1:JH127109.1:666990:745676:1 gene:ENSLACG00000011708.1 transcript:ENSLACT00000013394.1 gene_biotype:protein_coding transcript_biotype:protein_coding gene_symbol:si:dkeyp-44a8.4 description:si:dkeyp-44a8.4 [Source:ZFIN;Acc:ZDB-GENE-070705-543]	330	11	0	0	3.35366
ENSLACP00000016622.1 pep scaffold:LatCha1:JH126718.1:1069581:1365269:-1 gene:ENSLACG00000014648.1 transcript:ENSLACT00000016736.1 gene_biotype:protein_coding transcript_biotype:protein_coding gene_symbol:COL27A1 description:collagen type XXVII alpha 1 chain [Source:HGNC Symbol;Acc:HGNC:22986]	1270	42	0	0	3.3123
ENSLACP00000008771.1 pep scaffold:LatCha1:JH127639.1:296666:304618:-1 gene:ENSLACG00000007752.2 transcript:ENSLACT00000008840.1 gene_biotype:protein_coding transcript_biotype:protein_coding gene_symbol:C1QB description:complement C1q B chain [Source:HGNC Symbol;Acc:HGNC:1242]	244	8	0	0	3.30579
ENSLACP00000013723.1 pep scaffold:LatCha1:JH126709.1:673429:787527:1 gene:ENSLACG00000012078.1 transcript:ENSLACT00000013820.1 gene_biotype:protein_coding transcript_biotype:protein_coding gene_symbol:COL4A4 description:collagen type IV alpha 4 chain [Source:HGNC Symbol;Acc:HGNC:2206]	1621	53	0	0	3.27363
ENSLACP00000011275.1 pep scaffold:LatCha1:JH126709.1:458799:567615:-1 gene:ENSLACG00000009918.1 transcript:ENSLACT00000011359.1 gene_biotype:protein_coding transcript_biotype:protein_coding gene_symbol:COL4A3 description:collagen type IV alpha 3 chain [Source:HGNC Symbol;Acc:HGNC:2204]	1414	46	0	0	3.25779
ENSLACP00000005752.1 pep scaffold:LatCha1:JH127682.1:152211:364423:1 gene:ENSLACG00000005106.1 transcript:ENSLACT00000005802.1 gene_biotype:protein_coding transcript_biotype:protein_coding	866	28	0	0	3.24074
ENSLACP00000018323.1 pep scaffold:LatCha1:JH126856.1:1682606:1683016:-1 gene:ENSLACG00000016139.1 transcript:ENSLACT00000018456.1 gene_biotype:protein_coding transcript_biotype:protein_coding gene_symbol:ARHGAP26 description:Rho GTPase activating protein 26 [Source:HGNC Symbol;Acc:HGNC:17073]	65	2	0	0	3.1746
ENSLACP00000021164.1 pep scaffold:LatCha1:JH126573.1:3704355:3948398:-1 gene:ENSLACG00000018593.1 transcript:ENSLACT00000021304.1 gene_biotype:protein_coding transcript_biotype:protein_coding gene_symbol:COL5A1 description:collagen type V alpha 1 chain [Source:HGNC Symbol;Acc:HGNC:2209]	1743	55	0	0	3.1591
ENSLACP00000017888.1 pep scaffold:LatCha1:JH126617.1:1349398:1352188:1 gene:ENSLACG00000015759.1 transcript:ENSLACT00000018018.1 gene_biotype:protein_coding transcript_biotype:protein_coding gene_symbol:eve1 description:even-skipped-like1 [Source:ZFIN;Acc:ZDB-GENE-980526-69]	199	5	1	0	3.04569
ENSLACP00000010118.1 pep scaffold:LatCha1:JH127682.1:380258:454813:1 gene:ENSLACG00000008919.1 transcript:ENSLACT00000010195.1 gene_biotype:protein_coding transcript_biotype:protein_coding	752	22	0	0	2.93333
ENSLACP00000018927.1 pep scaffold:LatCha1:JH126781.1:1815864:1817051:-1 gene:ENSLACG00000016651.1 transcript:ENSLACT00000019060.1 gene_biotype:protein_coding transcript_biotype:protein_coding gene_symbol:GABRE description:gamma-aminobutyric acid type A receptor epsilon subunit [Source:HGNC Symbol;Acc:HGNC:4085]	108	3	0	0	2.83019
ENSLACP00000018145.1 pep scaffold:LatCha1:JH126690.1:1418835:1419479:1 gene:ENSLACG00000015984.1 transcript:ENSLACT00000018277.1 gene_biotype:protein_coding transcript_biotype:protein_coding gene_symbol:h1fx description:H1 histone family, member X [Source:ZFIN;Acc:ZDB-GENE-030131-1228]	215	6	0	0	2.8169
ENSLACP00000009890.2 pep scaffold:LatCha1:JH128532.1:365242:373999:-1 gene:ENSLACG00000008718.2 transcript:ENSLACT00000009966.2 gene_biotype:protein_coding transcript_biotype:protein_coding gene_symbol:ACOT13 description:acyl-CoA thioesterase 13 [Source:HGNC Symbol;Acc:HGNC:20999]	145	4	0	0	2.7972
ENSLACP00000013297.1 pep scaffold:LatCha1:JH127109.1:628239:738119:1 gene:ENSLACG00000011708.1 transcript:ENSLACT00000013393.1 gene_biotype:protein_coding transcript_biotype:protein_coding gene_symbol:si:dkeyp-44a8.4 description:si:dkeyp-44a8.4 [Source:ZFIN;Acc:ZDB-GENE-070705-543]	410	11	0	0	2.69608
ENSLACP00000007639.1 pep scaffold:LatCha1:JH126906.1:235628:350895:1 gene:ENSLACG00000006770.1 transcript:ENSLACT00000007703.1 gene_biotype:protein_coding transcript_biotype:protein_coding gene_symbol:COL18A1 description:collagen type XVIII alpha 1 chain [Source:HGNC Symbol;Acc:HGNC:2195]	1309	35	0	0	2.67789
ENSLACP00000002074.1 pep scaffold:LatCha1:JH129389.1:32383:108297:1 gene:ENSLACG00000001853.1 transcript:ENSLACT00000002088.1 gene_biotype:protein_coding transcript_biotype:protein_coding gene_symbol:COL1A2 description:collagen type I alpha 2 chain [Source:HGNC Symbol;Acc:HGNC:2198]	1368	36	0	0	2.63543
ENSLACP00000012146.1 pep scaffold:LatCha1:JH126962.1:526221:640371:1 gene:ENSLACG00000010691.1 transcript:ENSLACT00000012238.1 gene_biotype:protein_coding transcript_biotype:protein_coding gene_symbol:COL28A1 description:collagen type XXVIII alpha 1 chain [Source:HGNC Symbol;Acc:HGNC:22442]	1221	32	0	0	2.6251
ENSLACP00000009889.1 pep scaffold:LatCha1:JH128532.1:365895:373789:-1 gene:ENSLACG00000008718.2 transcript:ENSLACT00000009965.1 gene_biotype:protein_coding transcript_biotype:protein_coding gene_symbol:ACOT13 description:acyl-CoA thioesterase 13 [Source:HGNC Symbol;Acc:HGNC:20999]	158	4	0	0	2.5641
ENSLACP00000011362.1 pep scaffold:LatCha1:JH127684.1:464681:578486:1 gene:ENSLACG00000009997.1 transcript:ENSLACT00000011448.1 gene_biotype:protein_coding transcript_biotype:protein_coding	871	22	0	0	2.53165
ENSLACP00000003472.1 pep scaffold:LatCha1:JH126829.1:243388:280039:1 gene:ENSLACG00000003097.1 transcript:ENSLACT00000003503.1 gene_biotype:protein_coding transcript_biotype:protein_coding gene_symbol:ZNF385A description:zinc finger protein 385A [Source:HGNC Symbol;Acc:HGNC:17521]	204	5	0	0	2.47525
ENSLACP00000003456.1 pep scaffold:LatCha1:JH128993.1:69935:168106:-1 gene:ENSLACG00000003084.1 transcript:ENSLACT00000003487.1 gene_biotype:protein_coding transcript_biotype:protein_coding gene_symbol:COL11A2 description:collagen type XI alpha 2 chain [Source:HGNC Symbol;Acc:HGNC:2187]	1983	49	0	0	2.4735
ENSLACP00000007907.1 pep scaffold:LatCha1:JH128865.1:249652:251397:-1 gene:ENSLACG00000006998.1 transcript:ENSLACT00000007973.1 gene_biotype:protein_coding transcript_biotype:protein_coding	83	2	0	0	2.46914
ENSLACP00000016279.1 pep scaffold:LatCha1:JH126989.1:1008141:1008580:1 gene:ENSLACG00000014342.1 transcript:ENSLACT00000016393.1 gene_biotype:protein_coding transcript_biotype:protein_coding	43	1	0	0	2.43902
ENSLACP00000016430.1 pep scaffold:LatCha1:JH126647.1:1036977:1171168:1 gene:ENSLACG00000014476.1 transcript:ENSLACT00000016544.1 gene_biotype:protein_coding transcript_biotype:protein_coding gene_symbol:si:dkey-21p1.3 description:si:dkey-21p1.3 [Source:ZFIN;Acc:ZDB-GENE-081105-162]	1317	32	0	0	2.43346
ENSLACP00000019559.1 pep scaffold:LatCha1:JH126718.1:1957110:2088086:-1 gene:ENSLACG00000017199.1 transcript:ENSLACT00000019697.1 gene_biotype:protein_coding transcript_biotype:protein_coding	1153	28	0	0	2.43267

## Sheet: L.oculatus
Protein ID	Length	Hit number of pep length = 3	Hit number of pep length = 4	Hit number of pep length = 5	Score
ENSLOCP00000011536.1 pep chromosome:LepOcu1:LG17:26318466:26357291:1 gene:ENSLOCG00000009451.1 transcript:ENSLOCT00000011553.1 gene_biotype:protein_coding transcript_biotype:protein_coding gene_symbol:col8a1b description:collagen, type VIII, alpha 1b [Source:ZFIN;Acc:ZDB-GENE-060503-140]	736	57	0	0	7.76567
ENSLOCP00000017727.1 pep chromosome:LepOcu1:LG7:37499331:37554933:1 gene:ENSLOCG00000014368.1 transcript:ENSLOCT00000017759.1 gene_biotype:protein_coding transcript_biotype:protein_coding gene_symbol:col4a5 description:collagen, type IV, alpha 5 (Alport syndrome) [Source:ZFIN;Acc:ZDB-GENE-030131-2281]	1678	102	0	0	6.08592
ENSLOCP00000013763.1 pep chromosome:LepOcu1:LG4:45637436:45727308:1 gene:ENSLOCG00000011197.1 transcript:ENSLOCT00000013792.1 gene_biotype:protein_coding transcript_biotype:protein_coding gene_symbol:COL25A1 description:collagen type XXV alpha 1 chain [Source:HGNC Symbol;Acc:HGNC:18603]	505	27	0	0	5.36779
ENSLOCP00000017685.1 pep chromosome:LepOcu1:LG7:37323797:37467783:-1 gene:ENSLOCG00000014335.1 transcript:ENSLOCT00000017717.1 gene_biotype:protein_coding transcript_biotype:protein_coding gene_symbol:col4a6 description:collagen, type IV, alpha 6 [Source:ZFIN;Acc:ZDB-GENE-101001-2]	1700	87	0	0	5.12367
ENSLOCP00000017688.1 pep chromosome:LepOcu1:LG7:37323797:37467783:-1 gene:ENSLOCG00000014335.1 transcript:ENSLOCT00000017720.1 gene_biotype:protein_coding transcript_biotype:protein_coding gene_symbol:col4a6 description:collagen, type IV, alpha 6 [Source:ZFIN;Acc:ZDB-GENE-101001-2]	1711	87	0	0	5.0907
ENSLOCP00000020980.1 pep chromosome:LepOcu1:LG1:54895424:54896023:-1 gene:ENSLOCG00000016972.1 transcript:ENSLOCT00000021016.1 gene_biotype:protein_coding transcript_biotype:protein_coding	61	3	0	0	5.08475
ENSLOCP00000001867.1 pep chromosome:LepOcu1:LG6:1313767:1329324:-1 gene:ENSLOCG00000001624.1 transcript:ENSLOCT00000001872.1 gene_biotype:protein_coding transcript_biotype:protein_coding gene_symbol:col8a2 description:collagen, type VIII, alpha 2 [Source:ZFIN;Acc:ZDB-GENE-060503-488]	720	34	0	0	4.73538
ENSLOCP00000000478.1 pep scaffold:LepOcu1:AHAT01044619.1:117:1401:-1 gene:ENSLOCG00000000436.1 transcript:ENSLOCT00000000478.1 gene_biotype:protein_coding transcript_biotype:protein_coding	90	4	0	0	4.54545
ENSLOCP00000000338.1 pep scaffold:LepOcu1:JH591580.1:47275:50692:1 gene:ENSLOCG00000000312.1 transcript:ENSLOCT00000000338.1 gene_biotype:protein_coding transcript_biotype:protein_coding	159	7	0	0	4.4586
ENSLOCP00000021134.1 pep chromosome:LepOcu1:LG8:49410699:49412860:1 gene:ENSLOCG00000017103.1 transcript:ENSLOCT00000021170.1 gene_biotype:protein_coding transcript_biotype:protein_coding gene_symbol:si:dkey-13i19.8 description:si:dkey-13i19.8 [Source:ZFIN;Acc:ZDB-GENE-041210-156]	47	2	0	0	4.44444
ENSLOCP00000011609.1 pep chromosome:LepOcu1:LG14:19522370:19590210:1 gene:ENSLOCG00000009493.1 transcript:ENSLOCT00000011626.1 gene_biotype:protein_coding transcript_biotype:protein_coding gene_symbol:col4a4 description:collagen, type IV, alpha 4 [Source:ZFIN;Acc:ZDB-GENE-101001-1]	1585	67	0	0	4.23247
ENSLOCP00000000031.1 pep scaffold:LepOcu1:JH591439.1:22132:23801:-1 gene:ENSLOCG00000000027.1 transcript:ENSLOCT00000000031.1 gene_biotype:protein_coding transcript_biotype:protein_coding	99	4	0	0	4.12371
ENSLOCP00000004573.1 pep chromosome:LepOcu1:LG11:8758976:8850708:-1 gene:ENSLOCG00000003807.1 transcript:ENSLOCT00000004581.1 gene_biotype:protein_coding transcript_biotype:protein_coding gene_symbol:prp description:persistent plexus [Source:ZFIN;Acc:ZDB-GENE-090826-1]	1638	67	0	0	4.09535
ENSLOCP00000021119.1 pep chromosome:LepOcu1:LG16:20881017:20918475:-1 gene:ENSLOCG00000017076.1 transcript:ENSLOCT00000021155.1 gene_biotype:protein_coding transcript_biotype:protein_coding gene_symbol:col9a1b description:collagen, type IX, alpha 1b [Source:ZFIN;Acc:ZDB-GENE-040426-2410]	897	36	0	0	4.02235
ENSLOCP00000011584.1 pep chromosome:LepOcu1:LG14:19454926:19507683:-1 gene:ENSLOCG00000009454.1 transcript:ENSLOCT00000011601.1 gene_biotype:protein_coding transcript_biotype:protein_coding gene_symbol:col4a3 description:collagen, type IV, alpha 3 [Source:ZFIN;Acc:ZDB-GENE-070802-4]	1651	65	1	0	4.00243
ENSLOCP00000018749.1 pep chromosome:LepOcu1:LG7:47268191:47269482:-1 gene:ENSLOCG00000015236.1 transcript:ENSLOCT00000018781.1 gene_biotype:protein_coding transcript_biotype:protein_coding gene_symbol:rpl39 description:ribosomal protein L39 [Source:ZFIN;Acc:ZDB-GENE-040625-51]	52	2	0	0	4
ENSLOCP00000004648.1 pep chromosome:LepOcu1:LG18:8325388:8360208:1 gene:ENSLOCG00000003885.1 transcript:ENSLOCT00000004656.1 gene_biotype:protein_coding transcript_biotype:protein_coding gene_symbol:col9a3 description:collagen, type IX, alpha 3 [Source:ZFIN;Acc:ZDB-GENE-030131-9799]	683	27	0	0	3.96476
ENSLOCP00000010939.1 pep chromosome:LepOcu1:LG17:23960323:24013433:-1 gene:ENSLOCG00000008957.1 transcript:ENSLOCT00000010955.1 gene_biotype:protein_coding transcript_biotype:protein_coding gene_symbol:col4a1 description:collagen, type IV, alpha 1 [Source:ZFIN;Acc:ZDB-GENE-081105-114]	1637	62	1	0	3.85321
ENSLOCP00000004441.1 pep chromosome:LepOcu1:LG3:4806237:4809716:-1 gene:ENSLOCG00000003737.1 transcript:ENSLOCT00000004449.1 gene_biotype:protein_coding transcript_biotype:protein_coding gene_symbol:smpx description:small muscle protein, X-linked [Source:ZFIN;Acc:ZDB-GENE-040704-24]	55	2	0	0	3.77358
ENSLOCP00000008549.1 pep chromosome:LepOcu1:LG14:13356223:13360613:-1 gene:ENSLOCG00000007062.1 transcript:ENSLOCT00000008559.1 gene_biotype:protein_coding transcript_biotype:protein_coding gene_symbol:myeov2 description:myeloma overexpressed 2 [Source:ZFIN;Acc:ZDB-GENE-040426-1883]	58	1	1	0	3.57143
ENSLOCP00000011408.1 pep chromosome:LepOcu1:LG10:21843823:21887718:-1 gene:ENSLOCG00000009353.1 transcript:ENSLOCT00000011424.1 gene_biotype:protein_coding transcript_biotype:protein_coding	89	3	0	0	3.44828
ENSLOCP00000001041.1 pep scaffold:LepOcu1:JH591424.1:79344:81700:-1 gene:ENSLOCG00000000931.1 transcript:ENSLOCT00000001045.1 gene_biotype:protein_coding transcript_biotype:protein_coding	269	9	0	0	3.37079
ENSLOCP00000009810.1 pep chromosome:LepOcu1:LG12:17126019:17158616:-1 gene:ENSLOCG00000008066.1 transcript:ENSLOCT00000009821.1 gene_biotype:protein_coding transcript_biotype:protein_coding gene_symbol:col28a2a description:collagen, type XXVIII, alpha 2a [Source:ZFIN;Acc:ZDB-GENE-030131-4444]	1233	41	0	0	3.33063
ENSLOCP00000003532.1 pep chromosome:LepOcu1:LG19:4612900:4614650:1 gene:ENSLOCG00000002997.1 transcript:ENSLOCT00000003539.1 gene_biotype:protein_coding transcript_biotype:protein_coding gene_symbol:mrpl34 description:mitochondrial ribosomal protein L34 [Source:ZFIN;Acc:ZDB-GENE-070912-582]	124	4	0	0	3.27869
ENSLOCP00000012263.1 pep chromosome:LepOcu1:LG6:25169495:25224753:-1 gene:ENSLOCG00000010030.1 transcript:ENSLOCT00000012284.1 gene_biotype:protein_coding transcript_biotype:protein_coding gene_symbol:si:ch211-160j14.3 description:si:ch211-160j14.3 [Source:ZFIN;Acc:ZDB-GENE-091204-86]	497	16	0	0	3.23232
ENSLOCP00000000779.1 pep scaffold:LepOcu1:JH591601.1:42795:48449:-1 gene:ENSLOCG00000000702.1 transcript:ENSLOCT00000000783.1 gene_biotype:protein_coding transcript_biotype:protein_coding	343	11	0	0	3.22581
ENSLOCP00000007466.1 pep chromosome:LepOcu1:LG12:13275035:13322663:1 gene:ENSLOCG00000006156.1 transcript:ENSLOCT00000007474.1 gene_biotype:protein_coding transcript_biotype:protein_coding gene_symbol:COL3A1 description:collagen type III alpha 1 chain [Source:HGNC Symbol;Acc:HGNC:2201]	1466	47	0	0	3.21038
ENSLOCP00000022214.1 pep scaffold:LepOcu1:JH591949.1:71:361:-1 gene:ENSLOCG00000018113.1 transcript:ENSLOCT00000022255.1 gene_biotype:protein_coding transcript_biotype:protein_coding	98	3	0	0	3.125
ENSLOCP00000000141.1 pep scaffold:LepOcu1:JH591620.1:40164:40848:-1 gene:ENSLOCG00000000129.1 transcript:ENSLOCT00000000141.1 gene_biotype:protein_coding transcript_biotype:protein_coding	99	3	0	0	3.09278
ENSLOCP00000005613.1 pep chromosome:LepOcu1:LG21:9558236:9721011:1 gene:ENSLOCG00000004625.1 transcript:ENSLOCT00000005621.1 gene_biotype:protein_coding transcript_biotype:protein_coding gene_symbol:col5a1 description:procollagen, type V, alpha 1 [Source:ZFIN;Acc:ZDB-GENE-041105-6]	1990	61	0	0	3.06841
ENSLOCP00000011920.1 pep chromosome:LepOcu1:LG10:23780771:23806967:1 gene:ENSLOCG00000009719.1 transcript:ENSLOCT00000011941.1 gene_biotype:protein_coding transcript_biotype:protein_coding gene_symbol:si:dkey-21p1.3 description:si:dkey-21p1.3 [Source:ZFIN;Acc:ZDB-GENE-081105-162]	493	15	0	0	3.05499
ENSLOCP00000001127.1 pep scaffold:LepOcu1:JH591424.1:217011:219751:-1 gene:ENSLOCG00000001002.1 transcript:ENSLOCT00000001131.1 gene_biotype:protein_coding transcript_biotype:protein_coding	203	6	0	0	2.98507
ENSLOCP00000009904.1 pep chromosome:LepOcu1:LG20:13538757:13614325:-1 gene:ENSLOCG00000008161.1 transcript:ENSLOCT00000009916.1 gene_biotype:protein_coding transcript_biotype:protein_coding gene_symbol:emid1 description:EMI domain containing 1 [Source:ZFIN;Acc:ZDB-GENE-070705-40]	372	11	0	0	2.97297
ENSLOCP00000004519.1 pep chromosome:LepOcu1:LG11:8704052:8750371:1 gene:ENSLOCG00000003777.1 transcript:ENSLOCT00000004527.1 gene_biotype:protein_coding transcript_biotype:protein_coding	945	28	0	0	2.96925
ENSLOCP00000001799.1 pep chromosome:LepOcu1:LG21:1414143:1459058:-1 gene:ENSLOCG00000001544.1 transcript:ENSLOCT00000001804.1 gene_biotype:protein_coding transcript_biotype:protein_coding gene_symbol:si:dkey-61l1.4 description:si:dkey-61l1.4 [Source:ZFIN;Acc:ZDB-GENE-070705-483]	1343	39	0	0	2.90828
ENSLOCP00000010986.1 pep chromosome:LepOcu1:LG17:24112845:24152274:1 gene:ENSLOCG00000008986.1 transcript:ENSLOCT00000011002.1 gene_biotype:protein_coding transcript_biotype:protein_coding gene_symbol:col4a2 description:collagen, type IV, alpha 2 [Source:ZFIN;Acc:ZDB-GENE-070725-3]	1652	47	0	0	2.84848
ENSLOCP00000000752.1 pep scaffold:LepOcu1:AHAT01045032.1:21:1169:-1 gene:ENSLOCG00000000682.1 transcript:ENSLOCT00000000756.1 gene_biotype:protein_coding transcript_biotype:protein_coding	249	7	0	0	2.83401
ENSLOCP00000021101.1 pep chromosome:LepOcu1:LG16:20769119:20873993:1 gene:ENSLOCG00000017062.1 transcript:ENSLOCT00000021137.1 gene_biotype:protein_coding transcript_biotype:protein_coding gene_symbol:COL19A1 description:collagen type XIX alpha 1 chain [Source:HGNC Symbol;Acc:HGNC:2196]	1112	31	0	0	2.79279
ENSLOCP00000008714.1 pep chromosome:LepOcu1:LG6:14097213:14188646:1 gene:ENSLOCG00000007166.1 transcript:ENSLOCT00000008724.1 gene_biotype:protein_coding transcript_biotype:protein_coding gene_symbol:col5a3a description:collagen, type V, alpha 3a [Source:ZFIN;Acc:ZDB-GENE-030131-968]	1796	50	0	0	2.78707
ENSLOCP00000018430.1 pep chromosome:LepOcu1:LG1:5602004:5604368:1 gene:ENSLOCG00000014968.1 transcript:ENSLOCT00000018462.1 gene_biotype:protein_coding transcript_biotype:protein_coding gene_symbol:nfu1 description:NFU1 iron-sulfur cluster scaffold homolog (S. cerevisiae) [Source:ZFIN;Acc:ZDB-GENE-050417-365]	189	5	0	0	2.6738
ENSLOCP00000011909.1 pep chromosome:LepOcu1:LG10:23714202:23805376:1 gene:ENSLOCG00000009719.1 transcript:ENSLOCT00000011930.1 gene_biotype:protein_coding transcript_biotype:protein_coding gene_symbol:si:dkey-21p1.3 description:si:dkey-21p1.3 [Source:ZFIN;Acc:ZDB-GENE-081105-162]	1439	38	0	0	2.6444
ENSLOCP00000007372.1 pep chromosome:LepOcu1:LG11:17888401:17909903:1 gene:ENSLOCG00000006099.1 transcript:ENSLOCT00000007380.1 gene_biotype:protein_coding transcript_biotype:protein_coding gene_symbol:colq description:collagen-like tail subunit (single strand of homotrimer) of asymmetric acetylcholinesterase [Source:ZFIN;Acc:ZDB-GENE-110411-119]	459	12	0	0	2.62582
ENSLOCP00000003792.1 pep chromosome:LepOcu1:LG21:4468651:4622479:-1 gene:ENSLOCG00000003177.1 transcript:ENSLOCT00000003799.1 gene_biotype:protein_coding transcript_biotype:protein_coding gene_symbol:col27a1b description:collagen, type XXVII, alpha 1b [Source:ZFIN;Acc:ZDB-GENE-100119-2]	1705	44	0	0	2.58368
ENSLOCP00000006437.1 pep chromosome:LepOcu1:LG10:7695531:7790340:1 gene:ENSLOCG00000005315.1 transcript:ENSLOCT00000006445.1 gene_biotype:protein_coding transcript_biotype:protein_coding gene_symbol:COL24A1 description:collagen type XXIV alpha 1 chain [Source:HGNC Symbol;Acc:HGNC:20821]	1444	36	0	0	2.49653
ENSLOCP00000019311.1 pep chromosome:LepOcu1:LG8:13806301:13808215:-1 gene:ENSLOCG00000015686.1 transcript:ENSLOCT00000019343.1 gene_biotype:protein_coding transcript_biotype:protein_coding	163	4	0	0	2.48447
ENSLOCP00000001643.1 pep chromosome:LepOcu1:LG6:657218:683108:1 gene:ENSLOCG00000001441.1 transcript:ENSLOCT00000001648.1 gene_biotype:protein_coding transcript_biotype:protein_coding gene_symbol:col9a2 description:procollagen, type IX, alpha 2 [Source:ZFIN;Acc:ZDB-GENE-030131-9786]	691	17	0	0	2.46734
ENSLOCP00000020978.1 pep chromosome:LepOcu1:LG1:54886137:54898118:1 gene:ENSLOCG00000016970.1 transcript:ENSLOCT00000021014.1 gene_biotype:protein_coding transcript_biotype:protein_coding gene_symbol:col10a1a description:collagen, type X, alpha 1a [Source:ZFIN;Acc:ZDB-GENE-030131-8373]	659	16	0	0	2.43531
ENSLOCP00000008079.1 pep chromosome:LepOcu1:LG2:17472928:17494353:-1 gene:ENSLOCG00000006692.1 transcript:ENSLOCT00000008089.1 gene_biotype:protein_coding transcript_biotype:protein_coding gene_symbol:sub1b description:SUB1 homolog, transcriptional regulator b [Source:ZFIN;Acc:ZDB-GENE-040718-209]	126	3	0	0	2.41935
ENSLOCP00000007522.1 pep chromosome:LepOcu1:LG12:13349115:13415858:-1 gene:ENSLOCG00000006192.1 transcript:ENSLOCT00000007530.1 gene_biotype:protein_coding transcript_biotype:protein_coding gene_symbol:col5a2b description:collagen, type V, alpha 2b [Source:ZFIN;Acc:ZDB-GENE-110406-2]	1503	36	0	0	2.3984
ENSLOCP00000016600.1 pep chromosome:LepOcu1:LG15:9305280:9308946:1 gene:ENSLOCG00000013460.1 transcript:ENSLOCT00000016630.1 gene_biotype:protein_coding transcript_biotype:protein_coding gene_symbol:eve1 description:even-skipped-like1 [Source:ZFIN;Acc:ZDB-GENE-980526-69]	253	6	0	0	2.39044

## Sheet: O.niloticus
Protein ID	Length	Hit number of pep length = 3	Hit number of pep length = 4	Hit number of pep length = 5	Score
ENSONIP00000011012.1 pep scaffold:Orenil1.0:GL831490.1:136942:186613:-1 gene:ENSONIG00000008760.1 transcript:ENSONIT00000011021.1 gene_biotype:protein_coding transcript_biotype:protein_coding gene_symbol:COL25A1 description:collagen type XXV alpha 1 chain [Source:HGNC Symbol;Acc:HGNC:18603]	525	33	0	0	6.30975
ENSONIP00000015707.1 pep scaffold:Orenil1.0:GL831181.1:4043466:4064146:1 gene:ENSONIG00000012472.1 transcript:ENSONIT00000015721.1 gene_biotype:protein_coding transcript_biotype:protein_coding gene_symbol:col8a1b description:collagen, type VIII, alpha 1b [Source:ZFIN;Acc:ZDB-GENE-060503-140]	736	44	0	0	5.99455
ENSONIP00000015674.1 pep scaffold:Orenil1.0:GL831681.1:50303:51955:1 gene:ENSONIG00000012444.1 transcript:ENSONIT00000015688.1 gene_biotype:protein_coding transcript_biotype:protein_coding	224	13	0	0	5.85586
ENSONIP00000000176.1 pep scaffold:Orenil1.0:GL831280.1:459036:480806:1 gene:ENSONIG00000000141.1 transcript:ENSONIT00000000175.1 gene_biotype:protein_coding transcript_biotype:protein_coding gene_symbol:col9a1a description:collagen, type IX, alpha 1a [Source:ZFIN;Acc:ZDB-GENE-080721-25]	688	40	0	0	5.8309
ENSONIP00000008201.1 pep scaffold:Orenil1.0:GL831138.1:6823723:6837413:-1 gene:ENSONIG00000006504.1 transcript:ENSONIT00000008206.1 gene_biotype:protein_coding transcript_biotype:protein_coding gene_symbol:smpx description:small muscle protein, X-linked [Source:ZFIN;Acc:ZDB-GENE-040704-24]	88	5	0	0	5.81395
ENSONIP00000021558.1 pep scaffold:Orenil1.0:GL831137.1:5838723:5853741:-1 gene:ENSONIG00000017095.1 transcript:ENSONIT00000021577.1 gene_biotype:protein_coding transcript_biotype:protein_coding gene_symbol:col9a3 description:collagen, type IX, alpha 3 [Source:ZFIN;Acc:ZDB-GENE-030131-9799]	681	38	0	0	5.59647
ENSONIP00000022510.1 pep scaffold:Orenil1.0:GL831363.1:836797:838397:1 gene:ENSONIG00000017857.1 transcript:ENSONIT00000022530.1 gene_biotype:protein_coding transcript_biotype:protein_coding	217	12	0	0	5.5814
ENSONIP00000008449.1 pep scaffold:Orenil1.0:GL831237.1:626214:629228:1 gene:ENSONIG00000006689.1 transcript:ENSONIT00000008454.1 gene_biotype:protein_coding transcript_biotype:protein_coding gene_symbol:col8a1a description:collagen, type VIII, alpha 1a [Source:ZFIN;Acc:ZDB-GENE-070912-274]	733	40	0	0	5.47196
ENSONIP00000022422.1 pep scaffold:Orenil1.0:GL831363.1:101662:104258:-1 gene:ENSONIG00000017787.1 transcript:ENSONIT00000022442.1 gene_biotype:protein_coding transcript_biotype:protein_coding	210	11	0	0	5.28846
ENSONIP00000005833.1 pep scaffold:Orenil1.0:GL831202.1:966086:1018483:1 gene:ENSONIG00000004631.1 transcript:ENSONIT00000005837.1 gene_biotype:protein_coding transcript_biotype:protein_coding gene_symbol:col8a2 description:collagen, type VIII, alpha 2 [Source:ZFIN;Acc:ZDB-GENE-060503-488]	689	30	0	0	4.36681
ENSONIP00000009628.1 pep scaffold:Orenil1.0:GL831159.1:2232046:2257570:-1 gene:ENSONIG00000007640.1 transcript:ENSONIT00000009634.1 gene_biotype:protein_coding transcript_biotype:protein_coding	880	38	0	0	4.32802
ENSONIP00000006285.1 pep scaffold:Orenil1.0:GL831465.1:465971:534424:1 gene:ENSONIG00000004997.1 transcript:ENSONIT00000006289.1 gene_biotype:protein_coding transcript_biotype:protein_coding gene_symbol:col4a5 description:collagen, type IV, alpha 5 (Alport syndrome) [Source:ZFIN;Acc:ZDB-GENE-030131-2281]	1430	58	0	0	4.06162
ENSONIP00000006269.1 pep scaffold:Orenil1.0:GL831465.1:314681:464430:-1 gene:ENSONIG00000004982.1 transcript:ENSONIT00000006273.1 gene_biotype:protein_coding transcript_biotype:protein_coding gene_symbol:col4a6 description:collagen, type IV, alpha 6 [Source:ZFIN;Acc:ZDB-GENE-101001-2]	1680	68	0	0	4.05244
ENSONIP00000016229.1 pep scaffold:Orenil1.0:GL831141.1:4686051:4738429:1 gene:ENSONIG00000012898.1 transcript:ENSONIT00000016244.1 gene_biotype:protein_coding transcript_biotype:protein_coding gene_symbol:si:ch211-196i2.1 description:si:ch211-196i2.1 [Source:ZFIN;Acc:ZDB-GENE-091204-150]	1346	52	0	0	3.86905
ENSONIP00000012548.1 pep scaffold:Orenil1.0:GL831134.1:7079234:7100800:-1 gene:ENSONIG00000009977.1 transcript:ENSONIT00000012558.1 gene_biotype:protein_coding transcript_biotype:protein_coding	1369	51	0	0	3.7308
ENSONIP00000005769.1 pep scaffold:Orenil1.0:GL831202.1:371646:377534:-1 gene:ENSONIG00000004581.1 transcript:ENSONIT00000005773.1 gene_biotype:protein_coding transcript_biotype:protein_coding	415	15	0	0	3.63196
ENSONIP00000006286.1 pep scaffold:Orenil1.0:GL831465.1:494353:535146:1 gene:ENSONIG00000004997.1 transcript:ENSONIT00000006290.1 gene_biotype:protein_coding transcript_biotype:protein_coding gene_symbol:col4a5 description:collagen, type IV, alpha 5 (Alport syndrome) [Source:ZFIN;Acc:ZDB-GENE-030131-2281]	1685	60	0	0	3.56506
ENSONIP00000008156.1 pep scaffold:Orenil1.0:GL831138.1:6399354:6404649:1 gene:ENSONIG00000006471.1 transcript:ENSONIT00000008161.1 gene_biotype:protein_coding transcript_biotype:protein_coding gene_symbol:myeov2 description:myeloma overexpressed 2 [Source:ZFIN;Acc:ZDB-GENE-040426-1883]	59	1	1	0	3.50877
ENSONIP00000018037.1 pep scaffold:Orenil1.0:GL831258.1:1344245:1393408:1 gene:ENSONIG00000014346.1 transcript:ENSONIT00000018052.1 gene_biotype:protein_coding transcript_biotype:protein_coding gene_symbol:col4a1 description:collagen, type IV, alpha 1 [Source:ZFIN;Acc:ZDB-GENE-081105-114]	1637	57	0	0	3.48624
ENSONIP00000018038.1 pep scaffold:Orenil1.0:GL831258.1:1365749:1389802:1 gene:ENSONIG00000014346.1 transcript:ENSONIT00000018053.1 gene_biotype:protein_coding transcript_biotype:protein_coding gene_symbol:col4a1 description:collagen, type IV, alpha 1 [Source:ZFIN;Acc:ZDB-GENE-081105-114]	1645	57	0	0	3.46926
ENSONIP00000012286.1 pep scaffold:Orenil1.0:GL831145.1:2181722:2201935:-1 gene:ENSONIG00000009778.1 transcript:ENSONIT00000012295.1 gene_biotype:protein_coding transcript_biotype:protein_coding gene_symbol:col9a1b description:collagen, type IX, alpha 1b [Source:ZFIN;Acc:ZDB-GENE-040426-2410]	838	29	0	0	3.4689
ENSONIP00000012285.1 pep scaffold:Orenil1.0:GL831145.1:2181100:2200472:-1 gene:ENSONIG00000009778.1 transcript:ENSONIT00000012294.1 gene_biotype:protein_coding transcript_biotype:protein_coding gene_symbol:col9a1b description:collagen, type IX, alpha 1b [Source:ZFIN;Acc:ZDB-GENE-040426-2410]	907	31	0	0	3.42541
ENSONIP00000012547.1 pep scaffold:Orenil1.0:GL831134.1:7076744:7099175:-1 gene:ENSONIG00000009977.1 transcript:ENSONIT00000012557.1 gene_biotype:protein_coding transcript_biotype:protein_coding	1654	56	0	0	3.38983
ENSONIP00000009627.1 pep scaffold:Orenil1.0:GL831159.1:2227957:2265246:-1 gene:ENSONIG00000007640.1 transcript:ENSONIT00000009633.1 gene_biotype:protein_coding transcript_biotype:protein_coding	950	32	0	0	3.37553
ENSONIP00000011183.1 pep scaffold:Orenil1.0:GL831160.1:5192639:5196086:-1 gene:ENSONIG00000008898.1 transcript:ENSONIT00000011192.1 gene_biotype:protein_coding transcript_biotype:protein_coding	240	8	0	0	3.36134
ENSONIP00000005768.1 pep scaffold:Orenil1.0:GL831202.1:371646:378811:-1 gene:ENSONIG00000004581.1 transcript:ENSONIT00000005772.1 gene_biotype:protein_coding transcript_biotype:protein_coding	463	15	0	0	3.2538
ENSONIP00000012565.1 pep scaffold:Orenil1.0:GL831134.1:7108684:7136073:1 gene:ENSONIG00000009990.1 transcript:ENSONIT00000012575.1 gene_biotype:protein_coding transcript_biotype:protein_coding	1606	51	0	0	3.17955
ENSONIP00000014107.1 pep scaffold:Orenil1.0:GL831211.1:1683394:1754946:1 gene:ENSONIG00000011209.1 transcript:ENSONIT00000014117.1 gene_biotype:protein_coding transcript_biotype:protein_coding gene_symbol:col5a1 description:procollagen, type V, alpha 1 [Source:ZFIN;Acc:ZDB-GENE-041105-6]	2013	63	0	0	3.13277
ENSONIP00000013397.1 pep scaffold:Orenil1.0:GL831281.1:1444395:1512802:-1 gene:ENSONIG00000010656.1 transcript:ENSONIT00000013407.1 gene_biotype:protein_coding transcript_biotype:protein_coding gene_symbol:col27a1b description:collagen, type XXVII, alpha 1b [Source:ZFIN;Acc:ZDB-GENE-100119-2]	1684	52	0	0	3.09156
ENSONIP00000026511.1 pep scaffold:Orenil1.0:GL831136.1:8155258:8155851:1 gene:ENSONIG00000021209.1 transcript:ENSONIT00000026535.1 gene_biotype:protein_coding transcript_biotype:protein_coding gene_symbol:h1f0 description:H1 histone family, member 0 [Source:ZFIN;Acc:ZDB-GENE-030131-337]	198	6	0	0	3.06122
ENSONIP00000011148.1 pep scaffold:Orenil1.0:GL831248.1:1422349:1503262:-1 gene:ENSONIG00000008867.1 transcript:ENSONIT00000011157.1 gene_biotype:protein_coding transcript_biotype:protein_coding gene_symbol:COL24A1 description:collagen type XXIV alpha 1 chain [Source:HGNC Symbol;Acc:HGNC:20821]	1509	46	0	0	3.05242
ENSONIP00000005865.1 pep scaffold:Orenil1.0:GL831202.1:1902711:1921492:-1 gene:ENSONIG00000004658.1 transcript:ENSONIT00000005869.1 gene_biotype:protein_coding transcript_biotype:protein_coding gene_symbol:col9a2 description:procollagen, type IX, alpha 2 [Source:ZFIN;Acc:ZDB-GENE-030131-9786]	692	21	0	0	3.04348
ENSONIP00000009617.1 pep scaffold:Orenil1.0:GL831159.1:2168829:2228366:1 gene:ENSONIG00000007632.1 transcript:ENSONIT00000009623.1 gene_biotype:protein_coding transcript_biotype:protein_coding gene_symbol:COL22A1 description:collagen type XXII alpha 1 chain [Source:HGNC Symbol;Acc:HGNC:22989]	1583	47	0	0	2.9728
ENSONIP00000004769.1 pep scaffold:Orenil1.0:GL831295.1:1387685:1419138:1 gene:ENSONIG00000003792.1 transcript:ENSONIT00000004772.1 gene_biotype:protein_coding transcript_biotype:protein_coding gene_symbol:col26a1 description:collagen, type XXVI, alpha 1 [Source:ZFIN;Acc:ZDB-GENE-130530-864]	406	12	0	0	2.9703
ENSONIP00000022340.1 pep scaffold:Orenil1.0:GL831174.1:2569638:2573079:1 gene:ENSONIG00000017717.1 transcript:ENSONIT00000022360.1 gene_biotype:protein_coding transcript_biotype:protein_coding gene_symbol:gpx3 description:glutathione peroxidase 3 [Source:ZFIN;Acc:ZDB-GENE-070222-3]	139	4	0	0	2.91971
ENSONIP00000005850.1 pep scaffold:Orenil1.0:GL831202.1:1841377:1899277:1 gene:ENSONIG00000004645.1 transcript:ENSONIT00000005854.1 gene_biotype:protein_coding transcript_biotype:protein_coding gene_symbol:col16a1 description:collagen, type XVI, alpha 1 [Source:ZFIN;Acc:ZDB-GENE-060503-351]	1583	46	0	0	2.90955
ENSONIP00000016063.1 pep scaffold:Orenil1.0:GL831225.1:149004:149357:1 gene:ENSONIG00000012760.1 transcript:ENSONIT00000016078.1 gene_biotype:protein_coding transcript_biotype:protein_coding	107	3	0	0	2.85714
ENSONIP00000004521.1 pep scaffold:Orenil1.0:GL831263.1:1004430:1006164:1 gene:ENSONIG00000003594.1 transcript:ENSONIT00000004523.1 gene_biotype:protein_coding transcript_biotype:protein_coding gene_symbol:nkl.4 description:NK-lysin tandem duplicate 4 [Source:ZFIN;Acc:ZDB-GENE-030131-7503]	108	3	0	0	2.83019
ENSONIP00000014936.1 pep scaffold:Orenil1.0:GL831144.1:658647:694966:1 gene:ENSONIG00000011865.1 transcript:ENSONIT00000014948.1 gene_biotype:protein_coding transcript_biotype:protein_coding	1214	34	0	0	2.80528
ENSONIP00000001341.1 pep scaffold:Orenil1.0:GL831203.1:204199:260460:-1 gene:ENSONIG00000001058.1 transcript:ENSONIT00000001340.1 gene_biotype:protein_coding transcript_biotype:protein_coding gene_symbol:col4a3 description:collagen, type IV, alpha 3 [Source:ZFIN;Acc:ZDB-GENE-070802-4]	1668	46	0	0	2.7611
ENSONIP00000011147.1 pep scaffold:Orenil1.0:GL831248.1:1418005:1489055:-1 gene:ENSONIG00000008867.1 transcript:ENSONIT00000011156.1 gene_biotype:protein_coding transcript_biotype:protein_coding gene_symbol:COL24A1 description:collagen type XXIV alpha 1 chain [Source:HGNC Symbol;Acc:HGNC:20821]	1773	48	0	0	2.71033
ENSONIP00000011057.1 pep scaffold:Orenil1.0:GL831187.1:1706256:1722649:-1 gene:ENSONIG00000008795.1 transcript:ENSONIT00000011066.1 gene_biotype:protein_coding transcript_biotype:protein_coding gene_symbol:col28a2a description:collagen, type XXVIII, alpha 2a [Source:ZFIN;Acc:ZDB-GENE-030131-4444]	1227	33	0	0	2.69388
ENSONIP00000017811.1 pep scaffold:Orenil1.0:GL831157.1:613335:614650:-1 gene:ENSONIG00000014169.1 transcript:ENSONIT00000017826.1 gene_biotype:protein_coding transcript_biotype:protein_coding gene_symbol:c1qtnf9 description:C1q and TNF related 9 [Source:ZFIN;Acc:ZDB-GENE-080303-33]	340	9	0	0	2.66272
ENSONIP00000011247.1 pep scaffold:Orenil1.0:GL831187.1:2645799:2648913:-1 gene:ENSONIG00000008948.1 transcript:ENSONIT00000011256.1 gene_biotype:protein_coding transcript_biotype:protein_coding gene_symbol:dap1b description:death associated protein 1b [Source:ZFIN;Acc:ZDB-GENE-000511-4]	115	3	0	0	2.65487
ENSONIP00000025199.1 pep scaffold:Orenil1.0:GL831408.1:524645:563781:1 gene:ENSONIG00000020011.1 transcript:ENSONIT00000025220.1 gene_biotype:protein_coding transcript_biotype:protein_coding gene_symbol:col11a2 description:collagen, type XI, alpha 2 [Source:ZFIN;Acc:ZDB-GENE-000208-23]	2036	53	0	0	2.6057
ENSONIP00000002445.1 pep scaffold:Orenil1.0:GL831140.1:1792877:1816832:1 gene:ENSONIG00000001953.1 transcript:ENSONIT00000002446.1 gene_biotype:protein_coding transcript_biotype:protein_coding gene_symbol:si:dkey-21p1.3 description:si:dkey-21p1.3 [Source:ZFIN;Acc:ZDB-GENE-081105-162]	1203	31	0	0	2.58118
ENSONIP00000001340.1 pep scaffold:Orenil1.0:GL831203.1:204193:259769:-1 gene:ENSONIG00000001058.1 transcript:ENSONIT00000001339.1 gene_biotype:protein_coding transcript_biotype:protein_coding gene_symbol:col4a3 description:collagen, type IV, alpha 3 [Source:ZFIN;Acc:ZDB-GENE-070802-4]	1674	43	0	0	2.57177
ENSONIP00000009288.1 pep scaffold:Orenil1.0:GL831412.1:181106:185482:-1 gene:ENSONIG00000007361.1 transcript:ENSONIT00000009293.1 gene_biotype:protein_coding transcript_biotype:protein_coding	163	4	0	0	2.48447
ENSONIP00000018017.1 pep scaffold:Orenil1.0:GL831258.1:1279597:1304540:-1 gene:ENSONIG00000014329.1 transcript:ENSONIT00000018032.1 gene_biotype:protein_coding transcript_biotype:protein_coding gene_symbol:col4a2 description:collagen, type IV, alpha 2 [Source:ZFIN;Acc:ZDB-GENE-070725-3]	1658	41	0	0	2.47585
ENSONIP00000012223.1 pep scaffold:Orenil1.0:GL831145.1:1369953:1408900:-1 gene:ENSONIG00000009732.1 transcript:ENSONIT00000012232.1 gene_biotype:protein_coding transcript_biotype:protein_coding gene_symbol:col21a1 description:collagen, type XXI, alpha 1 [Source:ZFIN;Acc:ZDB-GENE-110607-3]	893	22	0	0	2.46914

## Sheet: O.latipes
Protein ID	Length	Hit number of pep length = 3	Hit number of pep length = 4	Hit number of pep length = 5	Score
ENSORLP00000006212.1 pep chromosome:MEDAKA1:18:10809693:10827349:-1 gene:ENSORLG00000004934.1 transcript:ENSORLT00000006213.1 gene_biotype:protein_coding transcript_biotype:protein_coding gene_symbol:COL25A1 description:collagen type XXV alpha 1 chain [Source:HGNC Symbol;Acc:HGNC:18603]	292	24	0	0	8.27586
ENSORLP00000006211.1 pep chromosome:MEDAKA1:18:10802778:10822202:-1 gene:ENSORLG00000004934.1 transcript:ENSORLT00000006212.1 gene_biotype:protein_coding transcript_biotype:protein_coding gene_symbol:COL25A1 description:collagen type XXV alpha 1 chain [Source:HGNC Symbol;Acc:HGNC:18603]	215	16	0	0	7.51174
ENSORLP00000000097.1 pep chromosome:MEDAKA1:1:868722:869551:-1 gene:ENSORLG00000000082.1 transcript:ENSORLT00000000097.1 gene_biotype:protein_coding transcript_biotype:protein_coding	58	4	0	0	7.14286
ENSORLP00000005094.1 pep chromosome:MEDAKA1:4:7422222:7423284:1 gene:ENSORLG00000004071.1 transcript:ENSORLT00000005095.1 gene_biotype:protein_coding transcript_biotype:protein_coding	305	19	0	0	6.27063
ENSORLP00000014786.1 pep chromosome:MEDAKA1:21:10493932:10495836:-1 gene:ENSORLG00000011801.1 transcript:ENSORLT00000014787.1 gene_biotype:protein_coding transcript_biotype:protein_coding gene_symbol:col8a1a description:collagen, type VIII, alpha 1a [Source:ZFIN;Acc:ZDB-GENE-070912-274]	627	38	0	0	6.08
ENSORLP00000011695.1 pep chromosome:MEDAKA1:18:21729983:21774515:-1 gene:ENSORLG00000009315.1 transcript:ENSORLT00000011696.1 gene_biotype:protein_coding transcript_biotype:protein_coding gene_symbol:col4a6 description:collagen, type IV, alpha 6 [Source:ZFIN;Acc:ZDB-GENE-101001-2]	1648	96	0	0	5.83232
ENSORLP00000014767.1 pep chromosome:MEDAKA1:14:21902437:21903150:-1 gene:ENSORLG00000011785.1 transcript:ENSORLT00000014768.1 gene_biotype:protein_coding transcript_biotype:protein_coding	212	12	0	0	5.71429
ENSORLP00000002449.1 pep chromosome:MEDAKA1:2:19770096:19772495:-1 gene:ENSORLG00000001968.1 transcript:ENSORLT00000002450.1 gene_biotype:protein_coding transcript_biotype:protein_coding gene_symbol:COL8A1 description:collagen type VIII alpha 1 chain [Source:HGNC Symbol;Acc:HGNC:2215]	734	39	0	0	5.32787
ENSORLP00000002450.1 pep chromosome:MEDAKA1:2:19770096:19772405:-1 gene:ENSORLG00000001968.1 transcript:ENSORLT00000002451.1 gene_biotype:protein_coding transcript_biotype:protein_coding gene_symbol:COL8A1 description:collagen type VIII alpha 1 chain [Source:HGNC Symbol;Acc:HGNC:2215]	735	39	0	0	5.3206
ENSORLP00000006601.1 pep chromosome:MEDAKA1:11:11004371:11009334:1 gene:ENSORLG00000005237.1 transcript:ENSORLT00000006602.1 gene_biotype:protein_coding transcript_biotype:protein_coding gene_symbol:col8a2 description:collagen, type VIII, alpha 2 [Source:ZFIN;Acc:ZDB-GENE-060503-488]	668	35	0	0	5.25526
ENSORLP00000014783.1 pep chromosome:MEDAKA1:21:10493932:10496354:-1 gene:ENSORLG00000011801.1 transcript:ENSORLT00000014784.1 gene_biotype:protein_coding transcript_biotype:protein_coding gene_symbol:col8a1a description:collagen, type VIII, alpha 1a [Source:ZFIN;Acc:ZDB-GENE-070912-274]	732	38	0	0	5.20548
ENSORLP00000000191.1 pep chromosome:MEDAKA1:1:1305973:1306572:1 gene:ENSORLG00000000159.1 transcript:ENSORLT00000000191.1 gene_biotype:protein_coding transcript_biotype:protein_coding	200	10	0	0	5.05051
ENSORLP00000000836.1 pep chromosome:MEDAKA1:14:1457535:1458783:1 gene:ENSORLG00000000680.1 transcript:ENSORLT00000000837.1 gene_biotype:protein_coding transcript_biotype:protein_coding	220	11	0	0	5.04587
ENSORLP00000006230.1 pep chromosome:MEDAKA1:11:10296333:10301009:-1 gene:ENSORLG00000004944.1 transcript:ENSORLT00000006231.1 gene_biotype:protein_coding transcript_biotype:protein_coding	247	12	0	0	4.89796
ENSORLP00000014936.1 pep chromosome:MEDAKA1:7:19200057:19213558:1 gene:ENSORLG00000011918.1 transcript:ENSORLT00000014937.1 gene_biotype:protein_coding transcript_biotype:protein_coding gene_symbol:COL9A3 description:collagen type IX alpha 3 chain [Source:HGNC Symbol;Acc:HGNC:2219]	678	33	0	0	4.88166
ENSORLP00000017639.1 pep chromosome:MEDAKA1:20:24525410:24529757:1 gene:ENSORLG00000014070.1 transcript:ENSORLT00000017640.1 gene_biotype:protein_coding transcript_biotype:protein_coding gene_symbol:smpx description:small muscle protein, X-linked [Source:ZFIN;Acc:ZDB-GENE-040704-24]	84	4	0	0	4.87805
ENSORLP00000025030.1 pep scaffold:MEDAKA1:scaffold2462:1077:6244:-1 gene:ENSORLG00000020177.1 transcript:ENSORLT00000025031.1 gene_biotype:protein_coding transcript_biotype:protein_coding	44	2	0	0	4.7619
ENSORLP00000011806.2 pep chromosome:MEDAKA1:18:21872658:21907341:1 gene:ENSORLG00000009416.2 transcript:ENSORLT00000011807.2 gene_biotype:protein_coding transcript_biotype:protein_coding gene_symbol:col4a5 description:collagen, type IV, alpha 5 (Alport syndrome) [Source:ZFIN;Acc:ZDB-GENE-030131-2281]	1647	76	0	0	4.62006
ENSORLP00000009575.1 pep chromosome:MEDAKA1:19:8153037:8153627:-1 gene:ENSORLG00000007640.1 transcript:ENSORLT00000009576.1 gene_biotype:protein_coding transcript_biotype:protein_coding gene_symbol:h1f0 description:H1 histone family, member 0 [Source:ZFIN;Acc:ZDB-GENE-030131-337]	197	9	0	0	4.61538
ENSORLP00000014768.1 pep chromosome:MEDAKA1:14:21902593:21903150:-1 gene:ENSORLG00000011785.1 transcript:ENSORLT00000014769.1 gene_biotype:protein_coding transcript_biotype:protein_coding	176	8	0	0	4.5977
ENSORLP00000009940.1 pep chromosome:MEDAKA1:17:13246112:13246989:-1 gene:ENSORLG00000007927.1 transcript:ENSORLT00000009941.1 gene_biotype:protein_coding transcript_biotype:protein_coding	94	4	0	0	4.34783
ENSORLP00000006226.1 pep chromosome:MEDAKA1:11:10292104:10300513:-1 gene:ENSORLG00000004944.1 transcript:ENSORLT00000006227.1 gene_biotype:protein_coding transcript_biotype:protein_coding	419	16	0	0	3.83693
ENSORLP00000013074.1 pep chromosome:MEDAKA1:15:24556575:24570413:-1 gene:ENSORLG00000010431.1 transcript:ENSORLT00000013075.1 gene_biotype:protein_coding transcript_biotype:protein_coding gene_symbol:col9a1b description:collagen, type IX, alpha 1b [Source:ZFIN;Acc:ZDB-GENE-040426-2410]	684	26	0	0	3.81232
ENSORLP00000001063.1 pep chromosome:MEDAKA1:1:2502385:2502870:1 gene:ENSORLG00000000870.1 transcript:ENSORLT00000001064.1 gene_biotype:protein_coding transcript_biotype:protein_coding	163	6	0	0	3.72671
ENSORLP00000019936.1 pep chromosome:MEDAKA1:5:29267543:29280365:1 gene:ENSORLG00000015925.1 transcript:ENSORLT00000019937.1 gene_biotype:protein_coding transcript_biotype:protein_coding	85	3	0	0	3.61446
ENSORLP00000006774.1 pep chromosome:MEDAKA1:11:12100618:12116879:-1 gene:ENSORLG00000005372.1 transcript:ENSORLT00000006775.1 gene_biotype:protein_coding transcript_biotype:protein_coding gene_symbol:col9a2 description:procollagen, type IX, alpha 2 [Source:ZFIN;Acc:ZDB-GENE-030131-9786]	695	25	0	0	3.6075
ENSORLP00000016768.1 pep chromosome:MEDAKA1:11:24219511:24227108:-1 gene:ENSORLG00000013375.1 transcript:ENSORLT00000016769.1 gene_biotype:protein_coding transcript_biotype:protein_coding	169	6	0	0	3.59281
ENSORLP00000025123.1 pep scaffold:MEDAKA1:scaffold1232:42350:42725:-1 gene:ENSORLG00000020259.1 transcript:ENSORLT00000025124.1 gene_biotype:protein_coding transcript_biotype:protein_coding	30	1	0	0	3.57143
ENSORLP00000017171.1 pep chromosome:MEDAKA1:11:26283034:26283682:-1 gene:ENSORLG00000013690.1 transcript:ENSORLT00000017172.1 gene_biotype:protein_coding transcript_biotype:protein_coding	116	4	0	0	3.50877
ENSORLP00000023801.1 pep scaffold:MEDAKA1:scaffold5019:487:1872:-1 gene:ENSORLG00000019087.1 transcript:ENSORLT00000023802.1 gene_biotype:protein_coding transcript_biotype:protein_coding	60	2	0	0	3.44828
ENSORLP00000001317.1 pep chromosome:MEDAKA1:15:3324547:3368219:-1 gene:ENSORLG00000001066.1 transcript:ENSORLT00000001318.1 gene_biotype:protein_coding transcript_biotype:protein_coding	554	19	0	0	3.44203
ENSORLP00000012971.1 pep chromosome:MEDAKA1:15:24444722:24551348:1 gene:ENSORLG00000010350.1 transcript:ENSORLT00000012972.1 gene_biotype:protein_coding transcript_biotype:protein_coding gene_symbol:col19a1 description:collagen, type XIX, alpha 1 [Source:ZFIN;Acc:ZDB-GENE-090312-196]	1107	38	0	0	3.43891
ENSORLP00000024600.1 pep scaffold:MEDAKA1:scaffold3791:247:4303:1 gene:ENSORLG00000019801.1 transcript:ENSORLT00000024601.1 gene_biotype:protein_coding transcript_biotype:protein_coding	62	2	0	0	3.33333
ENSORLP00000010884.1 pep chromosome:MEDAKA1:20:15541154:15542344:1 gene:ENSORLG00000008674.1 transcript:ENSORLT00000010885.1 gene_biotype:protein_coding transcript_biotype:protein_coding gene_symbol:c1qtnf9 description:C1q and TNF related 9 [Source:ZFIN;Acc:ZDB-GENE-080303-33]	337	11	0	0	3.28358
ENSORLP00000017207.1 pep chromosome:MEDAKA1:11:26413074:26413709:-1 gene:ENSORLG00000013718.1 transcript:ENSORLT00000017208.1 gene_biotype:protein_coding transcript_biotype:protein_coding	125	4	0	0	3.25203
ENSORLP00000024919.1 pep scaffold:MEDAKA1:scaffold1637:3023:3261:1 gene:ENSORLG00000020083.1 transcript:ENSORLT00000024920.1 gene_biotype:protein_coding transcript_biotype:protein_coding	33	1	0	0	3.22581
ENSORLP00000024419.1 pep ultracontig:MEDAKA1:ultracontig199:23783:36706:1 gene:ENSORLG00000019636.1 transcript:ENSORLT00000024420.1 gene_biotype:protein_coding transcript_biotype:protein_coding	595	19	0	0	3.20405
ENSORLP00000022564.1 pep chromosome:MEDAKA1:21:28259192:28290194:-1 gene:ENSORLG00000018010.1 transcript:ENSORLT00000022565.1 gene_biotype:protein_coding transcript_biotype:protein_coding gene_symbol:col4a1 description:collagen type IV alpha1 precursor [Source:RefSeq peptide;Acc:NP_001170943]	1664	52	0	0	3.12876
ENSORLP00000025671.1 pep ultracontig:MEDAKA1:ultracontig221:33686:34511:1 gene:ENSORLG00000020728.1 transcript:ENSORLT00000025672.1 gene_biotype:protein_coding transcript_biotype:protein_coding	162	5	0	0	3.125
ENSORLP00000021569.1 pep chromosome:MEDAKA1:9:30417885:30444766:-1 gene:ENSORLG00000017237.1 transcript:ENSORLT00000021570.1 gene_biotype:protein_coding transcript_biotype:protein_coding gene_symbol:sub1 description:general transcriptional coactivator [Source:RefSeq peptide;Acc:NP_001098187]	132	4	0	0	3.07692
ENSORLP00000022601.1 pep chromosome:MEDAKA1:21:28312000:28392847:1 gene:ENSORLG00000018034.1 transcript:ENSORLT00000022602.1 gene_biotype:protein_coding transcript_biotype:protein_coding gene_symbol:col4a2 description:collagen, type IV, alpha 2 [Source:ZFIN;Acc:ZDB-GENE-070725-3]	1706	52	0	0	3.05164
ENSORLP00000018240.1 pep chromosome:MEDAKA1:23:15256988:15290382:1 gene:ENSORLG00000014551.1 transcript:ENSORLT00000018241.1 gene_biotype:protein_coding transcript_biotype:protein_coding	810	24	0	0	2.9703
ENSORLP00000024954.1 pep ultracontig:MEDAKA1:ultracontig277:34435:35846:-1 gene:ENSORLG00000020109.1 transcript:ENSORLT00000024955.1 gene_biotype:protein_coding transcript_biotype:protein_coding	36	1	0	0	2.94118
ENSORLP00000007335.1 pep chromosome:MEDAKA1:8:8772260:8805370:-1 gene:ENSORLG00000005829.1 transcript:ENSORLT00000007336.1 gene_biotype:protein_coding transcript_biotype:protein_coding gene_symbol:col5a3a description:collagen, type V, alpha 3a [Source:ZFIN;Acc:ZDB-GENE-030131-968]	1809	53	0	0	2.93304
ENSORLP00000021389.1 pep chromosome:MEDAKA1:22:14577242:14577531:-1 gene:ENSORLG00000017095.1 transcript:ENSORLT00000021390.1 gene_biotype:protein_coding transcript_biotype:protein_coding	71	2	0	0	2.89855
ENSORLP00000009251.1 pep chromosome:MEDAKA1:16:12963086:12970064:1 gene:ENSORLG00000007381.1 transcript:ENSORLT00000009252.1 gene_biotype:protein_coding transcript_biotype:protein_coding gene_symbol:colq description:collagen-like tail subunit (single strand of homotrimer) of asymmetric acetylcholinesterase [Source:ZFIN;Acc:ZDB-GENE-110411-119]	452	13	0	0	2.88889
ENSORLP00000013569.1 pep chromosome:MEDAKA1:4:18300835:18381528:-1 gene:ENSORLG00000010818.1 transcript:ENSORLT00000013570.1 gene_biotype:protein_coding transcript_biotype:protein_coding gene_symbol:COL24A1 description:collagen type XXIV alpha 1 chain [Source:HGNC Symbol;Acc:HGNC:20821]	1734	50	0	0	2.88684
ENSORLP00000021105.1 pep chromosome:MEDAKA1:16:29427045:29428629:-1 gene:ENSORLG00000016869.1 transcript:ENSORLT00000021106.1 gene_biotype:protein_coding transcript_biotype:protein_coding	141	4	0	0	2.8777
ENSORLP00000017410.1 pep chromosome:MEDAKA1:12:25833360:25882736:1 gene:ENSORLG00000013882.1 transcript:ENSORLT00000017411.1 gene_biotype:protein_coding transcript_biotype:protein_coding gene_symbol:si:ch211-196i2.1 description:si:ch211-196i2.1 [Source:ZFIN;Acc:ZDB-GENE-091204-150]	1370	39	0	0	2.85088
ENSORLP00000008190.1 pep chromosome:MEDAKA1:11:15190534:15227258:1 gene:ENSORLG00000006525.1 transcript:ENSORLT00000008191.1 gene_biotype:protein_coding transcript_biotype:protein_coding gene_symbol:col11a2 description:collagen, type XI, alpha 2 [Source:ZFIN;Acc:ZDB-GENE-000208-23]	1820	51	0	0	2.80528

## Sheet: PM
Protein ID	Length	Hit number of pep length = 3	Hit number of pep length = 4	Hit number of pep length = 5	Score	Annotation
Pm_GLEAN_10000652 [mRNA] locus=scaffold4657:13834:14495:- [translate_table: standard]	71	5	0	0	7.24638
Pm_GLEAN_10000328 [mRNA] locus=scaffold6967:296:892:- [translate_table: standard]	199	11	0	0	5.58376	MGC110425; zgc:110425; K11275 histone H1/5
Pm_GLEAN_10021965 [mRNA] locus=scaffold18:145995:148291:- [translate_table: standard]	737	41	0	0	5.57823	similar to Collagen alpha-2(IV) chain precursor (Canstatin); K06237 collagen, type IV, alpha
Pm_GLEAN_10017636 [mRNA] locus=scaffold306:753747:754241:- [translate_table: standard]	165	9	0	0	5.52147	Hist1h1b; histone cluster 1, H1b; K11275 histone H1/5
Pm_GLEAN_10012041 [mRNA] locus=scaffold372:246083:249579:+ [translate_table: standard]	685	36	0	0	5.27086	similar to Collagen alpha-2(IV) chain precursor (Canstatin); K06237 collagen, type IV, alpha
Pm_GLEAN_10010713 [mRNA] locus=scaffold417:119173:135899:- [translate_table: standard]	361	18	0	0	5.01393	zgc:194937; K08131 collagen, type IX, alpha
Pm_GLEAN_10002794 [mRNA] locus=scaffold2591:12297:12892:- [translate_table: standard]	195	9	0	0	4.66321	similar to histone H1.3-like protein; K11275 histone H1/5
Pm_GLEAN_10000114 [mRNA] locus=scaffold7291:482:1075:+ [translate_table: standard]	198	9	0	0	4.59184	similar to histone H1.3-like protein; K11275 histone H1/5
Pm_GLEAN_10006876 [mRNA] locus=scaffold929:3834:54040:- [translate_table: standard]	660	30	0	0	4.55927	col4a6; collagen, type IV, alpha 6; K06237 collagen, type IV, alpha
Pm_GLEAN_10004080 [mRNA] locus=scaffold2269:20278:30021:+ [translate_table: standard]	599	27	0	0	4.52261	col9a3, cb367, sb:cb367, si:ch73-162j3.1, wu:fa04f01; collagen, type IX, alpha 3; K08131 collagen, type IX, alpha
Pm_GLEAN_10017377 [mRNA] locus=scaffold210:705159:740476:+ [translate_table: standard]	383	17	0	0	4.46194	GM18517 gene product from transcript GM18517-RA; K06237 collagen, type IV, alpha
Pm_GLEAN_10010820 [mRNA] locus=scaffold514:31694:32287:+ [translate_table: standard]	198	8	0	0	4.08163	similar to histone H1.3-like protein; K11275 histone H1/5
Pm_GLEAN_10008539 [mRNA] locus=scaffold766:176943:178445:- [translate_table: standard]	78	3	0	0	3.94737
Pm_GLEAN_10014438 [mRNA] locus=scaffold414:320981:321223:- [translate_table: standard]	81	3	0	0	3.79747
Pm_GLEAN_10010827 [mRNA] locus=scaffold514:42722:43381:- [translate_table: standard]	220	8	0	0	3.66972	histone cluster 1, H1b-like; K11275 histone H1/5
Pm_GLEAN_10010412 [mRNA] locus=scaffold526:77028:77903:- [translate_table: standard]	196	7	0	0	3.60825	similar to GA13983-PA; K09427 Adh transcription factor 1
Pm_GLEAN_10019966 [mRNA] locus=scaffold51:478737:480844:- [translate_table: standard]	113	4	0	0	3.6036
Pm_GLEAN_10021158 [mRNA] locus=scaffold48:1112368:1114460:- [translate_table: standard]	318	11	0	0	3.48101	similar to adiponectin; K07296 adiponectin
Pm_GLEAN_10020072 [mRNA] locus=scaffold21:803678:816350:+ [translate_table: standard]	876	30	0	0	3.43249	alpha 1 type IX collagen; K08131 collagen, type IX, alpha
Pm_GLEAN_10005618 [mRNA] locus=scaffold1204:31463:57265:+ [translate_table: standard]	179	6	0	0	3.38983	Col6a3, AI507288, Col6a-3; collagen, type VI, alpha 3; K06238 collagen, type VI, alpha
Pm_GLEAN_10000650 [mRNA] locus=scaffold4944:2586:2864:+ [translate_table: standard]	93	3	0	0	3.2967
Pm_GLEAN_10002761 [mRNA] locus=scaffold2337:39515:43346:- [translate_table: standard]	124	4	0	0	3.27869	pip5k2, Pip5k2c, cb770, pip4k2c, zgc:56046; phosphatidylinositol-4-phosphate 5-kinase, type II (EC:2.7.1.149); K00920 1-phosphatidylinositol-5-phosphate 4-kinase [EC:2.7.1.149]
Pm_GLEAN_10022043 [mRNA] locus=scaffold18:1297526:1335435:+ [translate_table: standard]	1638	53	0	0	3.23961	col4a1, col4a5, fj65e07, im:7157877, si:ch211-174g17.1, wu:fj65e07; collagen, type IV, alpha 1; K06237 collagen, type IV, alpha
Pm_GLEAN_10002665 [mRNA] locus=scaffold2394:24046:33539:- [translate_table: standard]	65	2	0	0	3.1746	angpt1; angiopoietin 1; K05465 angiopoietin 1
Pm_GLEAN_10022162 [mRNA] locus=scaffold64:1203807:1204391:+ [translate_table: standard]	195	6	0	0	3.10881	Histone H1.0-like; K11275 histone H1/5
Pm_GLEAN_10001221 [mRNA] locus=scaffold3629:991:1980:- [translate_table: standard]	101	3	0	0	3.0303	si:dkey-91i10.3 (EC:1.14.13.15); K00488 cytochrome P450, family 27, subfamily A (cholestanetriol 26-monooxygenase) [EC:1.14.13.15]
Pm_GLEAN_10001084 [mRNA] locus=scaffold3841:3753:14325:+ [translate_table: standard]	303	9	0	0	2.99003	c1qa, MGC109903, zgc:109903; complement component 1, q subcomponent, A chain; K03986 complement C1q subcomponent subunit A
Pm_GLEAN_10012823 [mRNA] locus=scaffold619:121563:131587:- [translate_table: standard]	69	2	0	0	2.98507
Pm_GLEAN_10019456 [mRNA] locus=scaffold253:173888:177433:- [translate_table: standard]	70	2	0	0	2.94118
Pm_GLEAN_10013243 [mRNA] locus=scaffold227:370725:381497:- [translate_table: standard]	411	12	0	0	2.93399
Pm_GLEAN_10013898 [mRNA] locus=scaffold189:78816:79028:+ [translate_table: standard]	71	2	0	0	2.89855
Pm_GLEAN_10009132 [mRNA] locus=scaffold583:155005:155555:+ [translate_table: standard]	107	3	0	0	2.85714	brca2, brcc2, brovca2, facd, fad, fad1, fancb, fancd1; breast cancer 2, early onset; K08775 breast cancer 2 susceptibility protein
Pm_GLEAN_10009635 [mRNA] locus=scaffold524:190169:190387:+ [translate_table: standard]	73	2	0	0	2.8169
Pm_GLEAN_10004061 [mRNA] locus=scaffold1681:80075:80296:+ [translate_table: standard]	74	2	0	0	2.77778	Slc19a2, MGC124887; solute carrier family 19 (thiamine transporter), member 2; K14610 solute carrier family 19 (thiamine transporter), member 2/3
Pm_GLEAN_10002726 [mRNA] locus=scaffold2342:42416:44131:- [translate_table: standard]	327	9	0	0	2.76923	hypothetical protein; K11772 SWI/SNF complex subunit SWI3
Pm_GLEAN_10006344 [mRNA] locus=scaffold1405:133883:134113:+ [translate_table: standard]	77	2	0	0	2.66667
Pm_GLEAN_10014971 [mRNA] locus=scaffold926:142275:150897:+ [translate_table: standard]	154	4	0	0	2.63158
Pm_GLEAN_10006639 [mRNA] locus=scaffold1437:5939:26109:+ [translate_table: standard]	234	6	0	0	2.58621
Pm_GLEAN_10000721 [mRNA] locus=scaffold4516:8181:11027:- [translate_table: standard]	119	3	0	0	2.5641	uts2b; urotensin 2, beta; K05248 urotensin 2
Pm_GLEAN_10000565 [mRNA] locus=scaffold6639:10543:10946:- [translate_table: standard]	81	2	0	0	2.53165
Pm_GLEAN_10000364 [mRNA] locus=scaffold5568:1716:8049:- [translate_table: standard]	163	4	0	0	2.48447	PIK3C2B; phosphoinositide-3-kinase, class 2, beta polypeptide; K00923 phosphatidylinositol-4-phosphate 3-kinase [EC:2.7.1.154]
Pm_GLEAN_10017624 [mRNA] locus=scaffold472:437822:446698:- [translate_table: standard]	123	3	0	0	2.47934
Pm_GLEAN_10000016 [mRNA] locus=scaffold11782:164:573:+ [translate_table: standard]	83	2	0	0	2.46914
Pm_GLEAN_10016236 [mRNA] locus=scaffold82:86817:107433:- [translate_table: standard]	1219	30	0	0	2.46508	col5a2l, COL5A2, im:7038599, si:by143e18.1, si:dz167c3.3, wu:fa13f03, wu:fa98d01, wu:fj05e03; collagen, type V, alpha 2-like; K06236 collagen, type I/II/III/V/XI, alpha
Pm_GLEAN_10022362 [mRNA] locus=scaffold2:437248:471979:- [translate_table: standard]	1842	44	1	0	2.44565	COL5A1, cha1V; collagen, type V, alpha 1; K06236 collagen, type I/II/III/V/XI, alpha
Pm_GLEAN_10021737 [mRNA] locus=scaffold4:1492280:1530065:+ [translate_table: standard]	1320	32	0	0	2.42792	similar to collagen, type II, alpha 1; K06236 collagen, type I/II/III/V/XI, alpha
Pm_GLEAN_10002017 [mRNA] locus=scaffold2800:5533:5910:- [translate_table: standard]	126	3	0	0	2.41935	G protein-coupled receptor 151-like; K04231 galanin receptor 2
Pm_GLEAN_10008728 [mRNA] locus=scaffold638:26958:42065:+ [translate_table: standard]	756	18	0	0	2.38727	alpha 1 type IX collagen; K08131 collagen, type IX, alpha
Pm_GLEAN_10008106 [mRNA] locus=scaffold1383:82040:94601:- [translate_table: standard]	170	4	0	0	2.38095
Pm_GLEAN_10000061 [mRNA] locus=scaffold8093:66:1953:+ [translate_table: standard]	87	2	0	0	2.35294	SST, SS, SS1; somatostatin; K05237 somatostatin

[truncated: 8 more sheets: Sa, Sr, S.salar, T.rubripes, T.nigroviridis, X.maculatus, Grass carp, Sg]
