# Supplementary material for: High Throughput Identification of Antihypertensive Peptides from Fish Proteome Datasets
Source: Mar Drugs. 2018 Oct 2;16(10):365. doi: 10.3390/md16100365 (PMC6212880; doi:10.3390/md16100365)
Supplement: Supplementary file 1 [file marinedrugs-16-00365-s001.zip › Supplementary_revised/Table S8.xlsx]

## Sheet: col4a5_selected
Species	Col4a5 start	Col4a5 end	AHTP sequences	AHTP start	AHTP end
L.oculatus	1	1689	LGP	87	89
L.oculatus	1	1689	GLP	64	66
L.oculatus	1	1689	GLP	100	102
L.oculatus	1	1689	GLP	109	111
L.oculatus	1	1689	GLP	112	114
L.oculatus	1	1689	GLP	136	138
L.oculatus	1	1689	GLP	148	150
L.oculatus	1	1689	GLP	178	180
L.oculatus	1	1689	GLP	181	183
L.oculatus	1	1689	GLP	214	216
L.oculatus	1	1689	GLP	274	276
L.oculatus	1	1689	GLP	389	391
L.oculatus	1	1689	GLP	438	440
L.oculatus	1	1689	GLP	457	459
L.oculatus	1	1689	GLP	501	503
L.oculatus	1	1689	GLP	507	509
L.oculatus	1	1689	GLP	528	530
L.oculatus	1	1689	GLP	534	536
L.oculatus	1	1689	GLP	565	567
L.oculatus	1	1689	GLP	580	582
L.oculatus	1	1689	GLP	661	663
L.oculatus	1	1689	GLP	691	693
L.oculatus	1	1689	GLP	700	702
L.oculatus	1	1689	GLP	705	707
L.oculatus	1	1689	GLP	720	722
L.oculatus	1	1689	GLP	738	740
L.oculatus	1	1689	GLP	752	754
L.oculatus	1	1689	GLP	758	760
L.oculatus	1	1689	GLP	876	878
L.oculatus	1	1689	GLP	885	887
L.oculatus	1	1689	GLP	888	890
L.oculatus	1	1689	GLP	945	947
L.oculatus	1	1689	GLP	982	984
L.oculatus	1	1689	GLP	1000	1002
L.oculatus	1	1689	GLP	1089	1091
L.oculatus	1	1689	GLP	1101	1103
L.oculatus	1	1689	GLP	1104	1106
L.oculatus	1	1689	GLP	1116	1118
L.oculatus	1	1689	GLP	1146	1148
L.oculatus	1	1689	GLP	1199	1201
L.oculatus	1	1689	GLP	1202	1204
L.oculatus	1	1689	GLP	1211	1213
L.oculatus	1	1689	GLP	1214	1216
L.oculatus	1	1689	GLP	1232	1234
L.oculatus	1	1689	GLP	1247	1249
L.oculatus	1	1689	GLP	1294	1296
L.oculatus	1	1689	GLP	1297	1299
L.oculatus	1	1689	GLP	1363	1365
L.oculatus	1	1689	GLP	1379	1381
L.oculatus	1	1689	GLP	1451	1453
L.oculatus	1	1689	GPL	85	87
L.oculatus	1	1689	PLG	86	88
L.oculatus	1	1689	LPG	65	67
L.oculatus	1	1689	LPG	101	103
L.oculatus	1	1689	LPG	110	112
L.oculatus	1	1689	LPG	113	115
L.oculatus	1	1689	LPG	137	139
L.oculatus	1	1689	LPG	149	151
L.oculatus	1	1689	LPG	179	181
L.oculatus	1	1689	LPG	182	184
L.oculatus	1	1689	LPG	215	217
L.oculatus	1	1689	LPG	275	277
L.oculatus	1	1689	LPG	390	392
L.oculatus	1	1689	LPG	395	397
L.oculatus	1	1689	LPG	421	423
L.oculatus	1	1689	LPG	439	441
L.oculatus	1	1689	LPG	458	460
L.oculatus	1	1689	LPG	502	504
L.oculatus	1	1689	LPG	508	510
L.oculatus	1	1689	LPG	529	531
L.oculatus	1	1689	LPG	535	537
L.oculatus	1	1689	LPG	566	568
L.oculatus	1	1689	LPG	581	583
L.oculatus	1	1689	LPG	662	664
L.oculatus	1	1689	LPG	692	694
L.oculatus	1	1689	LPG	701	703
L.oculatus	1	1689	LPG	706	708
L.oculatus	1	1689	LPG	721	723
L.oculatus	1	1689	LPG	739	741
L.oculatus	1	1689	LPG	753	755
L.oculatus	1	1689	LPG	759	761
L.oculatus	1	1689	LPG	877	879
L.oculatus	1	1689	LPG	886	888
L.oculatus	1	1689	LPG	889	891
L.oculatus	1	1689	LPG	946	948
L.oculatus	1	1689	LPG	983	985
L.oculatus	1	1689	LPG	1001	1003
L.oculatus	1	1689	LPG	1090	1092
L.oculatus	1	1689	LPG	1102	1104
L.oculatus	1	1689	LPG	1105	1107
L.oculatus	1	1689	LPG	1117	1119
L.oculatus	1	1689	LPG	1147	1149
L.oculatus	1	1689	LPG	1200	1202
L.oculatus	1	1689	LPG	1203	1205
L.oculatus	1	1689	LPG	1212	1214
L.oculatus	1	1689	LPG	1215	1217
L.oculatus	1	1689	LPG	1233	1235
L.oculatus	1	1689	LPG	1295	1297
L.oculatus	1	1689	LPG	1298	1300
L.oculatus	1	1689	LPG	1364	1366
L.oculatus	1	1689	LPG	1380	1382
L.oculatus	1	1689	LPG	1452	1454
L.oculatus	1	1689	IKP	1560	1562
D.rerio	1	1680	GLP	50	52
D.rerio	1	1680	GLP	95	97
D.rerio	1	1680	GLP	107	109
D.rerio	1	1680	GLP	170	172
D.rerio	1	1680	GLP	321	323
D.rerio	1	1680	GLP	373	375
D.rerio	1	1680	GLP	399	401
D.rerio	1	1680	GLP	451	453
D.rerio	1	1680	GLP	535	537
D.rerio	1	1680	GLP	566	568
D.rerio	1	1680	GLP	604	606
D.rerio	1	1680	GLP	613	615
D.rerio	1	1680	GLP	642	644
D.rerio	1	1680	GLP	688	690
D.rerio	1	1680	GLP	697	699
D.rerio	1	1680	GLP	702	704
D.rerio	1	1680	GLP	732	734
D.rerio	1	1680	GLP	738	740
D.rerio	1	1680	GLP	749	751
D.rerio	1	1680	GLP	861	863
D.rerio	1	1680	GLP	882	884
D.rerio	1	1680	GLP	885	887
D.rerio	1	1680	GLP	985	987
D.rerio	1	1680	GLP	994	996
D.rerio	1	1680	GLP	1006	1008
D.rerio	1	1680	GLP	1027	1029
D.rerio	1	1680	GLP	1068	1070
D.rerio	1	1680	GLP	1113	1115
D.rerio	1	1680	GLP	1152	1154
D.rerio	1	1680	GLP	1187	1189
D.rerio	1	1680	GLP	1223	1225
D.rerio	1	1680	GLP	1238	1240
D.rerio	1	1680	GLP	1279	1281
D.rerio	1	1680	GLP	1339	1341
D.rerio	1	1680	GLP	1391	1393
D.rerio	1	1680	LPG	51	53
D.rerio	1	1680	LPG	96	98
D.rerio	1	1680	LPG	108	110
D.rerio	1	1680	LPG	171	173
D.rerio	1	1680	LPG	322	324
D.rerio	1	1680	LPG	374	376
D.rerio	1	1680	LPG	400	402
D.rerio	1	1680	LPG	417	419
D.rerio	1	1680	LPG	452	454
D.rerio	1	1680	LPG	536	538
D.rerio	1	1680	LPG	567	569
D.rerio	1	1680	LPG	605	607
D.rerio	1	1680	LPG	614	616
D.rerio	1	1680	LPG	643	645
D.rerio	1	1680	LPG	689	691
D.rerio	1	1680	LPG	698	700
D.rerio	1	1680	LPG	703	705
D.rerio	1	1680	LPG	733	735
D.rerio	1	1680	LPG	739	741
D.rerio	1	1680	LPG	750	752
D.rerio	1	1680	LPG	862	864
D.rerio	1	1680	LPG	883	885
D.rerio	1	1680	LPG	886	888
D.rerio	1	1680	LPG	986	988
D.rerio	1	1680	LPG	995	997
D.rerio	1	1680	LPG	1007	1009
D.rerio	1	1680	LPG	1028	1030
D.rerio	1	1680	LPG	1069	1071
D.rerio	1	1680	LPG	1114	1116
D.rerio	1	1680	LPG	1153	1155
D.rerio	1	1680	LPG	1188	1190
D.rerio	1	1680	LPG	1224	1226
D.rerio	1	1680	LPG	1280	1282
D.rerio	1	1680	LPG	1340	1342
D.rerio	1	1680	LPG	1392	1394
D.rerio	1	1680	IKP	1551	1553
S.anshuiensis	1	1684	LGP	755	757
S.anshuiensis	1	1684	LGP	950	952
S.anshuiensis	1	1684	LGP	997	999
S.anshuiensis	1	1684	GLP	95	97
S.anshuiensis	1	1684	GLP	107	109
S.anshuiensis	1	1684	GLP	137	139
S.anshuiensis	1	1684	GLP	176	178
S.anshuiensis	1	1684	GLP	188	190
S.anshuiensis	1	1684	GLP	306	308
S.anshuiensis	1	1684	GLP	373	375
S.anshuiensis	1	1684	GLP	399	401
S.anshuiensis	1	1684	GLP	505	507
S.anshuiensis	1	1684	GLP	532	534
S.anshuiensis	1	1684	GLP	566	568
S.anshuiensis	1	1684	GLP	605	607
S.anshuiensis	1	1684	GLP	614	616
S.anshuiensis	1	1684	GLP	671	673
S.anshuiensis	1	1684	GLP	680	682
S.anshuiensis	1	1684	GLP	689	691
S.anshuiensis	1	1684	GLP	698	700
S.anshuiensis	1	1684	GLP	703	705
S.anshuiensis	1	1684	GLP	733	735
S.anshuiensis	1	1684	GLP	739	741
S.anshuiensis	1	1684	GLP	750	752
S.anshuiensis	1	1684	GLP	759	761
S.anshuiensis	1	1684	GLP	862	864
S.anshuiensis	1	1684	GLP	877	879
S.anshuiensis	1	1684	GLP	886	888
S.anshuiensis	1	1684	GLP	986	988
S.anshuiensis	1	1684	GLP	1028	1030
S.anshuiensis	1	1684	GLP	1069	1071
S.anshuiensis	1	1684	GLP	1102	1104
S.anshuiensis	1	1684	GLP	1114	1116
S.anshuiensis	1	1684	GLP	1156	1158
S.anshuiensis	1	1684	GLP	1224	1226
S.anshuiensis	1	1684	GLP	1239	1241
S.anshuiensis	1	1684	GLP	1286	1288
S.anshuiensis	1	1684	GLP	1337	1339
S.anshuiensis	1	1684	GLP	1395	1397
S.anshuiensis	1	1684	GPL	146	148
S.anshuiensis	1	1684	GPL	625	627
S.anshuiensis	1	1684	GPL	753	755
S.anshuiensis	1	1684	GPL	1389	1391
S.anshuiensis	1	1684	PLG	147	149
S.anshuiensis	1	1684	PLG	626	628
S.anshuiensis	1	1684	PLG	754	756
S.anshuiensis	1	1684	PLG	1390	1392
S.anshuiensis	1	1684	LPG	96	98
S.anshuiensis	1	1684	LPG	108	110
S.anshuiensis	1	1684	LPG	138	140
S.anshuiensis	1	1684	LPG	177	179
S.anshuiensis	1	1684	LPG	189	191
S.anshuiensis	1	1684	LPG	307	309
S.anshuiensis	1	1684	LPG	374	376
S.anshuiensis	1	1684	LPG	400	402
S.anshuiensis	1	1684	LPG	417	419
S.anshuiensis	1	1684	LPG	506	508
S.anshuiensis	1	1684	LPG	533	535
S.anshuiensis	1	1684	LPG	567	569
S.anshuiensis	1	1684	LPG	606	608
S.anshuiensis	1	1684	LPG	615	617
S.anshuiensis	1	1684	LPG	672	674
S.anshuiensis	1	1684	LPG	681	683
S.anshuiensis	1	1684	LPG	690	692
S.anshuiensis	1	1684	LPG	699	701
S.anshuiensis	1	1684	LPG	704	706
S.anshuiensis	1	1684	LPG	734	736
S.anshuiensis	1	1684	LPG	740	742
S.anshuiensis	1	1684	LPG	751	753
S.anshuiensis	1	1684	LPG	760	762
S.anshuiensis	1	1684	LPG	863	865
S.anshuiensis	1	1684	LPG	878	880
S.anshuiensis	1	1684	LPG	887	889
S.anshuiensis	1	1684	LPG	987	989
S.anshuiensis	1	1684	LPG	1029	1031
S.anshuiensis	1	1684	LPG	1070	1072
S.anshuiensis	1	1684	LPG	1103	1105
S.anshuiensis	1	1684	LPG	1115	1117
S.anshuiensis	1	1684	LPG	1157	1159
S.anshuiensis	1	1684	LPG	1225	1227
S.anshuiensis	1	1684	LPG	1287	1289
S.anshuiensis	1	1684	LPG	1338	1340
S.anshuiensis	1	1684	LPG	1396	1398
S.anshuiensis	1	1684	IKP	1555	1557
S.grahami	1	1681	LGP	145	147
S.grahami	1	1681	LGP	205	207
S.grahami	1	1681	LGP	1054	1056
S.grahami	1	1681	GLP	95	97
S.grahami	1	1681	GLP	107	109
S.grahami	1	1681	GLP	176	178
S.grahami	1	1681	GLP	188	190
S.grahami	1	1681	GLP	248	250
S.grahami	1	1681	GLP	306	308
S.grahami	1	1681	GLP	371	373
S.grahami	1	1681	GLP	377	379
S.grahami	1	1681	GLP	397	399
S.grahami	1	1681	GLP	523	525
S.grahami	1	1681	GLP	563	565
S.grahami	1	1681	GLP	611	613
S.grahami	1	1681	GLP	668	670
S.grahami	1	1681	GLP	686	688
S.grahami	1	1681	GLP	700	702
S.grahami	1	1681	GLP	730	732
S.grahami	1	1681	GLP	747	749
S.grahami	1	1681	GLP	807	809
S.grahami	1	1681	GLP	850	852
S.grahami	1	1681	GLP	883	885
S.grahami	1	1681	GLP	983	985
S.grahami	1	1681	GLP	992	994
S.grahami	1	1681	GLP	1025	1027
S.grahami	1	1681	GLP	1066	1068
S.grahami	1	1681	GLP	1093	1095
S.grahami	1	1681	GLP	1111	1113
S.grahami	1	1681	GLP	1150	1152
S.grahami	1	1681	GLP	1153	1155
S.grahami	1	1681	GLP	1221	1223
S.grahami	1	1681	GLP	1236	1238
S.grahami	1	1681	GLP	1334	1336
S.grahami	1	1681	GLP	1392	1394
S.grahami	1	1681	GPL	143	145
S.grahami	1	1681	GPL	824	826
S.grahami	1	1681	GPL	1386	1388
S.grahami	1	1681	PLG	144	146
S.grahami	1	1681	PLG	825	827
S.grahami	1	1681	PLG	1387	1389
S.grahami	1	1681	LPG	96	98
S.grahami	1	1681	LPG	108	110
S.grahami	1	1681	LPG	177	179
S.grahami	1	1681	LPG	189	191
S.grahami	1	1681	LPG	307	309
S.grahami	1	1681	LPG	372	374
S.grahami	1	1681	LPG	378	380
S.grahami	1	1681	LPG	398	400
S.grahami	1	1681	LPG	524	526
S.grahami	1	1681	LPG	564	566
S.grahami	1	1681	LPG	612	614
S.grahami	1	1681	LPG	669	671
S.grahami	1	1681	LPG	687	689
S.grahami	1	1681	LPG	701	703
S.grahami	1	1681	LPG	731	733
S.grahami	1	1681	LPG	748	750
S.grahami	1	1681	LPG	851	853
S.grahami	1	1681	LPG	884	886
S.grahami	1	1681	LPG	984	986
S.grahami	1	1681	LPG	993	995
S.grahami	1	1681	LPG	1026	1028
S.grahami	1	1681	LPG	1067	1069
S.grahami	1	1681	LPG	1094	1096
S.grahami	1	1681	LPG	1112	1114
S.grahami	1	1681	LPG	1151	1153
S.grahami	1	1681	LPG	1154	1156
S.grahami	1	1681	LPG	1222	1224
S.grahami	1	1681	LPG	1335	1337
S.grahami	1	1681	LPG	1393	1395
S.grahami	1	1681	IKP	1552	1554
S.rhinocerous	1	1681	LGP	145	147
S.rhinocerous	1	1681	LGP	205	207
S.rhinocerous	1	1681	LGP	1054	1056
S.rhinocerous	1	1681	GLP	95	97
S.rhinocerous	1	1681	GLP	107	109
S.rhinocerous	1	1681	GLP	176	178
S.rhinocerous	1	1681	GLP	248	250
S.rhinocerous	1	1681	GLP	306	308
S.rhinocerous	1	1681	GLP	371	373
S.rhinocerous	1	1681	GLP	397	399
S.rhinocerous	1	1681	GLP	523	525
S.rhinocerous	1	1681	GLP	563	565
S.rhinocerous	1	1681	GLP	602	604
S.rhinocerous	1	1681	GLP	611	613
S.rhinocerous	1	1681	GLP	668	670
S.rhinocerous	1	1681	GLP	686	688
S.rhinocerous	1	1681	GLP	695	697
S.rhinocerous	1	1681	GLP	700	702
S.rhinocerous	1	1681	GLP	730	732
S.rhinocerous	1	1681	GLP	736	738
S.rhinocerous	1	1681	GLP	747	749
S.rhinocerous	1	1681	GLP	807	809
S.rhinocerous	1	1681	GLP	883	885
S.rhinocerous	1	1681	GLP	983	985
S.rhinocerous	1	1681	GLP	992	994
S.rhinocerous	1	1681	GLP	1025	1027
S.rhinocerous	1	1681	GLP	1066	1068
S.rhinocerous	1	1681	GLP	1093	1095
S.rhinocerous	1	1681	GLP	1111	1113
S.rhinocerous	1	1681	GLP	1150	1152
S.rhinocerous	1	1681	GLP	1153	1155
S.rhinocerous	1	1681	GLP	1221	1223
S.rhinocerous	1	1681	GLP	1236	1238
S.rhinocerous	1	1681	GLP	1334	1336
S.rhinocerous	1	1681	GLP	1392	1394
S.rhinocerous	1	1681	GPL	143	145
S.rhinocerous	1	1681	GPL	560	562
S.rhinocerous	1	1681	GPL	1386	1388
S.rhinocerous	1	1681	PLG	144	146
S.rhinocerous	1	1681	PLG	561	563
S.rhinocerous	1	1681	PLG	1387	1389
S.rhinocerous	1	1681	LPG	96	98
S.rhinocerous	1	1681	LPG	108	110
S.rhinocerous	1	1681	LPG	177	179
S.rhinocerous	1	1681	LPG	307	309
S.rhinocerous	1	1681	LPG	372	374
S.rhinocerous	1	1681	LPG	398	400
S.rhinocerous	1	1681	LPG	524	526
S.rhinocerous	1	1681	LPG	564	566
S.rhinocerous	1	1681	LPG	603	605
S.rhinocerous	1	1681	LPG	612	614
S.rhinocerous	1	1681	LPG	669	671
S.rhinocerous	1	1681	LPG	687	689
S.rhinocerous	1	1681	LPG	696	698
S.rhinocerous	1	1681	LPG	701	703
S.rhinocerous	1	1681	LPG	731	733
S.rhinocerous	1	1681	LPG	737	739
S.rhinocerous	1	1681	LPG	748	750
S.rhinocerous	1	1681	LPG	884	886
S.rhinocerous	1	1681	LPG	984	986
S.rhinocerous	1	1681	LPG	993	995
S.rhinocerous	1	1681	LPG	1026	1028
S.rhinocerous	1	1681	LPG	1067	1069
S.rhinocerous	1	1681	LPG	1094	1096
S.rhinocerous	1	1681	LPG	1112	1114
S.rhinocerous	1	1681	LPG	1151	1153
S.rhinocerous	1	1681	LPG	1154	1156
S.rhinocerous	1	1681	LPG	1222	1224
S.rhinocerous	1	1681	LPG	1335	1337
S.rhinocerous	1	1681	LPG	1393	1395
S.rhinocerous	1	1681	IKP	1552	1554
A.mexicanus	1	1690	LGP	398	400
A.mexicanus	1	1690	LGP	1393	1395
A.mexicanus	1	1690	GLP	54	56
A.mexicanus	1	1690	GLP	99	101
A.mexicanus	1	1690	GLP	138	140
A.mexicanus	1	1690	GLP	192	194
A.mexicanus	1	1690	GLP	276	278
A.mexicanus	1	1690	GLP	322	324
A.mexicanus	1	1690	GLP	340	342
A.mexicanus	1	1690	GLP	388	390
A.mexicanus	1	1690	GLP	428	430
A.mexicanus	1	1690	GLP	456	458
A.mexicanus	1	1690	GLP	528	530
A.mexicanus	1	1690	GLP	534	536
A.mexicanus	1	1690	GLP	583	585
A.mexicanus	1	1690	GLP	645	647
A.mexicanus	1	1690	GLP	691	693
A.mexicanus	1	1690	GLP	700	702
A.mexicanus	1	1690	GLP	705	707
A.mexicanus	1	1690	GLP	726	728
A.mexicanus	1	1690	GLP	735	737
A.mexicanus	1	1690	GLP	767	769
A.mexicanus	1	1690	GLP	791	793
A.mexicanus	1	1690	GLP	885	887
A.mexicanus	1	1690	GLP	888	890
A.mexicanus	1	1690	GLP	945	947
A.mexicanus	1	1690	GLP	973	975
A.mexicanus	1	1690	GLP	1030	1032
A.mexicanus	1	1690	GLP	1074	1076
A.mexicanus	1	1690	GLP	1101	1103
A.mexicanus	1	1690	GLP	1104	1106
A.mexicanus	1	1690	GLP	1196	1198
A.mexicanus	1	1690	GLP	1208	1210
A.mexicanus	1	1690	GLP	1241	1243
A.mexicanus	1	1690	GLP	1264	1266
A.mexicanus	1	1690	GLP	1297	1299
A.mexicanus	1	1690	GLP	1327	1329
A.mexicanus	1	1690	GLP	1348	1350
A.mexicanus	1	1690	GPL	522	524
A.mexicanus	1	1690	GPL	607	609
A.mexicanus	1	1690	GPL	1391	1393
A.mexicanus	1	1690	PLG	523	525
A.mexicanus	1	1690	PLG	608	610
A.mexicanus	1	1690	PLG	1392	1394
A.mexicanus	1	1690	LPG	55	57
A.mexicanus	1	1690	LPG	100	102
A.mexicanus	1	1690	LPG	139	141
A.mexicanus	1	1690	LPG	193	195
A.mexicanus	1	1690	LPG	277	279
A.mexicanus	1	1690	LPG	323	325
A.mexicanus	1	1690	LPG	341	343
A.mexicanus	1	1690	LPG	420	422
A.mexicanus	1	1690	LPG	429	431
A.mexicanus	1	1690	LPG	457	459
A.mexicanus	1	1690	LPG	529	531
A.mexicanus	1	1690	LPG	535	537
A.mexicanus	1	1690	LPG	584	586
A.mexicanus	1	1690	LPG	646	648
A.mexicanus	1	1690	LPG	692	694
A.mexicanus	1	1690	LPG	701	703
A.mexicanus	1	1690	LPG	706	708
A.mexicanus	1	1690	LPG	727	729
A.mexicanus	1	1690	LPG	736	738
A.mexicanus	1	1690	LPG	768	770
A.mexicanus	1	1690	LPG	792	794
A.mexicanus	1	1690	LPG	886	888
A.mexicanus	1	1690	LPG	889	891
A.mexicanus	1	1690	LPG	946	948
A.mexicanus	1	1690	LPG	974	976
A.mexicanus	1	1690	LPG	1031	1033
A.mexicanus	1	1690	LPG	1075	1077
A.mexicanus	1	1690	LPG	1102	1104
A.mexicanus	1	1690	LPG	1105	1107
A.mexicanus	1	1690	LPG	1197	1199
A.mexicanus	1	1690	LPG	1209	1211
A.mexicanus	1	1690	LPG	1265	1267
A.mexicanus	1	1690	LPG	1298	1300
A.mexicanus	1	1690	LPG	1328	1330
A.mexicanus	1	1690	LPG	1349	1351
A.mexicanus	1	1690	IKP	1560	1562
S.salar	1	1690	GLP	99	101
S.salar	1	1690	GLP	111	113
S.salar	1	1690	GLP	153	155
S.salar	1	1690	GLP	177	179
S.salar	1	1690	GLP	180	182
S.salar	1	1690	GLP	267	269
S.salar	1	1690	GLP	325	327
S.salar	1	1690	GLP	457	459
S.salar	1	1690	GLP	529	531
S.salar	1	1690	GLP	569	571
S.salar	1	1690	GLP	611	613
S.salar	1	1690	GLP	662	664
S.salar	1	1690	GLP	674	676
S.salar	1	1690	GLP	692	694
S.salar	1	1690	GLP	706	708
S.salar	1	1690	GLP	736	738
S.salar	1	1690	GLP	753	755
S.salar	1	1690	GLP	768	770
S.salar	1	1690	GLP	856	858
S.salar	1	1690	GLP	886	888
S.salar	1	1690	GLP	889	891
S.salar	1	1690	GLP	949	951
S.salar	1	1690	GLP	974	976
S.salar	1	1690	GLP	983	985
S.salar	1	1690	GLP	998	1000
S.salar	1	1690	GLP	1102	1104
S.salar	1	1690	GLP	1117	1119
S.salar	1	1690	GLP	1183	1185
S.salar	1	1690	GLP	1194	1196
S.salar	1	1690	GLP	1197	1199
S.salar	1	1690	GLP	1227	1229
S.salar	1	1690	GLP	1316	1318
S.salar	1	1690	GLP	1328	1330
S.salar	1	1690	GLP	1349	1351
S.salar	1	1690	GLP	1386	1388
S.salar	1	1690	GPL	904	906
S.salar	1	1690	PLG	905	907
S.salar	1	1690	LPG	100	102
S.salar	1	1690	LPG	112	114
S.salar	1	1690	LPG	154	156
S.salar	1	1690	LPG	178	180
S.salar	1	1690	LPG	181	183
S.salar	1	1690	LPG	268	270
S.salar	1	1690	LPG	326	328
S.salar	1	1690	LPG	458	460
S.salar	1	1690	LPG	530	532
S.salar	1	1690	LPG	570	572
S.salar	1	1690	LPG	612	614
S.salar	1	1690	LPG	663	665
S.salar	1	1690	LPG	675	677
S.salar	1	1690	LPG	693	695
S.salar	1	1690	LPG	707	709
S.salar	1	1690	LPG	737	739
S.salar	1	1690	LPG	754	756
S.salar	1	1690	LPG	769	771
S.salar	1	1690	LPG	857	859
S.salar	1	1690	LPG	887	889
S.salar	1	1690	LPG	890	892
S.salar	1	1690	LPG	950	952
S.salar	1	1690	LPG	975	977
S.salar	1	1690	LPG	984	986
S.salar	1	1690	LPG	999	1001
S.salar	1	1690	LPG	1103	1105
S.salar	1	1690	LPG	1118	1120
S.salar	1	1690	LPG	1184	1186
S.salar	1	1690	LPG	1195	1197
S.salar	1	1690	LPG	1198	1200
S.salar	1	1690	LPG	1228	1230
S.salar	1	1690	LPG	1317	1319
S.salar	1	1690	LPG	1329	1331
S.salar	1	1690	LPG	1350	1352
S.salar	1	1690	LPG	1387	1389
S.salar	1	1690	IKP	1561	1563
O.mykiss	1	1690	LGP	1205	1207
O.mykiss	1	1690	GLP	99	101
O.mykiss	1	1690	GLP	111	113
O.mykiss	1	1690	GLP	153	155
O.mykiss	1	1690	GLP	177	179
O.mykiss	1	1690	GLP	180	182
O.mykiss	1	1690	GLP	267	269
O.mykiss	1	1690	GLP	325	327
O.mykiss	1	1690	GLP	457	459
O.mykiss	1	1690	GLP	529	531
O.mykiss	1	1690	GLP	569	571
O.mykiss	1	1690	GLP	611	613
O.mykiss	1	1690	GLP	662	664
O.mykiss	1	1690	GLP	674	676
O.mykiss	1	1690	GLP	692	694
O.mykiss	1	1690	GLP	706	708
O.mykiss	1	1690	GLP	736	738
O.mykiss	1	1690	GLP	753	755
O.mykiss	1	1690	GLP	768	770
O.mykiss	1	1690	GLP	856	858
O.mykiss	1	1690	GLP	886	888
O.mykiss	1	1690	GLP	889	891
O.mykiss	1	1690	GLP	949	951
O.mykiss	1	1690	GLP	974	976
O.mykiss	1	1690	GLP	983	985
O.mykiss	1	1690	GLP	998	1000
O.mykiss	1	1690	GLP	1102	1104
O.mykiss	1	1690	GLP	1117	1119
O.mykiss	1	1690	GLP	1183	1185
O.mykiss	1	1690	GLP	1194	1196
O.mykiss	1	1690	GLP	1197	1199
O.mykiss	1	1690	GLP	1227	1229
O.mykiss	1	1690	GLP	1328	1330
O.mykiss	1	1690	GLP	1349	1351
O.mykiss	1	1690	GLP	1386	1388
O.mykiss	1	1690	GPL	904	906
O.mykiss	1	1690	PLG	905	907
O.mykiss	1	1690	LPG	100	102
O.mykiss	1	1690	LPG	112	114
O.mykiss	1	1690	LPG	154	156
O.mykiss	1	1690	LPG	178	180
O.mykiss	1	1690	LPG	181	183
O.mykiss	1	1690	LPG	268	270
O.mykiss	1	1690	LPG	326	328
O.mykiss	1	1690	LPG	420	422
O.mykiss	1	1690	LPG	458	460
O.mykiss	1	1690	LPG	530	532
O.mykiss	1	1690	LPG	570	572
O.mykiss	1	1690	LPG	612	614
O.mykiss	1	1690	LPG	663	665
O.mykiss	1	1690	LPG	675	677
O.mykiss	1	1690	LPG	693	695
O.mykiss	1	1690	LPG	707	709
O.mykiss	1	1690	LPG	737	739
O.mykiss	1	1690	LPG	754	756
O.mykiss	1	1690	LPG	769	771
O.mykiss	1	1690	LPG	857	859
O.mykiss	1	1690	LPG	887	889
O.mykiss	1	1690	LPG	890	892
O.mykiss	1	1690	LPG	950	952
O.mykiss	1	1690	LPG	975	977
O.mykiss	1	1690	LPG	984	986
O.mykiss	1	1690	LPG	999	1001
O.mykiss	1	1690	LPG	1103	1105
O.mykiss	1	1690	LPG	1118	1120
O.mykiss	1	1690	LPG	1184	1186
O.mykiss	1	1690	LPG	1195	1197
O.mykiss	1	1690	LPG	1198	1200
O.mykiss	1	1690	LPG	1228	1230
O.mykiss	1	1690	LPG	1329	1331
O.mykiss	1	1690	LPG	1350	1352
O.mykiss	1	1690	LPG	1387	1389
O.mykiss	1	1690	IKP	1561	1563
T.rubripes	1	1677	LGP	143	145
T.rubripes	1	1677	LGP	191	193
T.rubripes	1	1677	LGP	813	815
T.rubripes	1	1677	GLP	57	59
T.rubripes	1	1677	GLP	93	95
T.rubripes	1	1677	GLP	102	104
T.rubripes	1	1677	GLP	105	107
T.rubripes	1	1677	GLP	129	131
T.rubripes	1	1677	GLP	147	149
T.rubripes	1	1677	GLP	171	173
T.rubripes	1	1677	GLP	174	176
T.rubripes	1	1677	GLP	177	179
T.rubripes	1	1677	GLP	207	209
T.rubripes	1	1677	GLP	316	318
T.rubripes	1	1677	GLP	382	384
T.rubripes	1	1677	GLP	562	564
T.rubripes	1	1677	GLP	577	579
T.rubripes	1	1677	GLP	685	687
T.rubripes	1	1677	GLP	694	696
T.rubripes	1	1677	GLP	699	701
T.rubripes	1	1677	GLP	735	737
T.rubripes	1	1677	GLP	746	748
T.rubripes	1	1677	GLP	849	851
T.rubripes	1	1677	GLP	906	908
T.rubripes	1	1677	GLP	961	963
T.rubripes	1	1677	GLP	976	978
T.rubripes	1	1677	GLP	991	993
T.rubripes	1	1677	GLP	1024	1026
T.rubripes	1	1677	GLP	1033	1035
T.rubripes	1	1677	GLP	1095	1097
T.rubripes	1	1677	GLP	1098	1100
T.rubripes	1	1677	GLP	1110	1112
T.rubripes	1	1677	GLP	1176	1178
T.rubripes	1	1677	GLP	1199	1201
T.rubripes	1	1677	GLP	1243	1245
T.rubripes	1	1677	GLP	1303	1305
T.rubripes	1	1677	GLP	1315	1317
T.rubripes	1	1677	GLP	1336	1338
T.rubripes	1	1677	GLP	1388	1390
T.rubripes	1	1677	GLP	1439	1441
T.rubripes	1	1677	GLP	1442	1444
T.rubripes	1	1677	GPL	189	191
T.rubripes	1	1677	GPL	1027	1029
T.rubripes	1	1677	PLG	190	192
T.rubripes	1	1677	PLG	1028	1030
T.rubripes	1	1677	LPG	58	60
T.rubripes	1	1677	LPG	94	96
T.rubripes	1	1677	LPG	103	105
T.rubripes	1	1677	LPG	106	108
T.rubripes	1	1677	LPG	130	132
T.rubripes	1	1677	LPG	148	150
T.rubripes	1	1677	LPG	172	174
T.rubripes	1	1677	LPG	175	177
T.rubripes	1	1677	LPG	178	180
T.rubripes	1	1677	LPG	208	210
T.rubripes	1	1677	LPG	317	319
T.rubripes	1	1677	LPG	414	416
T.rubripes	1	1677	LPG	563	565
T.rubripes	1	1677	LPG	578	580
T.rubripes	1	1677	LPG	686	688
T.rubripes	1	1677	LPG	695	697
T.rubripes	1	1677	LPG	700	702
T.rubripes	1	1677	LPG	736	738
T.rubripes	1	1677	LPG	747	749
T.rubripes	1	1677	LPG	850	852
T.rubripes	1	1677	LPG	907	909
T.rubripes	1	1677	LPG	962	964
T.rubripes	1	1677	LPG	977	979
T.rubripes	1	1677	LPG	992	994
T.rubripes	1	1677	LPG	1025	1027
T.rubripes	1	1677	LPG	1034	1036
T.rubripes	1	1677	LPG	1096	1098
T.rubripes	1	1677	LPG	1099	1101
T.rubripes	1	1677	LPG	1111	1113
T.rubripes	1	1677	LPG	1177	1179
T.rubripes	1	1677	LPG	1200	1202
T.rubripes	1	1677	LPG	1244	1246
T.rubripes	1	1677	LPG	1304	1306
T.rubripes	1	1677	LPG	1316	1318
T.rubripes	1	1677	LPG	1337	1339
T.rubripes	1	1677	LPG	1389	1391
T.rubripes	1	1677	LPG	1440	1442
T.rubripes	1	1677	LPG	1443	1445
T.rubripes	1	1677	IKP	1548	1550
A.polyacanthus	1	1688	LGP	195	197
A.polyacanthus	1	1688	LGP	411	413
A.polyacanthus	1	1688	GLP	97	99
A.polyacanthus	1	1688	GLP	106	108
A.polyacanthus	1	1688	GLP	109	111
A.polyacanthus	1	1688	GLP	151	153
A.polyacanthus	1	1688	GLP	175	177
A.polyacanthus	1	1688	GLP	178	180
A.polyacanthus	1	1688	GLP	234	236
A.polyacanthus	1	1688	GLP	320	322
A.polyacanthus	1	1688	GLP	386	388
A.polyacanthus	1	1688	GLP	567	569
A.polyacanthus	1	1688	GLP	600	602
A.polyacanthus	1	1688	GLP	609	611
A.polyacanthus	1	1688	GLP	660	662
A.polyacanthus	1	1688	GLP	672	674
A.polyacanthus	1	1688	GLP	699	701
A.polyacanthus	1	1688	GLP	704	706
A.polyacanthus	1	1688	GLP	734	736
A.polyacanthus	1	1688	GLP	751	753
A.polyacanthus	1	1688	GLP	757	759
A.polyacanthus	1	1688	GLP	854	856
A.polyacanthus	1	1688	GLP	887	889
A.polyacanthus	1	1688	GLP	966	968
A.polyacanthus	1	1688	GLP	972	974
A.polyacanthus	1	1688	GLP	981	983
A.polyacanthus	1	1688	GLP	987	989
A.polyacanthus	1	1688	GLP	1038	1040
A.polyacanthus	1	1688	GLP	1100	1102
A.polyacanthus	1	1688	GLP	1103	1105
A.polyacanthus	1	1688	GLP	1115	1117
A.polyacanthus	1	1688	GLP	1181	1183
A.polyacanthus	1	1688	GLP	1192	1194
A.polyacanthus	1	1688	GLP	1195	1197
A.polyacanthus	1	1688	GLP	1204	1206
A.polyacanthus	1	1688	GLP	1314	1316
A.polyacanthus	1	1688	GLP	1326	1328
A.polyacanthus	1	1688	GLP	1341	1343
A.polyacanthus	1	1688	GLP	1347	1349
A.polyacanthus	1	1688	GLP	1399	1401
A.polyacanthus	1	1688	GLP	1453	1455
A.polyacanthus	1	1688	GPL	193	195
A.polyacanthus	1	1688	GPL	1381	1383
A.polyacanthus	1	1688	PLG	194	196
A.polyacanthus	1	1688	PLG	1382	1384
A.polyacanthus	1	1688	LPG	98	100
A.polyacanthus	1	1688	LPG	107	109
A.polyacanthus	1	1688	LPG	110	112
A.polyacanthus	1	1688	LPG	152	154
A.polyacanthus	1	1688	LPG	176	178
A.polyacanthus	1	1688	LPG	179	181
A.polyacanthus	1	1688	LPG	235	237
A.polyacanthus	1	1688	LPG	321	323
A.polyacanthus	1	1688	LPG	418	420
A.polyacanthus	1	1688	LPG	568	570
A.polyacanthus	1	1688	LPG	601	603
A.polyacanthus	1	1688	LPG	610	612
A.polyacanthus	1	1688	LPG	661	663
A.polyacanthus	1	1688	LPG	673	675
A.polyacanthus	1	1688	LPG	700	702
A.polyacanthus	1	1688	LPG	705	707
A.polyacanthus	1	1688	LPG	735	737
A.polyacanthus	1	1688	LPG	752	754
A.polyacanthus	1	1688	LPG	758	760
A.polyacanthus	1	1688	LPG	855	857
A.polyacanthus	1	1688	LPG	888	890
A.polyacanthus	1	1688	LPG	967	969
A.polyacanthus	1	1688	LPG	973	975
A.polyacanthus	1	1688	LPG	982	984
A.polyacanthus	1	1688	LPG	988	990
A.polyacanthus	1	1688	LPG	1039	1041
A.polyacanthus	1	1688	LPG	1101	1103
A.polyacanthus	1	1688	LPG	1104	1106
A.polyacanthus	1	1688	LPG	1116	1118
A.polyacanthus	1	1688	LPG	1182	1184
A.polyacanthus	1	1688	LPG	1193	1195
A.polyacanthus	1	1688	LPG	1196	1198
A.polyacanthus	1	1688	LPG	1205	1207
A.polyacanthus	1	1688	LPG	1315	1317
A.polyacanthus	1	1688	LPG	1327	1329
A.polyacanthus	1	1688	LPG	1342	1344
A.polyacanthus	1	1688	LPG	1348	1350
A.polyacanthus	1	1688	LPG	1400	1402
A.polyacanthus	1	1688	LPG	1454	1456
A.polyacanthus	1	1688	IKP	1559	1561
S.dumerili	1	1686	LGP	196	198
S.dumerili	1	1686	LGP	411	413
S.dumerili	1	1686	LGP	871	873
S.dumerili	1	1686	GLP	98	100
S.dumerili	1	1686	GLP	107	109
S.dumerili	1	1686	GLP	110	112
S.dumerili	1	1686	GLP	146	148
S.dumerili	1	1686	GLP	152	154
S.dumerili	1	1686	GLP	176	178
S.dumerili	1	1686	GLP	179	181
S.dumerili	1	1686	GLP	191	193
S.dumerili	1	1686	GLP	235	237
S.dumerili	1	1686	GLP	266	268
S.dumerili	1	1686	GLP	321	323
S.dumerili	1	1686	GLP	567	569
S.dumerili	1	1686	GLP	600	602
S.dumerili	1	1686	GLP	609	611
S.dumerili	1	1686	GLP	660	662
S.dumerili	1	1686	GLP	672	674
S.dumerili	1	1686	GLP	690	692
S.dumerili	1	1686	GLP	699	701
S.dumerili	1	1686	GLP	704	706
S.dumerili	1	1686	GLP	734	736
S.dumerili	1	1686	GLP	751	753
S.dumerili	1	1686	GLP	757	759
S.dumerili	1	1686	GLP	854	856
S.dumerili	1	1686	GLP	884	886
S.dumerili	1	1686	GLP	887	889
S.dumerili	1	1686	GLP	967	969
S.dumerili	1	1686	GLP	982	984
S.dumerili	1	1686	GLP	997	999
S.dumerili	1	1686	GLP	1039	1041
S.dumerili	1	1686	GLP	1101	1103
S.dumerili	1	1686	GLP	1104	1106
S.dumerili	1	1686	GLP	1116	1118
S.dumerili	1	1686	GLP	1193	1195
S.dumerili	1	1686	GLP	1196	1198
S.dumerili	1	1686	GLP	1205	1207
S.dumerili	1	1686	GLP	1312	1314
S.dumerili	1	1686	GLP	1324	1326
S.dumerili	1	1686	GLP	1397	1399
S.dumerili	1	1686	GLP	1451	1453
S.dumerili	1	1686	GPL	869	871
S.dumerili	1	1686	PLG	870	872
S.dumerili	1	1686	LPG	99	101
S.dumerili	1	1686	LPG	108	110
S.dumerili	1	1686	LPG	111	113
S.dumerili	1	1686	LPG	147	149
S.dumerili	1	1686	LPG	153	155
S.dumerili	1	1686	LPG	177	179
S.dumerili	1	1686	LPG	180	182
S.dumerili	1	1686	LPG	192	194
S.dumerili	1	1686	LPG	236	238
S.dumerili	1	1686	LPG	267	269
S.dumerili	1	1686	LPG	322	324
S.dumerili	1	1686	LPG	418	420
S.dumerili	1	1686	LPG	568	570
S.dumerili	1	1686	LPG	601	603
S.dumerili	1	1686	LPG	610	612
S.dumerili	1	1686	LPG	661	663
S.dumerili	1	1686	LPG	673	675
S.dumerili	1	1686	LPG	691	693
S.dumerili	1	1686	LPG	700	702
S.dumerili	1	1686	LPG	705	707
S.dumerili	1	1686	LPG	735	737
S.dumerili	1	1686	LPG	752	754
S.dumerili	1	1686	LPG	758	760
S.dumerili	1	1686	LPG	855	857
S.dumerili	1	1686	LPG	885	887
S.dumerili	1	1686	LPG	888	890
S.dumerili	1	1686	LPG	968	970
S.dumerili	1	1686	LPG	983	985
S.dumerili	1	1686	LPG	998	1000
S.dumerili	1	1686	LPG	1040	1042
S.dumerili	1	1686	LPG	1102	1104
S.dumerili	1	1686	LPG	1105	1107
S.dumerili	1	1686	LPG	1117	1119
S.dumerili	1	1686	LPG	1194	1196
S.dumerili	1	1686	LPG	1197	1199
S.dumerili	1	1686	LPG	1206	1208
S.dumerili	1	1686	LPG	1313	1315
S.dumerili	1	1686	LPG	1325	1327
S.dumerili	1	1686	LPG	1398	1400
S.dumerili	1	1686	LPG	1452	1454
S.dumerili	1	1686	IKP	1557	1559
L.calcarifer	1	1688	LGP	196	198
L.calcarifer	1	1688	LGP	818	820
L.calcarifer	1	1688	GLP	98	100
L.calcarifer	1	1688	GLP	107	109
L.calcarifer	1	1688	GLP	110	112
L.calcarifer	1	1688	GLP	152	154
L.calcarifer	1	1688	GLP	176	178
L.calcarifer	1	1688	GLP	179	181
L.calcarifer	1	1688	GLP	235	237
L.calcarifer	1	1688	GLP	266	268
L.calcarifer	1	1688	GLP	321	323
L.calcarifer	1	1688	GLP	567	569
L.calcarifer	1	1688	GLP	660	662
L.calcarifer	1	1688	GLP	672	674
L.calcarifer	1	1688	GLP	690	692
L.calcarifer	1	1688	GLP	699	701
L.calcarifer	1	1688	GLP	704	706
L.calcarifer	1	1688	GLP	734	736
L.calcarifer	1	1688	GLP	751	753
L.calcarifer	1	1688	GLP	757	759
L.calcarifer	1	1688	GLP	854	856
L.calcarifer	1	1688	GLP	884	886
L.calcarifer	1	1688	GLP	887	889
L.calcarifer	1	1688	GLP	966	968
L.calcarifer	1	1688	GLP	972	974
L.calcarifer	1	1688	GLP	996	998
L.calcarifer	1	1688	GLP	1038	1040
L.calcarifer	1	1688	GLP	1100	1102
L.calcarifer	1	1688	GLP	1103	1105
L.calcarifer	1	1688	GLP	1115	1117
L.calcarifer	1	1688	GLP	1157	1159
L.calcarifer	1	1688	GLP	1181	1183
L.calcarifer	1	1688	GLP	1192	1194
L.calcarifer	1	1688	GLP	1195	1197
L.calcarifer	1	1688	GLP	1204	1206
L.calcarifer	1	1688	GLP	1314	1316
L.calcarifer	1	1688	GLP	1326	1328
L.calcarifer	1	1688	GLP	1341	1343
L.calcarifer	1	1688	GLP	1347	1349
L.calcarifer	1	1688	GLP	1399	1401
L.calcarifer	1	1688	GLP	1453	1455
L.calcarifer	1	1688	GPL	194	196
L.calcarifer	1	1688	PLG	195	197
L.calcarifer	1	1688	LPG	99	101
L.calcarifer	1	1688	LPG	108	110
L.calcarifer	1	1688	LPG	111	113
L.calcarifer	1	1688	LPG	153	155
L.calcarifer	1	1688	LPG	177	179
L.calcarifer	1	1688	LPG	180	182
L.calcarifer	1	1688	LPG	236	238
L.calcarifer	1	1688	LPG	267	269
L.calcarifer	1	1688	LPG	322	324
L.calcarifer	1	1688	LPG	418	420
L.calcarifer	1	1688	LPG	489	491
L.calcarifer	1	1688	LPG	568	570
L.calcarifer	1	1688	LPG	661	663
L.calcarifer	1	1688	LPG	673	675
L.calcarifer	1	1688	LPG	691	693
L.calcarifer	1	1688	LPG	700	702
L.calcarifer	1	1688	LPG	705	707
L.calcarifer	1	1688	LPG	735	737
L.calcarifer	1	1688	LPG	752	754
L.calcarifer	1	1688	LPG	758	760
L.calcarifer	1	1688	LPG	855	857
L.calcarifer	1	1688	LPG	885	887
L.calcarifer	1	1688	LPG	888	890
L.calcarifer	1	1688	LPG	967	969
L.calcarifer	1	1688	LPG	973	975
L.calcarifer	1	1688	LPG	997	999
L.calcarifer	1	1688	LPG	1039	1041
L.calcarifer	1	1688	LPG	1101	1103
L.calcarifer	1	1688	LPG	1104	1106
L.calcarifer	1	1688	LPG	1116	1118
L.calcarifer	1	1688	LPG	1158	1160
L.calcarifer	1	1688	LPG	1182	1184
L.calcarifer	1	1688	LPG	1193	1195
L.calcarifer	1	1688	LPG	1196	1198
L.calcarifer	1	1688	LPG	1205	1207
L.calcarifer	1	1688	LPG	1315	1317
L.calcarifer	1	1688	LPG	1327	1329
L.calcarifer	1	1688	LPG	1342	1344
L.calcarifer	1	1688	LPG	1348	1350
L.calcarifer	1	1688	LPG	1400	1402
L.calcarifer	1	1688	LPG	1454	1456
L.calcarifer	1	1688	IKP	1559	1561
L.crocea	1	1683	LGP	196	198
L.crocea	1	1683	GLP	98	100
L.crocea	1	1683	GLP	107	109
L.crocea	1	1683	GLP	110	112
L.crocea	1	1683	GLP	134	136
L.crocea	1	1683	GLP	146	148
L.crocea	1	1683	GLP	152	154
L.crocea	1	1683	GLP	176	178
L.crocea	1	1683	GLP	179	181
L.crocea	1	1683	GLP	235	237
L.crocea	1	1683	GLP	266	268
L.crocea	1	1683	GLP	321	323
L.crocea	1	1683	GLP	568	570
L.crocea	1	1683	GLP	661	663
L.crocea	1	1683	GLP	673	675
L.crocea	1	1683	GLP	691	693
L.crocea	1	1683	GLP	700	702
L.crocea	1	1683	GLP	705	707
L.crocea	1	1683	GLP	735	737
L.crocea	1	1683	GLP	752	754
L.crocea	1	1683	GLP	758	760
L.crocea	1	1683	GLP	803	805
L.crocea	1	1683	GLP	855	857
L.crocea	1	1683	GLP	885	887
L.crocea	1	1683	GLP	888	890
L.crocea	1	1683	GLP	967	969
L.crocea	1	1683	GLP	982	984
L.crocea	1	1683	GLP	997	999
L.crocea	1	1683	GLP	1039	1041
L.crocea	1	1683	GLP	1101	1103
L.crocea	1	1683	GLP	1116	1118
L.crocea	1	1683	GLP	1140	1142
L.crocea	1	1683	GLP	1158	1160
L.crocea	1	1683	GLP	1182	1184
L.crocea	1	1683	GLP	1193	1195
L.crocea	1	1683	GLP	1196	1198
L.crocea	1	1683	GLP	1309	1311
L.crocea	1	1683	GLP	1321	1323
L.crocea	1	1683	GLP	1336	1338
L.crocea	1	1683	GLP	1342	1344
L.crocea	1	1683	GLP	1354	1356
L.crocea	1	1683	GLP	1397	1399
L.crocea	1	1683	GLP	1448	1450
L.crocea	1	1683	GPL	194	196
L.crocea	1	1683	PLG	195	197
L.crocea	1	1683	LPG	99	101
L.crocea	1	1683	LPG	108	110
L.crocea	1	1683	LPG	111	113
L.crocea	1	1683	LPG	135	137
L.crocea	1	1683	LPG	147	149
L.crocea	1	1683	LPG	153	155
L.crocea	1	1683	LPG	177	179
L.crocea	1	1683	LPG	180	182
L.crocea	1	1683	LPG	236	238
L.crocea	1	1683	LPG	267	269
L.crocea	1	1683	LPG	322	324
L.crocea	1	1683	LPG	419	421
L.crocea	1	1683	LPG	569	571
L.crocea	1	1683	LPG	662	664
L.crocea	1	1683	LPG	674	676
L.crocea	1	1683	LPG	692	694
L.crocea	1	1683	LPG	701	703
L.crocea	1	1683	LPG	706	708
L.crocea	1	1683	LPG	736	738
L.crocea	1	1683	LPG	753	755
L.crocea	1	1683	LPG	759	761
L.crocea	1	1683	LPG	804	806
L.crocea	1	1683	LPG	856	858
L.crocea	1	1683	LPG	886	888
L.crocea	1	1683	LPG	889	891
L.crocea	1	1683	LPG	968	970
L.crocea	1	1683	LPG	983	985
L.crocea	1	1683	LPG	998	1000
L.crocea	1	1683	LPG	1040	1042
L.crocea	1	1683	LPG	1102	1104
L.crocea	1	1683	LPG	1117	1119
L.crocea	1	1683	LPG	1141	1143
L.crocea	1	1683	LPG	1159	1161
L.crocea	1	1683	LPG	1183	1185
L.crocea	1	1683	LPG	1194	1196
L.crocea	1	1683	LPG	1197	1199
L.crocea	1	1683	LPG	1310	1312
L.crocea	1	1683	LPG	1322	1324
L.crocea	1	1683	LPG	1337	1339
L.crocea	1	1683	LPG	1343	1345
L.crocea	1	1683	LPG	1355	1357
L.crocea	1	1683	LPG	1398	1400
L.crocea	1	1683	LPG	1449	1451
L.crocea	1	1683	IKP	1554	1556
P.olivaceus	1	1687	LGP	194	196
P.olivaceus	1	1687	GLP	96	98
P.olivaceus	1	1687	GLP	105	107
P.olivaceus	1	1687	GLP	108	110
P.olivaceus	1	1687	GLP	150	152
P.olivaceus	1	1687	GLP	174	176
P.olivaceus	1	1687	GLP	264	266
P.olivaceus	1	1687	GLP	319	321
P.olivaceus	1	1687	GLP	493	495
P.olivaceus	1	1687	GLP	566	568
P.olivaceus	1	1687	GLP	659	661
P.olivaceus	1	1687	GLP	689	691
P.olivaceus	1	1687	GLP	698	700
P.olivaceus	1	1687	GLP	703	705
P.olivaceus	1	1687	GLP	750	752
P.olivaceus	1	1687	GLP	756	758
P.olivaceus	1	1687	GLP	818	820
P.olivaceus	1	1687	GLP	853	855
P.olivaceus	1	1687	GLP	883	885
P.olivaceus	1	1687	GLP	886	888
P.olivaceus	1	1687	GLP	965	967
P.olivaceus	1	1687	GLP	980	982
P.olivaceus	1	1687	GLP	986	988
P.olivaceus	1	1687	GLP	995	997
P.olivaceus	1	1687	GLP	1037	1039
P.olivaceus	1	1687	GLP	1102	1104
P.olivaceus	1	1687	GLP	1114	1116
P.olivaceus	1	1687	GLP	1180	1182
P.olivaceus	1	1687	GLP	1191	1193
P.olivaceus	1	1687	GLP	1203	1205
P.olivaceus	1	1687	GLP	1325	1327
P.olivaceus	1	1687	GLP	1346	1348
P.olivaceus	1	1687	GLP	1389	1391
P.olivaceus	1	1687	GLP	1398	1400
P.olivaceus	1	1687	GLP	1452	1454
P.olivaceus	1	1687	GPL	192	194
P.olivaceus	1	1687	PLG	193	195
P.olivaceus	1	1687	LPG	97	99
P.olivaceus	1	1687	LPG	106	108
P.olivaceus	1	1687	LPG	109	111
P.olivaceus	1	1687	LPG	151	153
P.olivaceus	1	1687	LPG	175	177
P.olivaceus	1	1687	LPG	265	267
P.olivaceus	1	1687	LPG	320	322
P.olivaceus	1	1687	LPG	417	419
P.olivaceus	1	1687	LPG	494	496
P.olivaceus	1	1687	LPG	567	569
P.olivaceus	1	1687	LPG	660	662
P.olivaceus	1	1687	LPG	690	692
P.olivaceus	1	1687	LPG	699	701
P.olivaceus	1	1687	LPG	704	706
P.olivaceus	1	1687	LPG	751	753
P.olivaceus	1	1687	LPG	757	759
P.olivaceus	1	1687	LPG	819	821
P.olivaceus	1	1687	LPG	854	856
P.olivaceus	1	1687	LPG	884	886
P.olivaceus	1	1687	LPG	887	889
P.olivaceus	1	1687	LPG	966	968
P.olivaceus	1	1687	LPG	981	983
P.olivaceus	1	1687	LPG	987	989
P.olivaceus	1	1687	LPG	996	998
P.olivaceus	1	1687	LPG	1038	1040
P.olivaceus	1	1687	LPG	1103	1105
P.olivaceus	1	1687	LPG	1115	1117
P.olivaceus	1	1687	LPG	1181	1183
P.olivaceus	1	1687	LPG	1192	1194
P.olivaceus	1	1687	LPG	1204	1206
P.olivaceus	1	1687	LPG	1326	1328
P.olivaceus	1	1687	LPG	1347	1349
P.olivaceus	1	1687	LPG	1390	1392
P.olivaceus	1	1687	LPG	1399	1401
P.olivaceus	1	1687	LPG	1453	1455
P.olivaceus	1	1687	IKP	1558	1560
C.semilaevis	1	1682	LGP	112	114
C.semilaevis	1	1682	GLP	92	94
C.semilaevis	1	1682	GLP	101	103
C.semilaevis	1	1682	GLP	104	106
C.semilaevis	1	1682	GLP	140	142
C.semilaevis	1	1682	GLP	170	172
C.semilaevis	1	1682	GLP	173	175
C.semilaevis	1	1682	GLP	185	187
C.semilaevis	1	1682	GLP	315	317
C.semilaevis	1	1682	GLP	381	383
C.semilaevis	1	1682	GLP	494	496
C.semilaevis	1	1682	GLP	561	563
C.semilaevis	1	1682	GLP	576	578
C.semilaevis	1	1682	GLP	638	640
C.semilaevis	1	1682	GLP	666	668
C.semilaevis	1	1682	GLP	684	686
C.semilaevis	1	1682	GLP	693	695
C.semilaevis	1	1682	GLP	698	700
C.semilaevis	1	1682	GLP	728	730
C.semilaevis	1	1682	GLP	734	736
C.semilaevis	1	1682	GLP	745	747
C.semilaevis	1	1682	GLP	760	762
C.semilaevis	1	1682	GLP	848	850
C.semilaevis	1	1682	GLP	857	859
C.semilaevis	1	1682	GLP	878	880
C.semilaevis	1	1682	GLP	881	883
C.semilaevis	1	1682	GLP	960	962
C.semilaevis	1	1682	GLP	975	977
C.semilaevis	1	1682	GLP	981	983
C.semilaevis	1	1682	GLP	990	992
C.semilaevis	1	1682	GLP	1032	1034
C.semilaevis	1	1682	GLP	1097	1099
C.semilaevis	1	1682	GLP	1109	1111
C.semilaevis	1	1682	GLP	1151	1153
C.semilaevis	1	1682	GLP	1175	1177
C.semilaevis	1	1682	GLP	1186	1188
C.semilaevis	1	1682	GLP	1189	1191
C.semilaevis	1	1682	GLP	1198	1200
C.semilaevis	1	1682	GLP	1257	1259
C.semilaevis	1	1682	GLP	1308	1310
C.semilaevis	1	1682	GLP	1320	1322
C.semilaevis	1	1682	GLP	1335	1337
C.semilaevis	1	1682	GLP	1341	1343
C.semilaevis	1	1682	GLP	1350	1352
C.semilaevis	1	1682	GLP	1353	1355
C.semilaevis	1	1682	GLP	1393	1395
C.semilaevis	1	1682	GLP	1444	1446
C.semilaevis	1	1682	GLP	1447	1449
C.semilaevis	1	1682	GPL	110	112
C.semilaevis	1	1682	GPL	191	193
C.semilaevis	1	1682	PLG	111	113
C.semilaevis	1	1682	PLG	192	194
C.semilaevis	1	1682	LPG	93	95
C.semilaevis	1	1682	LPG	102	104
C.semilaevis	1	1682	LPG	105	107
C.semilaevis	1	1682	LPG	141	143
C.semilaevis	1	1682	LPG	171	173
C.semilaevis	1	1682	LPG	174	176
C.semilaevis	1	1682	LPG	186	188
C.semilaevis	1	1682	LPG	316	318
C.semilaevis	1	1682	LPG	413	415
C.semilaevis	1	1682	LPG	495	497
C.semilaevis	1	1682	LPG	562	564
C.semilaevis	1	1682	LPG	577	579
C.semilaevis	1	1682	LPG	639	641
C.semilaevis	1	1682	LPG	667	669
C.semilaevis	1	1682	LPG	685	687
C.semilaevis	1	1682	LPG	694	696
C.semilaevis	1	1682	LPG	699	701
C.semilaevis	1	1682	LPG	729	731
C.semilaevis	1	1682	LPG	735	737
C.semilaevis	1	1682	LPG	746	748
C.semilaevis	1	1682	LPG	761	763
C.semilaevis	1	1682	LPG	849	851
C.semilaevis	1	1682	LPG	858	860
C.semilaevis	1	1682	LPG	879	881
C.semilaevis	1	1682	LPG	882	884
C.semilaevis	1	1682	LPG	961	963
C.semilaevis	1	1682	LPG	976	978
C.semilaevis	1	1682	LPG	982	984
C.semilaevis	1	1682	LPG	991	993
C.semilaevis	1	1682	LPG	1033	1035
C.semilaevis	1	1682	LPG	1098	1100
C.semilaevis	1	1682	LPG	1110	1112
C.semilaevis	1	1682	LPG	1152	1154
C.semilaevis	1	1682	LPG	1176	1178
C.semilaevis	1	1682	LPG	1187	1189
C.semilaevis	1	1682	LPG	1190	1192
C.semilaevis	1	1682	LPG	1199	1201
C.semilaevis	1	1682	LPG	1258	1260
C.semilaevis	1	1682	LPG	1309	1311
C.semilaevis	1	1682	LPG	1321	1323
C.semilaevis	1	1682	LPG	1336	1338
C.semilaevis	1	1682	LPG	1342	1344
C.semilaevis	1	1682	LPG	1351	1353
C.semilaevis	1	1682	LPG	1354	1356
C.semilaevis	1	1682	LPG	1394	1396
C.semilaevis	1	1682	LPG	1445	1447
C.semilaevis	1	1682	LPG	1448	1450
C.semilaevis	1	1682	IKP	1553	1555
B.pectinirostris	1	1681	VSV	547	549
B.pectinirostris	1	1681	GLP	6	8
B.pectinirostris	1	1681	GLP	97	99
B.pectinirostris	1	1681	GLP	106	108
B.pectinirostris	1	1681	GLP	109	111
B.pectinirostris	1	1681	GLP	151	153
B.pectinirostris	1	1681	GLP	175	177
B.pectinirostris	1	1681	GLP	178	180
B.pectinirostris	1	1681	GLP	181	183
B.pectinirostris	1	1681	GLP	190	192
B.pectinirostris	1	1681	GLP	211	213
B.pectinirostris	1	1681	GLP	234	236
B.pectinirostris	1	1681	GLP	320	322
B.pectinirostris	1	1681	GLP	457	459
B.pectinirostris	1	1681	GLP	487	489
B.pectinirostris	1	1681	GLP	566	568
B.pectinirostris	1	1681	GLP	581	583
B.pectinirostris	1	1681	GLP	599	601
B.pectinirostris	1	1681	GLP	605	607
B.pectinirostris	1	1681	GLP	659	661
B.pectinirostris	1	1681	GLP	671	673
B.pectinirostris	1	1681	GLP	689	691
B.pectinirostris	1	1681	GLP	698	700
B.pectinirostris	1	1681	GLP	703	705
B.pectinirostris	1	1681	GLP	733	735
B.pectinirostris	1	1681	GLP	750	752
B.pectinirostris	1	1681	GLP	756	758
B.pectinirostris	1	1681	GLP	798	800
B.pectinirostris	1	1681	GLP	883	885
B.pectinirostris	1	1681	GLP	886	888
B.pectinirostris	1	1681	GLP	965	967
B.pectinirostris	1	1681	GLP	980	982
B.pectinirostris	1	1681	GLP	986	988
B.pectinirostris	1	1681	GLP	1099	1101
B.pectinirostris	1	1681	GLP	1102	1104
B.pectinirostris	1	1681	GLP	1114	1116
B.pectinirostris	1	1681	GLP	1156	1158
B.pectinirostris	1	1681	GLP	1180	1182
B.pectinirostris	1	1681	GLP	1191	1193
B.pectinirostris	1	1681	GLP	1194	1196
B.pectinirostris	1	1681	GLP	1203	1205
B.pectinirostris	1	1681	GLP	1307	1309
B.pectinirostris	1	1681	GLP	1319	1321
B.pectinirostris	1	1681	GLP	1340	1342
B.pectinirostris	1	1681	GLP	1352	1354
B.pectinirostris	1	1681	GLP	1377	1379
B.pectinirostris	1	1681	GLP	1383	1385
B.pectinirostris	1	1681	GLP	1392	1394
B.pectinirostris	1	1681	GLP	1431	1433
B.pectinirostris	1	1681	GLP	1446	1448
B.pectinirostris	1	1681	LPG	98	100
B.pectinirostris	1	1681	LPG	107	109
B.pectinirostris	1	1681	LPG	110	112
B.pectinirostris	1	1681	LPG	152	154
B.pectinirostris	1	1681	LPG	176	178
B.pectinirostris	1	1681	LPG	179	181
B.pectinirostris	1	1681	LPG	182	184
B.pectinirostris	1	1681	LPG	191	193
B.pectinirostris	1	1681	LPG	212	214
B.pectinirostris	1	1681	LPG	235	237
B.pectinirostris	1	1681	LPG	321	323
B.pectinirostris	1	1681	LPG	418	420
B.pectinirostris	1	1681	LPG	458	460
B.pectinirostris	1	1681	LPG	488	490
B.pectinirostris	1	1681	LPG	567	569
B.pectinirostris	1	1681	LPG	582	584
B.pectinirostris	1	1681	LPG	600	602
B.pectinirostris	1	1681	LPG	606	608
B.pectinirostris	1	1681	LPG	660	662
B.pectinirostris	1	1681	LPG	672	674
B.pectinirostris	1	1681	LPG	690	692
B.pectinirostris	1	1681	LPG	699	701
B.pectinirostris	1	1681	LPG	704	706
B.pectinirostris	1	1681	LPG	734	736
B.pectinirostris	1	1681	LPG	751	753
B.pectinirostris	1	1681	LPG	757	759
B.pectinirostris	1	1681	LPG	799	801
B.pectinirostris	1	1681	LPG	884	886
B.pectinirostris	1	1681	LPG	887	889
B.pectinirostris	1	1681	LPG	966	968
B.pectinirostris	1	1681	LPG	981	983
B.pectinirostris	1	1681	LPG	987	989
B.pectinirostris	1	1681	LPG	1100	1102
B.pectinirostris	1	1681	LPG	1103	1105
B.pectinirostris	1	1681	LPG	1115	1117
B.pectinirostris	1	1681	LPG	1157	1159
B.pectinirostris	1	1681	LPG	1181	1183
B.pectinirostris	1	1681	LPG	1192	1194
B.pectinirostris	1	1681	LPG	1195	1197
B.pectinirostris	1	1681	LPG	1204	1206
B.pectinirostris	1	1681	LPG	1308	1310
B.pectinirostris	1	1681	LPG	1320	1322
B.pectinirostris	1	1681	LPG	1341	1343
B.pectinirostris	1	1681	LPG	1353	1355
B.pectinirostris	1	1681	LPG	1378	1380
B.pectinirostris	1	1681	LPG	1384	1386
B.pectinirostris	1	1681	LPG	1393	1395
B.pectinirostris	1	1681	LPG	1432	1434
B.pectinirostris	1	1681	LPG	1447	1449
B.pectinirostris	1	1681	IKP	1552	1554
H.comes	1	1689	GLP	98	100
H.comes	1	1689	GLP	107	109
H.comes	1	1689	GLP	110	112
H.comes	1	1689	GLP	146	148
H.comes	1	1689	GLP	152	154
H.comes	1	1689	GLP	179	181
H.comes	1	1689	GLP	235	237
H.comes	1	1689	GLP	266	268
H.comes	1	1689	GLP	321	323
H.comes	1	1689	GLP	378	380
H.comes	1	1689	GLP	459	461
H.comes	1	1689	GLP	528	530
H.comes	1	1689	GLP	568	570
H.comes	1	1689	GLP	583	585
H.comes	1	1689	GLP	627	629
H.comes	1	1689	GLP	673	675
H.comes	1	1689	GLP	691	693
H.comes	1	1689	GLP	700	702
H.comes	1	1689	GLP	705	707
H.comes	1	1689	GLP	735	737
H.comes	1	1689	GLP	752	754
H.comes	1	1689	GLP	758	760
H.comes	1	1689	GLP	826	828
H.comes	1	1689	GLP	855	857
H.comes	1	1689	GLP	885	887
H.comes	1	1689	GLP	888	890
H.comes	1	1689	GLP	967	969
H.comes	1	1689	GLP	988	990
H.comes	1	1689	GLP	997	999
H.comes	1	1689	GLP	1039	1041
H.comes	1	1689	GLP	1098	1100
H.comes	1	1689	GLP	1101	1103
H.comes	1	1689	GLP	1104	1106
H.comes	1	1689	GLP	1182	1184
H.comes	1	1689	GLP	1193	1195
H.comes	1	1689	GLP	1196	1198
H.comes	1	1689	GLP	1226	1228
H.comes	1	1689	GLP	1327	1329
H.comes	1	1689	GLP	1348	1350
H.comes	1	1689	GLP	1360	1362
H.comes	1	1689	GLP	1391	1393
H.comes	1	1689	GLP	1403	1405
H.comes	1	1689	GLP	1454	1456
H.comes	1	1689	GPL	1382	1384
H.comes	1	1689	PLG	1383	1385
H.comes	1	1689	LPG	99	101
H.comes	1	1689	LPG	108	110
H.comes	1	1689	LPG	111	113
H.comes	1	1689	LPG	147	149
H.comes	1	1689	LPG	153	155
H.comes	1	1689	LPG	180	182
H.comes	1	1689	LPG	236	238
H.comes	1	1689	LPG	267	269
H.comes	1	1689	LPG	322	324
H.comes	1	1689	LPG	379	381
H.comes	1	1689	LPG	419	421
H.comes	1	1689	LPG	460	462
H.comes	1	1689	LPG	529	531
H.comes	1	1689	LPG	569	571
H.comes	1	1689	LPG	584	586
H.comes	1	1689	LPG	628	630
H.comes	1	1689	LPG	674	676
H.comes	1	1689	LPG	692	694
H.comes	1	1689	LPG	701	703
H.comes	1	1689	LPG	706	708
H.comes	1	1689	LPG	736	738
H.comes	1	1689	LPG	753	755
H.comes	1	1689	LPG	759	761
H.comes	1	1689	LPG	827	829
H.comes	1	1689	LPG	856	858
H.comes	1	1689	LPG	886	888
H.comes	1	1689	LPG	889	891
H.comes	1	1689	LPG	968	970
H.comes	1	1689	LPG	989	991
H.comes	1	1689	LPG	998	1000
H.comes	1	1689	LPG	1040	1042
H.comes	1	1689	LPG	1099	1101
H.comes	1	1689	LPG	1102	1104
H.comes	1	1689	LPG	1105	1107
H.comes	1	1689	LPG	1183	1185
H.comes	1	1689	LPG	1194	1196
H.comes	1	1689	LPG	1197	1199
H.comes	1	1689	LPG	1227	1229
H.comes	1	1689	LPG	1328	1330
H.comes	1	1689	LPG	1349	1351
H.comes	1	1689	LPG	1361	1363
H.comes	1	1689	LPG	1392	1394
H.comes	1	1689	LPG	1404	1406
H.comes	1	1689	LPG	1455	1457
H.comes	1	1689	IKP	1560	1562
M.albus	1	1680	LGP	193	195
M.albus	1	1680	LGP	205	207
M.albus	1	1680	LGP	1329	1331
M.albus	1	1680	GLP	95	97
M.albus	1	1680	GLP	104	106
M.albus	1	1680	GLP	107	109
M.albus	1	1680	GLP	149	151
M.albus	1	1680	GLP	173	175
M.albus	1	1680	GLP	176	178
M.albus	1	1680	GLP	232	234
M.albus	1	1680	GLP	263	265
M.albus	1	1680	GLP	318	320
M.albus	1	1680	GLP	383	385
M.albus	1	1680	GLP	397	399
M.albus	1	1680	GLP	483	485
M.albus	1	1680	GLP	559	561
M.albus	1	1680	GLP	651	653
M.albus	1	1680	GLP	681	683
M.albus	1	1680	GLP	695	697
M.albus	1	1680	GLP	725	727
M.albus	1	1680	GLP	742	744
M.albus	1	1680	GLP	748	750
M.albus	1	1680	GLP	813	815
M.albus	1	1680	GLP	816	818
M.albus	1	1680	GLP	845	847
M.albus	1	1680	GLP	875	877
M.albus	1	1680	GLP	985	987
M.albus	1	1680	GLP	1027	1029
M.albus	1	1680	GLP	1089	1091
M.albus	1	1680	GLP	1092	1094
M.albus	1	1680	GLP	1104	1106
M.albus	1	1680	GLP	1146	1148
M.albus	1	1680	GLP	1170	1172
M.albus	1	1680	GLP	1315	1317
M.albus	1	1680	GLP	1388	1390
M.albus	1	1680	GPL	191	193
M.albus	1	1680	GPL	772	774
M.albus	1	1680	PLG	192	194
M.albus	1	1680	PLG	773	775
M.albus	1	1680	LPG	96	98
M.albus	1	1680	LPG	105	107
M.albus	1	1680	LPG	108	110
M.albus	1	1680	LPG	150	152
M.albus	1	1680	LPG	174	176
M.albus	1	1680	LPG	177	179
M.albus	1	1680	LPG	233	235
M.albus	1	1680	LPG	264	266
M.albus	1	1680	LPG	319	321
M.albus	1	1680	LPG	384	386
M.albus	1	1680	LPG	398	400
M.albus	1	1680	LPG	415	417
M.albus	1	1680	LPG	484	486
M.albus	1	1680	LPG	560	562
M.albus	1	1680	LPG	652	654
M.albus	1	1680	LPG	682	684
M.albus	1	1680	LPG	696	698
M.albus	1	1680	LPG	726	728
M.albus	1	1680	LPG	743	745
M.albus	1	1680	LPG	749	751
M.albus	1	1680	LPG	814	816
M.albus	1	1680	LPG	817	819
M.albus	1	1680	LPG	846	848
M.albus	1	1680	LPG	876	878
M.albus	1	1680	LPG	986	988
M.albus	1	1680	LPG	1028	1030
M.albus	1	1680	LPG	1090	1092
M.albus	1	1680	LPG	1093	1095
M.albus	1	1680	LPG	1105	1107
M.albus	1	1680	LPG	1147	1149
M.albus	1	1680	LPG	1171	1173
M.albus	1	1680	LPG	1232	1234
M.albus	1	1680	LPG	1316	1318
M.albus	1	1680	LPG	1389	1391
M.albus	1	1680	IKP	1548	1550
O.niloticus	1	1687	GLP	106	108
O.niloticus	1	1687	GLP	109	111
O.niloticus	1	1687	GLP	151	153
O.niloticus	1	1687	GLP	175	177
O.niloticus	1	1687	GLP	178	180
O.niloticus	1	1687	GLP	274	276
O.niloticus	1	1687	GLP	362	364
O.niloticus	1	1687	GLP	386	388
O.niloticus	1	1687	GLP	451	453
O.niloticus	1	1687	GLP	566	568
O.niloticus	1	1687	GLP	599	601
O.niloticus	1	1687	GLP	617	619
O.niloticus	1	1687	GLP	689	691
O.niloticus	1	1687	GLP	703	705
O.niloticus	1	1687	GLP	821	823
O.niloticus	1	1687	GLP	833	835
O.niloticus	1	1687	GLP	883	885
O.niloticus	1	1687	GLP	886	888
O.niloticus	1	1687	GLP	980	982
O.niloticus	1	1687	GLP	986	988
O.niloticus	1	1687	GLP	1081	1083
O.niloticus	1	1687	GLP	1096	1098
O.niloticus	1	1687	GLP	1114	1116
O.niloticus	1	1687	GLP	1156	1158
O.niloticus	1	1687	GLP	1194	1196
O.niloticus	1	1687	GLP	1253	1255
O.niloticus	1	1687	GLP	1352	1354
O.niloticus	1	1687	GLP	1392	1394
O.niloticus	1	1687	IRP	1558	1560
O.niloticus	1	1687	LPG	107	109
O.niloticus	1	1687	LPG	110	112
O.niloticus	1	1687	LPG	152	154
O.niloticus	1	1687	LPG	176	178
O.niloticus	1	1687	LPG	179	181
O.niloticus	1	1687	LPG	275	277
O.niloticus	1	1687	LPG	363	365
O.niloticus	1	1687	LPG	387	389
O.niloticus	1	1687	LPG	418	420
O.niloticus	1	1687	LPG	452	454
O.niloticus	1	1687	LPG	567	569
O.niloticus	1	1687	LPG	600	602
O.niloticus	1	1687	LPG	618	620
O.niloticus	1	1687	LPG	690	692
O.niloticus	1	1687	LPG	704	706
O.niloticus	1	1687	LPG	822	824
O.niloticus	1	1687	LPG	834	836
O.niloticus	1	1687	LPG	884	886
O.niloticus	1	1687	LPG	887	889
O.niloticus	1	1687	LPG	981	983
O.niloticus	1	1687	LPG	987	989
O.niloticus	1	1687	LPG	1082	1084
O.niloticus	1	1687	LPG	1097	1099
O.niloticus	1	1687	LPG	1115	1117
O.niloticus	1	1687	LPG	1157	1159
O.niloticus	1	1687	LPG	1195	1197
O.niloticus	1	1687	LPG	1242	1244
O.niloticus	1	1687	LPG	1254	1256
O.niloticus	1	1687	LPG	1353	1355
O.niloticus	1	1687	LPG	1393	1395
X.maculatus	1	1689	GLP	98	100
X.maculatus	1	1689	GLP	107	109
X.maculatus	1	1689	GLP	110	112
X.maculatus	1	1689	GLP	146	148
X.maculatus	1	1689	GLP	152	154
X.maculatus	1	1689	GLP	176	178
X.maculatus	1	1689	GLP	179	181
X.maculatus	1	1689	GLP	206	208
X.maculatus	1	1689	GLP	235	237
X.maculatus	1	1689	GLP	325	327
X.maculatus	1	1689	GLP	457	459
X.maculatus	1	1689	GLP	569	571
X.maculatus	1	1689	GLP	674	676
X.maculatus	1	1689	GLP	692	694
X.maculatus	1	1689	GLP	706	708
X.maculatus	1	1689	GLP	736	738
X.maculatus	1	1689	GLP	753	755
X.maculatus	1	1689	GLP	824	826
X.maculatus	1	1689	GLP	970	972
X.maculatus	1	1689	GLP	973	975
X.maculatus	1	1689	GLP	988	990
X.maculatus	1	1689	GLP	1101	1103
X.maculatus	1	1689	GLP	1104	1106
X.maculatus	1	1689	GLP	1107	1109
X.maculatus	1	1689	GLP	1205	1207
X.maculatus	1	1689	GLP	1241	1243
X.maculatus	1	1689	GLP	1276	1278
X.maculatus	1	1689	GLP	1294	1296
X.maculatus	1	1689	GLP	1342	1344
X.maculatus	1	1689	GLP	1348	1350
X.maculatus	1	1689	GLP	1379	1381
X.maculatus	1	1689	GLP	1403	1405
X.maculatus	1	1689	GLP	1454	1456
X.maculatus	1	1689	IRP	251	253
X.maculatus	1	1689	IRP	349	351
X.maculatus	1	1689	GPL	346	348
X.maculatus	1	1689	GPL	1033	1035
X.maculatus	1	1689	PLG	1034	1036
X.maculatus	1	1689	LPG	99	101
X.maculatus	1	1689	LPG	108	110
X.maculatus	1	1689	LPG	111	113
X.maculatus	1	1689	LPG	147	149
X.maculatus	1	1689	LPG	153	155
X.maculatus	1	1689	LPG	177	179
X.maculatus	1	1689	LPG	180	182
X.maculatus	1	1689	LPG	207	209
X.maculatus	1	1689	LPG	236	238
X.maculatus	1	1689	LPG	326	328
X.maculatus	1	1689	LPG	420	422
X.maculatus	1	1689	LPG	452	454
X.maculatus	1	1689	LPG	458	460
X.maculatus	1	1689	LPG	570	572
X.maculatus	1	1689	LPG	675	677
X.maculatus	1	1689	LPG	693	695
X.maculatus	1	1689	LPG	707	709
X.maculatus	1	1689	LPG	737	739
X.maculatus	1	1689	LPG	754	756
X.maculatus	1	1689	LPG	825	827
X.maculatus	1	1689	LPG	971	973
X.maculatus	1	1689	LPG	974	976
X.maculatus	1	1689	LPG	989	991
X.maculatus	1	1689	LPG	1102	1104
X.maculatus	1	1689	LPG	1105	1107
X.maculatus	1	1689	LPG	1108	1110
X.maculatus	1	1689	LPG	1206	1208
X.maculatus	1	1689	LPG	1277	1279
X.maculatus	1	1689	LPG	1295	1297
X.maculatus	1	1689	LPG	1343	1345
X.maculatus	1	1689	LPG	1349	1351
X.maculatus	1	1689	LPG	1380	1382
X.maculatus	1	1689	LPG	1404	1406
X.maculatus	1	1689	LPG	1455	1457
X.maculatus	1	1689	IKP	1560	1562
F.heteroclitus	1	1684	GLP	97	99
F.heteroclitus	1	1684	GLP	106	108
F.heteroclitus	1	1684	GLP	109	111
F.heteroclitus	1	1684	GLP	145	147
F.heteroclitus	1	1684	GLP	151	153
F.heteroclitus	1	1684	GLP	175	177
F.heteroclitus	1	1684	GLP	178	180
F.heteroclitus	1	1684	GLP	234	236
F.heteroclitus	1	1684	GLP	454	456
F.heteroclitus	1	1684	GLP	566	568
F.heteroclitus	1	1684	GLP	698	700
F.heteroclitus	1	1684	GLP	703	705
F.heteroclitus	1	1684	GLP	732	734
F.heteroclitus	1	1684	GLP	749	751
F.heteroclitus	1	1684	GLP	758	760
F.heteroclitus	1	1684	GLP	852	854
F.heteroclitus	1	1684	GLP	885	887
F.heteroclitus	1	1684	GLP	966	968
F.heteroclitus	1	1684	GLP	978	980
F.heteroclitus	1	1684	GLP	1097	1099
F.heteroclitus	1	1684	GLP	1100	1102
F.heteroclitus	1	1684	GLP	1103	1105
F.heteroclitus	1	1684	GLP	1136	1138
F.heteroclitus	1	1684	GLP	1192	1194
F.heteroclitus	1	1684	GLP	1272	1274
F.heteroclitus	1	1684	GLP	1293	1295
F.heteroclitus	1	1684	GLP	1338	1340
F.heteroclitus	1	1684	GLP	1344	1346
F.heteroclitus	1	1684	GLP	1356	1358
F.heteroclitus	1	1684	IRP	950	952
F.heteroclitus	1	1684	LPG	98	100
F.heteroclitus	1	1684	LPG	107	109
F.heteroclitus	1	1684	LPG	110	112
F.heteroclitus	1	1684	LPG	146	148
F.heteroclitus	1	1684	LPG	152	154
F.heteroclitus	1	1684	LPG	176	178
F.heteroclitus	1	1684	LPG	179	181
F.heteroclitus	1	1684	LPG	235	237
F.heteroclitus	1	1684	LPG	417	419
F.heteroclitus	1	1684	LPG	449	451
F.heteroclitus	1	1684	LPG	455	457
F.heteroclitus	1	1684	LPG	567	569
F.heteroclitus	1	1684	LPG	699	701
F.heteroclitus	1	1684	LPG	704	706
F.heteroclitus	1	1684	LPG	733	735
F.heteroclitus	1	1684	LPG	750	752
F.heteroclitus	1	1684	LPG	759	761
F.heteroclitus	1	1684	LPG	853	855
F.heteroclitus	1	1684	LPG	886	888
F.heteroclitus	1	1684	LPG	967	969
F.heteroclitus	1	1684	LPG	979	981
F.heteroclitus	1	1684	LPG	1098	1100
F.heteroclitus	1	1684	LPG	1101	1103
F.heteroclitus	1	1684	LPG	1104	1106
F.heteroclitus	1	1684	LPG	1137	1139
F.heteroclitus	1	1684	LPG	1193	1195
F.heteroclitus	1	1684	LPG	1273	1275
F.heteroclitus	1	1684	LPG	1294	1296
F.heteroclitus	1	1684	LPG	1339	1341
F.heteroclitus	1	1684	LPG	1345	1347
F.heteroclitus	1	1684	LPG	1357	1359
F.heteroclitus	1	1684	IKP	1555	1557
O.latipes	1	1679	LGP	891	893
O.latipes	1	1679	LGP	1199	1201
O.latipes	1	1679	LGP	1348	1350
O.latipes	1	1679	LGP	1421	1423
O.latipes	1	1679	GLP	48	50
O.latipes	1	1679	GLP	78	80
O.latipes	1	1679	GLP	81	83
O.latipes	1	1679	GLP	93	95
O.latipes	1	1679	GLP	171	173
O.latipes	1	1679	GLP	177	179
O.latipes	1	1679	GLP	230	232
O.latipes	1	1679	GLP	316	318
O.latipes	1	1679	GLP	319	321
O.latipes	1	1679	GLP	425	427
O.latipes	1	1679	GLP	451	453
O.latipes	1	1679	GLP	560	562
O.latipes	1	1679	GLP	656	658
O.latipes	1	1679	GLP	686	688
O.latipes	1	1679	GLP	700	702
O.latipes	1	1679	GLP	703	705
O.latipes	1	1679	GLP	736	738
O.latipes	1	1679	GLP	747	749
O.latipes	1	1679	GLP	812	814
O.latipes	1	1679	GLP	977	979
O.latipes	1	1679	GLP	983	985
O.latipes	1	1679	GLP	1034	1036
O.latipes	1	1679	GLP	1043	1045
O.latipes	1	1679	GLP	1093	1095
O.latipes	1	1679	GLP	1096	1098
O.latipes	1	1679	GLP	1111	1113
O.latipes	1	1679	GLP	1177	1179
O.latipes	1	1679	GLP	1188	1190
O.latipes	1	1679	GLP	1247	1249
O.latipes	1	1679	GLP	1250	1252
O.latipes	1	1679	GLP	1259	1261
O.latipes	1	1679	GLP	1268	1270
O.latipes	1	1679	GLP	1310	1312
O.latipes	1	1679	GLP	1428	1430
O.latipes	1	1679	GPL	1135	1137
O.latipes	1	1679	PLG	1136	1138
O.latipes	1	1679	LPG	49	51
O.latipes	1	1679	LPG	79	81
O.latipes	1	1679	LPG	82	84
O.latipes	1	1679	LPG	94	96
O.latipes	1	1679	LPG	172	174
O.latipes	1	1679	LPG	178	180
O.latipes	1	1679	LPG	231	233
O.latipes	1	1679	LPG	317	319
O.latipes	1	1679	LPG	320	322
O.latipes	1	1679	LPG	414	416
O.latipes	1	1679	LPG	426	428
O.latipes	1	1679	LPG	452	454
O.latipes	1	1679	LPG	561	563
O.latipes	1	1679	LPG	657	659
O.latipes	1	1679	LPG	687	689
O.latipes	1	1679	LPG	701	703
O.latipes	1	1679	LPG	704	706
O.latipes	1	1679	LPG	737	739
O.latipes	1	1679	LPG	748	750
O.latipes	1	1679	LPG	813	815
O.latipes	1	1679	LPG	978	980
O.latipes	1	1679	LPG	984	986
O.latipes	1	1679	LPG	1035	1037
O.latipes	1	1679	LPG	1044	1046
O.latipes	1	1679	LPG	1094	1096
O.latipes	1	1679	LPG	1097	1099
O.latipes	1	1679	LPG	1112	1114
O.latipes	1	1679	LPG	1178	1180
O.latipes	1	1679	LPG	1189	1191
O.latipes	1	1679	LPG	1248	1250
O.latipes	1	1679	LPG	1251	1253
O.latipes	1	1679	LPG	1260	1262
O.latipes	1	1679	LPG	1269	1271
O.latipes	1	1679	LPG	1311	1313
O.latipes	1	1679	LPG	1429	1431
O.latipes	1	1679	IKP	1549	1551
O.melastigma	1	1685	VSV	544	546
O.melastigma	1	1685	LGP	1351	1353
O.melastigma	1	1685	LGP	1424	1426
O.melastigma	1	1685	GLP	48	50
O.melastigma	1	1685	GLP	78	80
O.melastigma	1	1685	GLP	81	83
O.melastigma	1	1685	GLP	93	95
O.melastigma	1	1685	GLP	316	318
O.melastigma	1	1685	GLP	319	321
O.melastigma	1	1685	GLP	390	392
O.melastigma	1	1685	GLP	560	562
O.melastigma	1	1685	GLP	584	586
O.melastigma	1	1685	GLP	656	658
O.melastigma	1	1685	GLP	700	702
O.melastigma	1	1685	GLP	736	738
O.melastigma	1	1685	GLP	747	749
O.melastigma	1	1685	GLP	940	942
O.melastigma	1	1685	GLP	977	979
O.melastigma	1	1685	GLP	983	985
O.melastigma	1	1685	GLP	1034	1036
O.melastigma	1	1685	GLP	1093	1095
O.melastigma	1	1685	GLP	1111	1113
O.melastigma	1	1685	GLP	1135	1137
O.melastigma	1	1685	GLP	1147	1149
O.melastigma	1	1685	GLP	1200	1202
O.melastigma	1	1685	GLP	1256	1258
O.melastigma	1	1685	GLP	1262	1264
O.melastigma	1	1685	GLP	1313	1315
O.melastigma	1	1685	GLP	1355	1357
O.melastigma	1	1685	GLP	1386	1388
O.melastigma	1	1685	GPL	454	456
O.melastigma	1	1685	PLG	455	457
O.melastigma	1	1685	LPG	49	51
O.melastigma	1	1685	LPG	79	81
O.melastigma	1	1685	LPG	82	84
O.melastigma	1	1685	LPG	94	96
O.melastigma	1	1685	LPG	317	319
O.melastigma	1	1685	LPG	320	322
O.melastigma	1	1685	LPG	391	393
O.melastigma	1	1685	LPG	414	416
O.melastigma	1	1685	LPG	561	563
O.melastigma	1	1685	LPG	585	587
O.melastigma	1	1685	LPG	657	659
O.melastigma	1	1685	LPG	701	703
O.melastigma	1	1685	LPG	737	739
O.melastigma	1	1685	LPG	748	750
O.melastigma	1	1685	LPG	941	943
O.melastigma	1	1685	LPG	978	980
O.melastigma	1	1685	LPG	984	986
O.melastigma	1	1685	LPG	1035	1037
O.melastigma	1	1685	LPG	1094	1096
O.melastigma	1	1685	LPG	1112	1114
O.melastigma	1	1685	LPG	1136	1138
O.melastigma	1	1685	LPG	1148	1150
O.melastigma	1	1685	LPG	1201	1203
O.melastigma	1	1685	LPG	1257	1259
O.melastigma	1	1685	LPG	1263	1265
O.melastigma	1	1685	LPG	1314	1316
O.melastigma	1	1685	LPG	1356	1358
O.melastigma	1	1685	LPG	1387	1389
O.melastigma	1	1685	IKP	1552	1554
I.punctatus	1	1686	LGP	1309	1311
I.punctatus	1	1686	GLP	99	101
I.punctatus	1	1686	GLP	111	113
I.punctatus	1	1686	GLP	180	182
I.punctatus	1	1686	GLP	192	194
I.punctatus	1	1686	GLP	279	281
I.punctatus	1	1686	GLP	339	341
I.punctatus	1	1686	GLP	374	376
I.punctatus	1	1686	GLP	394	396
I.punctatus	1	1686	GLP	455	457
I.punctatus	1	1686	GLP	500	502
I.punctatus	1	1686	GLP	506	508
I.punctatus	1	1686	GLP	567	569
I.punctatus	1	1686	GLP	641	643
I.punctatus	1	1686	GLP	672	674
I.punctatus	1	1686	GLP	690	692
I.punctatus	1	1686	GLP	699	701
I.punctatus	1	1686	GLP	704	706
I.punctatus	1	1686	GLP	734	736
I.punctatus	1	1686	GLP	760	762
I.punctatus	1	1686	GLP	816	818
I.punctatus	1	1686	GLP	819	821
I.punctatus	1	1686	GLP	825	827
I.punctatus	1	1686	GLP	854	856
I.punctatus	1	1686	GLP	872	874
I.punctatus	1	1686	GLP	884	886
I.punctatus	1	1686	GLP	1013	1015
I.punctatus	1	1686	GLP	1028	1030
I.punctatus	1	1686	GLP	1114	1116
I.punctatus	1	1686	GLP	1185	1187
I.punctatus	1	1686	GLP	1325	1327
I.punctatus	1	1686	GLP	1389	1391
I.punctatus	1	1686	GLP	1398	1400
I.punctatus	1	1686	GLP	1437	1439
I.punctatus	1	1686	GLP	1446	1448
I.punctatus	1	1686	LPG	100	102
I.punctatus	1	1686	LPG	112	114
I.punctatus	1	1686	LPG	181	183
I.punctatus	1	1686	LPG	193	195
I.punctatus	1	1686	LPG	280	282
I.punctatus	1	1686	LPG	340	342
I.punctatus	1	1686	LPG	375	377
I.punctatus	1	1686	LPG	395	397
I.punctatus	1	1686	LPG	418	420
I.punctatus	1	1686	LPG	450	452
I.punctatus	1	1686	LPG	456	458
I.punctatus	1	1686	LPG	501	503
I.punctatus	1	1686	LPG	507	509
I.punctatus	1	1686	LPG	568	570
I.punctatus	1	1686	LPG	642	644
I.punctatus	1	1686	LPG	673	675
I.punctatus	1	1686	LPG	691	693
I.punctatus	1	1686	LPG	700	702
I.punctatus	1	1686	LPG	705	707
I.punctatus	1	1686	LPG	735	737
I.punctatus	1	1686	LPG	761	763
I.punctatus	1	1686	LPG	817	819
I.punctatus	1	1686	LPG	820	822
I.punctatus	1	1686	LPG	826	828
I.punctatus	1	1686	LPG	855	857
I.punctatus	1	1686	LPG	873	875
I.punctatus	1	1686	LPG	885	887
I.punctatus	1	1686	LPG	1014	1016
I.punctatus	1	1686	LPG	1029	1031
I.punctatus	1	1686	LPG	1115	1117
I.punctatus	1	1686	LPG	1186	1188
I.punctatus	1	1686	LPG	1326	1328
I.punctatus	1	1686	LPG	1390	1392
I.punctatus	1	1686	LPG	1399	1401
I.punctatus	1	1686	LPG	1438	1440
I.punctatus	1	1686	LPG	1447	1449
I.punctatus	1	1686	IKP	1558	1560
