# Supplementary material for: High Throughput Identification of Antihypertensive Peptides from Fish Proteome Datasets
Source: Mar Drugs. 2018 Oct 2;16(10):365. doi: 10.3390/md16100365 (PMC6212880; doi:10.3390/md16100365)
Supplement: Supplementary file 1 [file marinedrugs-16-00365-s001.zip › Supplementary_revised/Table S9.xlsx]

## Sheet: col8a1_selected
Species	Col8a1 start	Col8a1 end	AHTP sequences	AHTP start	AHTP end
L.oculatus	1	736	LGP	364	366
L.oculatus	1	736	LGP	502	504
L.oculatus	1	736	GLP	126	128
L.oculatus	1	736	GLP	131	133
L.oculatus	1	736	GLP	134	136
L.oculatus	1	736	GLP	166	168
L.oculatus	1	736	GLP	190	192
L.oculatus	1	736	GLP	196	198
L.oculatus	1	736	GLP	207	209
L.oculatus	1	736	GLP	239	241
L.oculatus	1	736	GLP	242	244
L.oculatus	1	736	GLP	260	262
L.oculatus	1	736	GLP	271	273
L.oculatus	1	736	GLP	304	306
L.oculatus	1	736	GLP	315	317
L.oculatus	1	736	GLP	333	335
L.oculatus	1	736	GLP	339	341
L.oculatus	1	736	GLP	374	376
L.oculatus	1	736	GLP	389	391
L.oculatus	1	736	GLP	428	430
L.oculatus	1	736	GLP	446	448
L.oculatus	1	736	GLP	461	463
L.oculatus	1	736	GLP	464	466
L.oculatus	1	736	GLP	470	472
L.oculatus	1	736	GLP	479	481
L.oculatus	1	736	GLP	506	508
L.oculatus	1	736	GLP	518	520
L.oculatus	1	736	GPL	362	364
L.oculatus	1	736	GPL	500	502
L.oculatus	1	736	PLG	48	50
L.oculatus	1	736	PLG	363	365
L.oculatus	1	736	PLG	501	503
L.oculatus	1	736	LPG	127	129
L.oculatus	1	736	LPG	132	134
L.oculatus	1	736	LPG	135	137
L.oculatus	1	736	LPG	167	169
L.oculatus	1	736	LPG	191	193
L.oculatus	1	736	LPG	197	199
L.oculatus	1	736	LPG	208	210
L.oculatus	1	736	LPG	240	242
L.oculatus	1	736	LPG	243	245
L.oculatus	1	736	LPG	261	263
L.oculatus	1	736	LPG	272	274
L.oculatus	1	736	LPG	305	307
L.oculatus	1	736	LPG	316	318
L.oculatus	1	736	LPG	334	336
L.oculatus	1	736	LPG	340	342
L.oculatus	1	736	LPG	375	377
L.oculatus	1	736	LPG	390	392
L.oculatus	1	736	LPG	429	431
L.oculatus	1	736	LPG	447	449
L.oculatus	1	736	LPG	462	464
L.oculatus	1	736	LPG	465	467
L.oculatus	1	736	LPG	471	473
L.oculatus	1	736	LPG	480	482
L.oculatus	1	736	LPG	507	509
L.oculatus	1	736	LPG	519	521
D.rerio	1	734	LGP	173	175
D.rerio	1	734	LGP	417	419
D.rerio	1	734	LGP	450	452
D.rerio	1	734	GLP	125	127
D.rerio	1	734	GLP	145	147
D.rerio	1	734	GLP	156	158
D.rerio	1	734	GLP	165	167
D.rerio	1	734	GLP	183	185
D.rerio	1	734	GLP	189	191
D.rerio	1	734	GLP	195	197
D.rerio	1	734	GLP	206	208
D.rerio	1	734	GLP	238	240
D.rerio	1	734	GLP	241	243
D.rerio	1	734	GLP	247	249
D.rerio	1	734	GLP	250	252
D.rerio	1	734	GLP	259	261
D.rerio	1	734	GLP	270	272
D.rerio	1	734	GLP	303	305
D.rerio	1	734	GLP	314	316
D.rerio	1	734	GLP	320	322
D.rerio	1	734	GLP	338	340
D.rerio	1	734	GLP	358	360
D.rerio	1	734	GLP	373	375
D.rerio	1	734	GLP	385	387
D.rerio	1	734	GLP	427	429
D.rerio	1	734	GLP	460	462
D.rerio	1	734	GLP	463	465
D.rerio	1	734	GLP	505	507
D.rerio	1	734	GLP	558	560
D.rerio	1	734	GPL	3	5
D.rerio	1	734	GPL	448	450
D.rerio	1	734	PLG	449	451
D.rerio	1	734	LPG	126	128
D.rerio	1	734	LPG	146	148
D.rerio	1	734	LPG	157	159
D.rerio	1	734	LPG	166	168
D.rerio	1	734	LPG	184	186
D.rerio	1	734	LPG	190	192
D.rerio	1	734	LPG	196	198
D.rerio	1	734	LPG	207	209
D.rerio	1	734	LPG	239	241
D.rerio	1	734	LPG	242	244
D.rerio	1	734	LPG	248	250
D.rerio	1	734	LPG	251	253
D.rerio	1	734	LPG	260	262
D.rerio	1	734	LPG	271	273
D.rerio	1	734	LPG	304	306
D.rerio	1	734	LPG	315	317
D.rerio	1	734	LPG	321	323
D.rerio	1	734	LPG	339	341
D.rerio	1	734	LPG	359	361
D.rerio	1	734	LPG	374	376
D.rerio	1	734	LPG	386	388
D.rerio	1	734	LPG	428	430
D.rerio	1	734	LPG	461	463
D.rerio	1	734	LPG	464	466
D.rerio	1	734	LPG	506	508
D.rerio	1	734	LPG	559	561
G.morhua	1	719	LGP	129	131
G.morhua	1	719	LGP	272	274
G.morhua	1	719	LGP	366	368
G.morhua	1	719	LGP	471	473
G.morhua	1	719	LGP	495	497
G.morhua	1	719	GLP	144	146
G.morhua	1	719	GLP	183	185
G.morhua	1	719	GLP	194	196
G.morhua	1	719	GLP	209	211
G.morhua	1	719	GLP	212	214
G.morhua	1	719	GLP	235	237
G.morhua	1	719	GLP	247	249
G.morhua	1	719	GLP	291	293
G.morhua	1	719	GLP	302	304
G.morhua	1	719	GLP	320	322
G.morhua	1	719	GLP	326	328
G.morhua	1	719	GLP	361	363
G.morhua	1	719	GLP	415	417
G.morhua	1	719	GLP	421	423
G.morhua	1	719	GLP	448	450
G.morhua	1	719	GPL	127	129
G.morhua	1	719	GPL	270	272
G.morhua	1	719	GPL	308	310
G.morhua	1	719	PLG	128	130
G.morhua	1	719	PLG	271	273
G.morhua	1	719	PLG	309	311
G.morhua	1	719	LPG	145	147
G.morhua	1	719	LPG	184	186
G.morhua	1	719	LPG	195	197
G.morhua	1	719	LPG	210	212
G.morhua	1	719	LPG	213	215
G.morhua	1	719	LPG	236	238
G.morhua	1	719	LPG	248	250
G.morhua	1	719	LPG	292	294
G.morhua	1	719	LPG	303	305
G.morhua	1	719	LPG	321	323
G.morhua	1	719	LPG	327	329
G.morhua	1	719	LPG	362	364
G.morhua	1	719	LPG	416	418
G.morhua	1	719	LPG	449	451
G.morhua	1	719	LPG	560	562
G.aculeatus	1	720	LGP	217	219
G.aculeatus	1	720	LGP	336	338
G.aculeatus	1	720	LGP	348	350
G.aculeatus	1	720	LGP	366	368
G.aculeatus	1	720	GLP	141	143
G.aculeatus	1	720	GLP	144	146
G.aculeatus	1	720	GLP	183	185
G.aculeatus	1	720	GLP	194	196
G.aculeatus	1	720	GLP	209	211
G.aculeatus	1	720	GLP	212	214
G.aculeatus	1	720	GLP	226	228
G.aculeatus	1	720	GLP	291	293
G.aculeatus	1	720	GLP	302	304
G.aculeatus	1	720	GLP	320	322
G.aculeatus	1	720	GLP	361	363
G.aculeatus	1	720	GLP	421	423
G.aculeatus	1	720	GLP	448	450
G.aculeatus	1	720	GLP	466	468
G.aculeatus	1	720	GLP	540	542
G.aculeatus	1	720	LPG	142	144
G.aculeatus	1	720	LPG	145	147
G.aculeatus	1	720	LPG	184	186
G.aculeatus	1	720	LPG	195	197
G.aculeatus	1	720	LPG	210	212
G.aculeatus	1	720	LPG	213	215
G.aculeatus	1	720	LPG	227	229
G.aculeatus	1	720	LPG	292	294
G.aculeatus	1	720	LPG	303	305
G.aculeatus	1	720	LPG	321	323
G.aculeatus	1	720	LPG	362	364
G.aculeatus	1	720	LPG	422	424
G.aculeatus	1	720	LPG	449	451
G.aculeatus	1	720	LPG	467	469
G.aculeatus	1	720	LPG	541	543
G.aculeatus	1	720	LPG	632	634
O.latipes	1	741	LGP	213	215
O.latipes	1	741	GLP	155	157
O.latipes	1	741	GLP	158	160
O.latipes	1	741	GLP	197	199
O.latipes	1	741	GLP	208	210
O.latipes	1	741	GLP	226	228
O.latipes	1	741	GLP	240	242
O.latipes	1	741	GLP	249	251
O.latipes	1	741	GLP	261	263
O.latipes	1	741	GLP	316	318
O.latipes	1	741	GLP	334	336
O.latipes	1	741	GLP	340	342
O.latipes	1	741	GLP	348	350
O.latipes	1	741	GLP	363	365
O.latipes	1	741	GLP	375	377
O.latipes	1	741	GLP	426	428
O.latipes	1	741	GLP	429	431
O.latipes	1	741	GLP	435	437
O.latipes	1	741	GLP	480	482
O.latipes	1	741	AKK	591	593
O.latipes	1	741	LPG	156	158
O.latipes	1	741	LPG	159	161
O.latipes	1	741	LPG	198	200
O.latipes	1	741	LPG	209	211
O.latipes	1	741	LPG	227	229
O.latipes	1	741	LPG	241	243
O.latipes	1	741	LPG	250	252
O.latipes	1	741	LPG	262	264
O.latipes	1	741	LPG	317	319
O.latipes	1	741	LPG	335	337
O.latipes	1	741	LPG	341	343
O.latipes	1	741	LPG	349	351
O.latipes	1	741	LPG	364	366
O.latipes	1	741	LPG	376	378
O.latipes	1	741	LPG	427	429
O.latipes	1	741	LPG	430	432
O.latipes	1	741	LPG	436	438
O.latipes	1	741	LPG	481	483
T.rubripes	1	731	LGP	323	325
T.rubripes	1	731	LGP	499	501
T.rubripes	1	731	GLP	148	150
T.rubripes	1	731	GLP	184	186
T.rubripes	1	731	GLP	190	192
T.rubripes	1	731	GLP	201	203
T.rubripes	1	731	GLP	216	218
T.rubripes	1	731	GLP	219	221
T.rubripes	1	731	GLP	222	224
T.rubripes	1	731	GLP	233	235
T.rubripes	1	731	GLP	242	244
T.rubripes	1	731	GLP	245	247
T.rubripes	1	731	GLP	277	279
T.rubripes	1	731	GLP	298	300
T.rubripes	1	731	GLP	309	311
T.rubripes	1	731	GLP	327	329
T.rubripes	1	731	GLP	333	335
T.rubripes	1	731	GLP	341	343
T.rubripes	1	731	GLP	428	430
T.rubripes	1	731	GLP	455	457
T.rubripes	1	731	GLP	512	514
T.rubripes	1	731	GPL	128	130
T.rubripes	1	731	PLG	129	131
T.rubripes	1	731	LPG	149	151
T.rubripes	1	731	LPG	185	187
T.rubripes	1	731	LPG	191	193
T.rubripes	1	731	LPG	202	204
T.rubripes	1	731	LPG	217	219
T.rubripes	1	731	LPG	220	222
T.rubripes	1	731	LPG	223	225
T.rubripes	1	731	LPG	234	236
T.rubripes	1	731	LPG	243	245
T.rubripes	1	731	LPG	246	248
T.rubripes	1	731	LPG	278	280
T.rubripes	1	731	LPG	299	301
T.rubripes	1	731	LPG	310	312
T.rubripes	1	731	LPG	328	330
T.rubripes	1	731	LPG	334	336
T.rubripes	1	731	LPG	342	344
T.rubripes	1	731	LPG	429	431
T.rubripes	1	731	LPG	456	458
T.rubripes	1	731	LPG	513	515
C.idella	1	731	LGP	171	173
C.idella	1	731	LGP	415	417
C.idella	1	731	LGP	448	450
C.idella	1	731	GLP	123	125
C.idella	1	731	GLP	154	156
C.idella	1	731	GLP	163	165
C.idella	1	731	GLP	187	189
C.idella	1	731	GLP	193	195
C.idella	1	731	GLP	204	206
C.idella	1	731	GLP	225	227
C.idella	1	731	GLP	236	238
C.idella	1	731	GLP	239	241
C.idella	1	731	GLP	248	250
C.idella	1	731	GLP	257	259
C.idella	1	731	GLP	268	270
C.idella	1	731	GLP	301	303
C.idella	1	731	GLP	318	320
C.idella	1	731	GLP	330	332
C.idella	1	731	GLP	336	338
C.idella	1	731	GLP	356	358
C.idella	1	731	GLP	383	385
C.idella	1	731	GLP	443	445
C.idella	1	731	GLP	458	460
C.idella	1	731	GLP	461	463
C.idella	1	731	GLP	503	505
C.idella	1	731	GLP	526	528
C.idella	1	731	GLP	556	558
C.idella	1	731	GPL	3	5
C.idella	1	731	LPG	124	126
C.idella	1	731	LPG	155	157
C.idella	1	731	LPG	164	166
C.idella	1	731	LPG	188	190
C.idella	1	731	LPG	194	196
C.idella	1	731	LPG	205	207
C.idella	1	731	LPG	226	228
C.idella	1	731	LPG	237	239
C.idella	1	731	LPG	240	242
C.idella	1	731	LPG	249	251
C.idella	1	731	LPG	258	260
C.idella	1	731	LPG	269	271
C.idella	1	731	LPG	302	304
C.idella	1	731	LPG	319	321
C.idella	1	731	LPG	331	333
C.idella	1	731	LPG	337	339
C.idella	1	731	LPG	357	359
C.idella	1	731	LPG	384	386
C.idella	1	731	LPG	444	446
C.idella	1	731	LPG	459	461
C.idella	1	731	LPG	462	464
C.idella	1	731	LPG	504	506
C.idella	1	731	LPG	527	529
C.idella	1	731	LPG	557	559
S.formosus	1	739	LGP	231	233
S.formosus	1	739	LGP	535	537
S.formosus	1	739	GLP	127	129
S.formosus	1	739	GLP	132	134
S.formosus	1	739	GLP	185	187
S.formosus	1	739	GLP	191	193
S.formosus	1	739	GLP	197	199
S.formosus	1	739	GLP	208	210
S.formosus	1	739	GLP	223	225
S.formosus	1	739	GLP	226	228
S.formosus	1	739	GLP	240	242
S.formosus	1	739	GLP	243	245
S.formosus	1	739	GLP	261	263
S.formosus	1	739	GLP	272	274
S.formosus	1	739	GLP	305	307
S.formosus	1	739	GLP	316	318
S.formosus	1	739	GLP	334	336
S.formosus	1	739	GLP	340	342
S.formosus	1	739	GLP	360	362
S.formosus	1	739	GLP	429	431
S.formosus	1	739	GLP	462	464
S.formosus	1	739	GLP	465	467
S.formosus	1	739	GLP	548	550
S.formosus	1	739	GPL	533	535
S.formosus	1	739	PLG	46	48
S.formosus	1	739	PLG	534	536
S.formosus	1	739	PLG	588	590
S.formosus	1	739	LPG	128	130
S.formosus	1	739	LPG	133	135
S.formosus	1	739	LPG	186	188
S.formosus	1	739	LPG	192	194
S.formosus	1	739	LPG	198	200
S.formosus	1	739	LPG	209	211
S.formosus	1	739	LPG	224	226
S.formosus	1	739	LPG	227	229
S.formosus	1	739	LPG	241	243
S.formosus	1	739	LPG	244	246
S.formosus	1	739	LPG	262	264
S.formosus	1	739	LPG	273	275
S.formosus	1	739	LPG	306	308
S.formosus	1	739	LPG	317	319
S.formosus	1	739	LPG	335	337
S.formosus	1	739	LPG	341	343
S.formosus	1	739	LPG	361	363
S.formosus	1	739	LPG	430	432
S.formosus	1	739	LPG	463	465
S.formosus	1	739	LPG	466	468
S.formosus	1	739	LPG	549	551
S.formosus	1	739	LPG	568	570
L.crocea	1	749	LGP	388	390
L.crocea	1	749	LGP	511	513
L.crocea	1	749	GLP	163	165
L.crocea	1	749	GLP	166	168
L.crocea	1	749	GLP	205	207
L.crocea	1	749	GLP	216	218
L.crocea	1	749	GLP	231	233
L.crocea	1	749	GLP	234	236
L.crocea	1	749	GLP	237	239
L.crocea	1	749	GLP	257	259
L.crocea	1	749	GLP	260	262
L.crocea	1	749	GLP	269	271
L.crocea	1	749	GLP	324	326
L.crocea	1	749	GLP	342	344
L.crocea	1	749	GLP	348	350
L.crocea	1	749	GLP	383	385
L.crocea	1	749	GLP	443	445
L.crocea	1	749	GLP	470	472
L.crocea	1	749	GLP	488	490
L.crocea	1	749	GPL	509	511
L.crocea	1	749	PLG	510	512
L.crocea	1	749	LPG	164	166
L.crocea	1	749	LPG	167	169
L.crocea	1	749	LPG	206	208
L.crocea	1	749	LPG	217	219
L.crocea	1	749	LPG	232	234
L.crocea	1	749	LPG	235	237
L.crocea	1	749	LPG	238	240
L.crocea	1	749	LPG	258	260
L.crocea	1	749	LPG	261	263
L.crocea	1	749	LPG	270	272
L.crocea	1	749	LPG	325	327
L.crocea	1	749	LPG	343	345
L.crocea	1	749	LPG	349	351
L.crocea	1	749	LPG	384	386
L.crocea	1	749	LPG	444	446
L.crocea	1	749	LPG	471	473
L.crocea	1	749	LPG	489	491
O.melastigma	1	744	LGP	216	218
O.melastigma	1	744	GLP	158	160
O.melastigma	1	744	GLP	161	163
O.melastigma	1	744	GLP	200	202
O.melastigma	1	744	GLP	211	213
O.melastigma	1	744	GLP	226	228
O.melastigma	1	744	GLP	229	231
O.melastigma	1	744	GLP	243	245
O.melastigma	1	744	GLP	252	254
O.melastigma	1	744	GLP	264	266
O.melastigma	1	744	GLP	319	321
O.melastigma	1	744	GLP	337	339
O.melastigma	1	744	GLP	343	345
O.melastigma	1	744	GLP	351	353
O.melastigma	1	744	GLP	378	380
O.melastigma	1	744	GLP	429	431
O.melastigma	1	744	GLP	432	434
O.melastigma	1	744	GLP	438	440
O.melastigma	1	744	GLP	483	485
O.melastigma	1	744	LPG	159	161
O.melastigma	1	744	LPG	162	164
O.melastigma	1	744	LPG	201	203
O.melastigma	1	744	LPG	212	214
O.melastigma	1	744	LPG	227	229
O.melastigma	1	744	LPG	230	232
O.melastigma	1	744	LPG	244	246
O.melastigma	1	744	LPG	253	255
O.melastigma	1	744	LPG	265	267
O.melastigma	1	744	LPG	320	322
O.melastigma	1	744	LPG	338	340
O.melastigma	1	744	LPG	344	346
O.melastigma	1	744	LPG	352	354
O.melastigma	1	744	LPG	379	381
O.melastigma	1	744	LPG	430	432
O.melastigma	1	744	LPG	433	435
O.melastigma	1	744	LPG	439	441
O.melastigma	1	744	LPG	484	486
O.niloticus	1	745	GLP	136	138
O.niloticus	1	745	GLP	162	164
O.niloticus	1	745	GLP	201	203
O.niloticus	1	745	GLP	212	214
O.niloticus	1	745	GLP	227	229
O.niloticus	1	745	GLP	230	232
O.niloticus	1	745	GLP	233	235
O.niloticus	1	745	GLP	244	246
O.niloticus	1	745	GLP	253	255
O.niloticus	1	745	GLP	256	258
O.niloticus	1	745	GLP	265	267
O.niloticus	1	745	GLP	309	311
O.niloticus	1	745	GLP	320	322
O.niloticus	1	745	GLP	338	340
O.niloticus	1	745	GLP	344	346
O.niloticus	1	745	GLP	352	354
O.niloticus	1	745	GLP	433	435
O.niloticus	1	745	GLP	439	441
O.niloticus	1	745	GLP	534	536
O.niloticus	1	745	GLP	555	557
O.niloticus	1	745	LPG	137	139
O.niloticus	1	745	LPG	163	165
O.niloticus	1	745	LPG	202	204
O.niloticus	1	745	LPG	213	215
O.niloticus	1	745	LPG	228	230
O.niloticus	1	745	LPG	231	233
O.niloticus	1	745	LPG	234	236
O.niloticus	1	745	LPG	245	247
O.niloticus	1	745	LPG	254	256
O.niloticus	1	745	LPG	257	259
O.niloticus	1	745	LPG	266	268
O.niloticus	1	745	LPG	310	312
O.niloticus	1	745	LPG	321	323
O.niloticus	1	745	LPG	339	341
O.niloticus	1	745	LPG	345	347
O.niloticus	1	745	LPG	353	355
O.niloticus	1	745	LPG	434	436
O.niloticus	1	745	LPG	440	442
O.niloticus	1	745	LPG	535	537
O.niloticus	1	745	LPG	556	558
S.partitus	1	744	LGP	383	385
S.partitus	1	744	GLP	158	160
S.partitus	1	744	GLP	161	163
S.partitus	1	744	GLP	200	202
S.partitus	1	744	GLP	211	213
S.partitus	1	744	GLP	226	228
S.partitus	1	744	GLP	229	231
S.partitus	1	744	GLP	232	234
S.partitus	1	744	GLP	252	254
S.partitus	1	744	GLP	264	266
S.partitus	1	744	GLP	308	310
S.partitus	1	744	GLP	319	321
S.partitus	1	744	GLP	337	339
S.partitus	1	744	GLP	343	345
S.partitus	1	744	GLP	351	353
S.partitus	1	744	GLP	378	380
S.partitus	1	744	GLP	438	440
S.partitus	1	744	GLP	465	467
S.partitus	1	744	GLP	474	476
S.partitus	1	744	GLP	483	485
S.partitus	1	744	GLP	510	512
S.partitus	1	744	GLP	519	521
S.partitus	1	744	GLP	533	535
S.partitus	1	744	LPG	159	161
S.partitus	1	744	LPG	162	164
S.partitus	1	744	LPG	201	203
S.partitus	1	744	LPG	212	214
S.partitus	1	744	LPG	227	229
S.partitus	1	744	LPG	230	232
S.partitus	1	744	LPG	233	235
S.partitus	1	744	LPG	253	255
S.partitus	1	744	LPG	265	267
S.partitus	1	744	LPG	309	311
S.partitus	1	744	LPG	320	322
S.partitus	1	744	LPG	338	340
S.partitus	1	744	LPG	344	346
S.partitus	1	744	LPG	352	354
S.partitus	1	744	LPG	379	381
S.partitus	1	744	LPG	439	441
S.partitus	1	744	LPG	466	468
S.partitus	1	744	LPG	475	477
S.partitus	1	744	LPG	484	486
S.partitus	1	744	LPG	511	513
S.partitus	1	744	LPG	520	522
S.partitus	1	744	LPG	534	536
C.semilaevis	1	741	LGP	383	385
C.semilaevis	1	741	LGP	547	549
C.semilaevis	1	741	GLP	150	152
C.semilaevis	1	741	GLP	158	160
C.semilaevis	1	741	GLP	161	163
C.semilaevis	1	741	GLP	200	202
C.semilaevis	1	741	GLP	211	213
C.semilaevis	1	741	GLP	220	222
C.semilaevis	1	741	GLP	226	228
C.semilaevis	1	741	GLP	229	231
C.semilaevis	1	741	GLP	232	234
C.semilaevis	1	741	GLP	246	248
C.semilaevis	1	741	GLP	252	254
C.semilaevis	1	741	GLP	264	266
C.semilaevis	1	741	GLP	275	277
C.semilaevis	1	741	GLP	308	310
C.semilaevis	1	741	GLP	319	321
C.semilaevis	1	741	GLP	337	339
C.semilaevis	1	741	GLP	343	345
C.semilaevis	1	741	GLP	351	353
C.semilaevis	1	741	GLP	378	380
C.semilaevis	1	741	GLP	432	434
C.semilaevis	1	741	GLP	438	440
C.semilaevis	1	741	GLP	465	467
C.semilaevis	1	741	GLP	474	476
C.semilaevis	1	741	GLP	522	524
C.semilaevis	1	741	GPL	492	494
C.semilaevis	1	741	GPL	545	547
C.semilaevis	1	741	PLG	493	495
C.semilaevis	1	741	PLG	546	548
C.semilaevis	1	741	LPG	151	153
C.semilaevis	1	741	LPG	159	161
C.semilaevis	1	741	LPG	162	164
C.semilaevis	1	741	LPG	201	203
C.semilaevis	1	741	LPG	212	214
C.semilaevis	1	741	LPG	221	223
C.semilaevis	1	741	LPG	227	229
C.semilaevis	1	741	LPG	230	232
C.semilaevis	1	741	LPG	233	235
C.semilaevis	1	741	LPG	247	249
C.semilaevis	1	741	LPG	253	255
C.semilaevis	1	741	LPG	265	267
C.semilaevis	1	741	LPG	276	278
C.semilaevis	1	741	LPG	309	311
C.semilaevis	1	741	LPG	320	322
C.semilaevis	1	741	LPG	338	340
C.semilaevis	1	741	LPG	344	346
C.semilaevis	1	741	LPG	352	354
C.semilaevis	1	741	LPG	379	381
C.semilaevis	1	741	LPG	433	435
C.semilaevis	1	741	LPG	439	441
C.semilaevis	1	741	LPG	466	468
C.semilaevis	1	741	LPG	475	477
C.semilaevis	1	741	LPG	523	525
C.harengus	1	737	LGP	175	177
C.harengus	1	737	LGP	187	189
C.harengus	1	737	LGP	452	454
C.harengus	1	737	LGP	503	505
C.harengus	1	737	LGP	578	580
C.harengus	1	737	GLP	127	129
C.harengus	1	737	GLP	197	199
C.harengus	1	737	GLP	208	210
C.harengus	1	737	GLP	229	231
C.harengus	1	737	GLP	240	242
C.harengus	1	737	GLP	243	245
C.harengus	1	737	GLP	261	263
C.harengus	1	737	GLP	272	274
C.harengus	1	737	GLP	316	318
C.harengus	1	737	GLP	322	324
C.harengus	1	737	GLP	334	336
C.harengus	1	737	GLP	340	342
C.harengus	1	737	GLP	360	362
C.harengus	1	737	GLP	390	392
C.harengus	1	737	GLP	429	431
C.harengus	1	737	GLP	462	464
C.harengus	1	737	GLP	465	467
C.harengus	1	737	GLP	507	509
C.harengus	1	737	GLP	530	532
C.harengus	1	737	GLP	545	547
C.harengus	1	737	GLP	548	550
C.harengus	1	737	GLP	554	556
C.harengus	1	737	GPL	450	452
C.harengus	1	737	GPL	501	503
C.harengus	1	737	PLG	48	50
C.harengus	1	737	PLG	89	91
C.harengus	1	737	PLG	451	453
C.harengus	1	737	PLG	502	504
C.harengus	1	737	LPG	128	130
C.harengus	1	737	LPG	198	200
C.harengus	1	737	LPG	209	211
C.harengus	1	737	LPG	230	232
C.harengus	1	737	LPG	241	243
C.harengus	1	737	LPG	244	246
C.harengus	1	737	LPG	262	264
C.harengus	1	737	LPG	273	275
C.harengus	1	737	LPG	317	319
C.harengus	1	737	LPG	323	325
C.harengus	1	737	LPG	335	337
C.harengus	1	737	LPG	341	343
C.harengus	1	737	LPG	361	363
C.harengus	1	737	LPG	391	393
C.harengus	1	737	LPG	430	432
C.harengus	1	737	LPG	463	465
C.harengus	1	737	LPG	466	468
C.harengus	1	737	LPG	508	510
C.harengus	1	737	LPG	531	533
C.harengus	1	737	LPG	546	548
C.harengus	1	737	LPG	549	551
C.harengus	1	737	LPG	555	557
S.salar	1	751	LGP	404	406
S.salar	1	751	LGP	547	549
S.salar	1	751	GLP	118	120
S.salar	1	751	GLP	167	169
S.salar	1	751	GLP	209	211
S.salar	1	751	GLP	220	222
S.salar	1	751	GLP	235	237
S.salar	1	751	GLP	238	240
S.salar	1	751	GLP	241	243
S.salar	1	751	GLP	296	298
S.salar	1	751	GLP	317	319
S.salar	1	751	GLP	328	330
S.salar	1	751	GLP	352	354
S.salar	1	751	GLP	387	389
S.salar	1	751	GLP	429	431
S.salar	1	751	GLP	474	476
S.salar	1	751	GLP	483	485
S.salar	1	751	GLP	492	494
S.salar	1	751	GLP	531	533
S.salar	1	751	GPL	402	404
S.salar	1	751	GPL	545	547
S.salar	1	751	PLG	403	405
S.salar	1	751	PLG	546	548
S.salar	1	751	LPG	119	121
S.salar	1	751	LPG	168	170
S.salar	1	751	LPG	210	212
S.salar	1	751	LPG	221	223
S.salar	1	751	LPG	236	238
S.salar	1	751	LPG	239	241
S.salar	1	751	LPG	242	244
S.salar	1	751	LPG	297	299
S.salar	1	751	LPG	318	320
S.salar	1	751	LPG	329	331
S.salar	1	751	LPG	353	355
S.salar	1	751	LPG	388	390
S.salar	1	751	LPG	430	432
S.salar	1	751	LPG	475	477
S.salar	1	751	LPG	484	486
S.salar	1	751	LPG	493	495
S.salar	1	751	LPG	532	534
S.grahami	1	738	LGP	177	179
S.grahami	1	738	LGP	397	399
S.grahami	1	738	LGP	406	408
S.grahami	1	738	LGP	421	423
S.grahami	1	738	GLP	120	122
S.grahami	1	738	GLP	129	131
S.grahami	1	738	GLP	149	151
S.grahami	1	738	GLP	160	162
S.grahami	1	738	GLP	169	171
S.grahami	1	738	GLP	193	195
S.grahami	1	738	GLP	199	201
S.grahami	1	738	GLP	210	212
S.grahami	1	738	GLP	231	233
S.grahami	1	738	GLP	242	244
S.grahami	1	738	GLP	245	247
S.grahami	1	738	GLP	263	265
S.grahami	1	738	GLP	274	276
S.grahami	1	738	GLP	307	309
S.grahami	1	738	GLP	318	320
S.grahami	1	738	GLP	324	326
S.grahami	1	738	GLP	336	338
S.grahami	1	738	GLP	342	344
S.grahami	1	738	GLP	362	364
S.grahami	1	738	GLP	377	379
S.grahami	1	738	GLP	389	391
S.grahami	1	738	GLP	431	433
S.grahami	1	738	GLP	449	451
S.grahami	1	738	GLP	467	469
S.grahami	1	738	GLP	509	511
S.grahami	1	738	GLP	532	534
S.grahami	1	738	GLP	562	564
S.grahami	1	738	GPL	3	5
S.grahami	1	738	LPG	121	123
S.grahami	1	738	LPG	130	132
S.grahami	1	738	LPG	150	152
S.grahami	1	738	LPG	161	163
S.grahami	1	738	LPG	170	172
S.grahami	1	738	LPG	194	196
S.grahami	1	738	LPG	200	202
S.grahami	1	738	LPG	211	213
S.grahami	1	738	LPG	232	234
S.grahami	1	738	LPG	243	245
S.grahami	1	738	LPG	246	248
S.grahami	1	738	LPG	264	266
S.grahami	1	738	LPG	275	277
S.grahami	1	738	LPG	308	310
S.grahami	1	738	LPG	319	321
S.grahami	1	738	LPG	325	327
S.grahami	1	738	LPG	337	339
S.grahami	1	738	LPG	343	345
S.grahami	1	738	LPG	363	365
S.grahami	1	738	LPG	378	380
S.grahami	1	738	LPG	390	392
S.grahami	1	738	LPG	432	434
S.grahami	1	738	LPG	450	452
S.grahami	1	738	LPG	468	470
S.grahami	1	738	LPG	510	512
S.grahami	1	738	LPG	533	535
S.grahami	1	738	LPG	563	565
S.anshuiensis	1	738	LGP	177	179
S.anshuiensis	1	738	LGP	397	399
S.anshuiensis	1	738	LGP	406	408
S.anshuiensis	1	738	LGP	421	423
S.anshuiensis	1	738	GLP	120	122
S.anshuiensis	1	738	GLP	129	131
S.anshuiensis	1	738	GLP	149	151
S.anshuiensis	1	738	GLP	160	162
S.anshuiensis	1	738	GLP	169	171
S.anshuiensis	1	738	GLP	193	195
S.anshuiensis	1	738	GLP	199	201
S.anshuiensis	1	738	GLP	210	212
S.anshuiensis	1	738	GLP	231	233
S.anshuiensis	1	738	GLP	242	244
S.anshuiensis	1	738	GLP	245	247
S.anshuiensis	1	738	GLP	263	265
S.anshuiensis	1	738	GLP	274	276
S.anshuiensis	1	738	GLP	307	309
S.anshuiensis	1	738	GLP	318	320
S.anshuiensis	1	738	GLP	324	326
S.anshuiensis	1	738	GLP	336	338
S.anshuiensis	1	738	GLP	342	344
S.anshuiensis	1	738	GLP	362	364
S.anshuiensis	1	738	GLP	377	379
S.anshuiensis	1	738	GLP	389	391
S.anshuiensis	1	738	GLP	431	433
S.anshuiensis	1	738	GLP	449	451
S.anshuiensis	1	738	GLP	467	469
S.anshuiensis	1	738	GLP	509	511
S.anshuiensis	1	738	GLP	532	534
S.anshuiensis	1	738	GLP	562	564
S.anshuiensis	1	738	GPL	3	5
S.anshuiensis	1	738	LPG	121	123
S.anshuiensis	1	738	LPG	130	132
S.anshuiensis	1	738	LPG	150	152
S.anshuiensis	1	738	LPG	161	163
S.anshuiensis	1	738	LPG	170	172
S.anshuiensis	1	738	LPG	194	196
S.anshuiensis	1	738	LPG	200	202
S.anshuiensis	1	738	LPG	211	213
S.anshuiensis	1	738	LPG	232	234
S.anshuiensis	1	738	LPG	243	245
S.anshuiensis	1	738	LPG	246	248
S.anshuiensis	1	738	LPG	264	266
S.anshuiensis	1	738	LPG	275	277
S.anshuiensis	1	738	LPG	308	310
S.anshuiensis	1	738	LPG	319	321
S.anshuiensis	1	738	LPG	325	327
S.anshuiensis	1	738	LPG	337	339
S.anshuiensis	1	738	LPG	343	345
S.anshuiensis	1	738	LPG	363	365
S.anshuiensis	1	738	LPG	378	380
S.anshuiensis	1	738	LPG	390	392
S.anshuiensis	1	738	LPG	432	434
S.anshuiensis	1	738	LPG	450	452
S.anshuiensis	1	738	LPG	468	470
S.anshuiensis	1	738	LPG	510	512
S.anshuiensis	1	738	LPG	533	535
S.anshuiensis	1	738	LPG	563	565
S.rhinocerous	1	738	LGP	177	179
S.rhinocerous	1	738	LGP	397	399
S.rhinocerous	1	738	LGP	406	408
S.rhinocerous	1	738	LGP	421	423
S.rhinocerous	1	738	GLP	129	131
S.rhinocerous	1	738	GLP	149	151
S.rhinocerous	1	738	GLP	160	162
S.rhinocerous	1	738	GLP	169	171
S.rhinocerous	1	738	GLP	193	195
S.rhinocerous	1	738	GLP	199	201
S.rhinocerous	1	738	GLP	210	212
S.rhinocerous	1	738	GLP	231	233
S.rhinocerous	1	738	GLP	242	244
S.rhinocerous	1	738	GLP	245	247
S.rhinocerous	1	738	GLP	263	265
S.rhinocerous	1	738	GLP	274	276
S.rhinocerous	1	738	GLP	307	309
S.rhinocerous	1	738	GLP	318	320
S.rhinocerous	1	738	GLP	324	326
S.rhinocerous	1	738	GLP	336	338
S.rhinocerous	1	738	GLP	342	344
S.rhinocerous	1	738	GLP	362	364
S.rhinocerous	1	738	GLP	377	379
S.rhinocerous	1	738	GLP	389	391
S.rhinocerous	1	738	GLP	431	433
S.rhinocerous	1	738	GLP	449	451
S.rhinocerous	1	738	GLP	464	466
S.rhinocerous	1	738	GLP	467	469
S.rhinocerous	1	738	GLP	509	511
S.rhinocerous	1	738	GLP	532	534
S.rhinocerous	1	738	GLP	562	564
S.rhinocerous	1	738	GPL	3	5
S.rhinocerous	1	738	GPL	428	430
S.rhinocerous	1	738	PLG	429	431
S.rhinocerous	1	738	LPG	130	132
S.rhinocerous	1	738	LPG	150	152
S.rhinocerous	1	738	LPG	161	163
S.rhinocerous	1	738	LPG	170	172
S.rhinocerous	1	738	LPG	194	196
S.rhinocerous	1	738	LPG	200	202
S.rhinocerous	1	738	LPG	211	213
S.rhinocerous	1	738	LPG	232	234
S.rhinocerous	1	738	LPG	243	245
S.rhinocerous	1	738	LPG	246	248
S.rhinocerous	1	738	LPG	264	266
S.rhinocerous	1	738	LPG	275	277
S.rhinocerous	1	738	LPG	308	310
S.rhinocerous	1	738	LPG	319	321
S.rhinocerous	1	738	LPG	325	327
S.rhinocerous	1	738	LPG	337	339
S.rhinocerous	1	738	LPG	343	345
S.rhinocerous	1	738	LPG	363	365
S.rhinocerous	1	738	LPG	378	380
S.rhinocerous	1	738	LPG	390	392
S.rhinocerous	1	738	LPG	432	434
S.rhinocerous	1	738	LPG	450	452
S.rhinocerous	1	738	LPG	465	467
S.rhinocerous	1	738	LPG	468	470
S.rhinocerous	1	738	LPG	510	512
S.rhinocerous	1	738	LPG	533	535
S.rhinocerous	1	738	LPG	563	565
H.comes	1	747	LGP	4	6
H.comes	1	747	LGP	175	177
H.comes	1	747	LGP	371	373
H.comes	1	747	GLP	144	146
H.comes	1	747	GLP	153	155
H.comes	1	747	GLP	203	205
H.comes	1	747	GLP	214	216
H.comes	1	747	GLP	229	231
H.comes	1	747	GLP	232	234
H.comes	1	747	GLP	255	257
H.comes	1	747	GLP	267	269
H.comes	1	747	GLP	311	313
H.comes	1	747	GLP	322	324
H.comes	1	747	GLP	340	342
H.comes	1	747	GLP	366	368
H.comes	1	747	GLP	381	383
H.comes	1	747	GLP	408	410
H.comes	1	747	GLP	435	437
H.comes	1	747	GLP	441	443
H.comes	1	747	GLP	468	470
H.comes	1	747	GLP	477	479
H.comes	1	747	GPL	369	371
H.comes	1	747	PLG	3	5
H.comes	1	747	PLG	370	372
H.comes	1	747	LPG	145	147
H.comes	1	747	LPG	154	156
H.comes	1	747	LPG	204	206
H.comes	1	747	LPG	215	217
H.comes	1	747	LPG	230	232
H.comes	1	747	LPG	233	235
H.comes	1	747	LPG	256	258
H.comes	1	747	LPG	268	270
H.comes	1	747	LPG	312	314
H.comes	1	747	LPG	323	325
H.comes	1	747	LPG	341	343
H.comes	1	747	LPG	367	369
H.comes	1	747	LPG	382	384
H.comes	1	747	LPG	409	411
H.comes	1	747	LPG	436	438
H.comes	1	747	LPG	442	444
H.comes	1	747	LPG	469	471
H.comes	1	747	LPG	478	480
P.olivaceus	1	744	LGP	114	116
P.olivaceus	1	744	LGP	368	370
P.olivaceus	1	744	LGP	547	549
P.olivaceus	1	744	GLP	150	152
P.olivaceus	1	744	GLP	161	163
P.olivaceus	1	744	GLP	200	202
P.olivaceus	1	744	GLP	211	213
P.olivaceus	1	744	GLP	226	228
P.olivaceus	1	744	GLP	229	231
P.olivaceus	1	744	GLP	232	234
P.olivaceus	1	744	GLP	252	254
P.olivaceus	1	744	GLP	264	266
P.olivaceus	1	744	GLP	308	310
P.olivaceus	1	744	GLP	319	321
P.olivaceus	1	744	GLP	337	339
P.olivaceus	1	744	GLP	343	345
P.olivaceus	1	744	GLP	351	353
P.olivaceus	1	744	GLP	363	365
P.olivaceus	1	744	GLP	378	380
P.olivaceus	1	744	GLP	393	395
P.olivaceus	1	744	GLP	465	467
P.olivaceus	1	744	GLP	474	476
P.olivaceus	1	744	GLP	483	485
P.olivaceus	1	744	GLP	510	512
P.olivaceus	1	744	GLP	522	524
P.olivaceus	1	744	GLP	533	535
P.olivaceus	1	744	GPL	545	547
P.olivaceus	1	744	PLG	546	548
P.olivaceus	1	744	LPG	151	153
P.olivaceus	1	744	LPG	162	164
P.olivaceus	1	744	LPG	201	203
P.olivaceus	1	744	LPG	212	214
P.olivaceus	1	744	LPG	227	229
P.olivaceus	1	744	LPG	230	232
P.olivaceus	1	744	LPG	233	235
P.olivaceus	1	744	LPG	253	255
P.olivaceus	1	744	LPG	265	267
P.olivaceus	1	744	LPG	309	311
P.olivaceus	1	744	LPG	320	322
P.olivaceus	1	744	LPG	338	340
P.olivaceus	1	744	LPG	344	346
P.olivaceus	1	744	LPG	352	354
P.olivaceus	1	744	LPG	364	366
P.olivaceus	1	744	LPG	379	381
P.olivaceus	1	744	LPG	394	396
P.olivaceus	1	744	LPG	466	468
P.olivaceus	1	744	LPG	475	477
P.olivaceus	1	744	LPG	484	486
P.olivaceus	1	744	LPG	511	513
P.olivaceus	1	744	LPG	523	525
P.olivaceus	1	744	LPG	534	536
O.kisutch	1	741	LGP	177	179
O.kisutch	1	741	LGP	394	396
O.kisutch	1	741	LGP	537	539
O.kisutch	1	741	GLP	104	106
O.kisutch	1	741	GLP	108	110
O.kisutch	1	741	GLP	157	159
O.kisutch	1	741	GLP	199	201
O.kisutch	1	741	GLP	210	212
O.kisutch	1	741	GLP	225	227
O.kisutch	1	741	GLP	228	230
O.kisutch	1	741	GLP	231	233
O.kisutch	1	741	GLP	286	288
O.kisutch	1	741	GLP	307	309
O.kisutch	1	741	GLP	318	320
O.kisutch	1	741	GLP	342	344
O.kisutch	1	741	GLP	377	379
O.kisutch	1	741	GLP	419	421
O.kisutch	1	741	GLP	464	466
O.kisutch	1	741	GLP	473	475
O.kisutch	1	741	GLP	482	484
O.kisutch	1	741	GLP	521	523
O.kisutch	1	741	GPL	392	394
O.kisutch	1	741	GPL	535	537
O.kisutch	1	741	PLG	393	395
O.kisutch	1	741	PLG	536	538
O.kisutch	1	741	LPG	105	107
O.kisutch	1	741	LPG	109	111
O.kisutch	1	741	LPG	158	160
O.kisutch	1	741	LPG	200	202
O.kisutch	1	741	LPG	211	213
O.kisutch	1	741	LPG	226	228
O.kisutch	1	741	LPG	229	231
O.kisutch	1	741	LPG	232	234
O.kisutch	1	741	LPG	287	289
O.kisutch	1	741	LPG	308	310
O.kisutch	1	741	LPG	319	321
O.kisutch	1	741	LPG	343	345
O.kisutch	1	741	LPG	378	380
O.kisutch	1	741	LPG	420	422
O.kisutch	1	741	LPG	465	467
O.kisutch	1	741	LPG	474	476
O.kisutch	1	741	LPG	483	485
O.kisutch	1	741	LPG	522	524
M.albus	1	739	LGP	132	134
M.albus	1	739	LGP	141	143
M.albus	1	739	LGP	378	380
M.albus	1	739	GLP	153	155
M.albus	1	739	GLP	195	197
M.albus	1	739	GLP	221	223
M.albus	1	739	GLP	224	226
M.albus	1	739	GLP	227	229
M.albus	1	739	GLP	247	249
M.albus	1	739	GLP	259	261
M.albus	1	739	GLP	303	305
M.albus	1	739	GLP	314	316
M.albus	1	739	GLP	332	334
M.albus	1	739	GLP	338	340
M.albus	1	739	GLP	346	348
M.albus	1	739	GLP	373	375
M.albus	1	739	GLP	394	396
M.albus	1	739	GLP	460	462
M.albus	1	739	GLP	478	480
M.albus	1	739	GLP	505	507
M.albus	1	739	GLP	528	530
M.albus	1	739	GLP	552	554
M.albus	1	739	GPL	139	141
M.albus	1	739	PLG	140	142
M.albus	1	739	LPG	154	156
M.albus	1	739	LPG	196	198
M.albus	1	739	LPG	222	224
M.albus	1	739	LPG	225	227
M.albus	1	739	LPG	228	230
M.albus	1	739	LPG	248	250
M.albus	1	739	LPG	260	262
M.albus	1	739	LPG	304	306
M.albus	1	739	LPG	315	317
M.albus	1	739	LPG	333	335
M.albus	1	739	LPG	339	341
M.albus	1	739	LPG	347	349
M.albus	1	739	LPG	374	376
M.albus	1	739	LPG	395	397
M.albus	1	739	LPG	461	463
M.albus	1	739	LPG	479	481
M.albus	1	739	LPG	506	508
M.albus	1	739	LPG	529	531
M.albus	1	739	LPG	553	555
M.albus	1	739	LPG	651	653
L.bergylta	1	744	LGP	292	294
L.bergylta	1	744	LGP	383	385
L.bergylta	1	744	LGP	506	508
L.bergylta	1	744	GLP	200	202
L.bergylta	1	744	GLP	211	213
L.bergylta	1	744	GLP	226	228
L.bergylta	1	744	GLP	229	231
L.bergylta	1	744	GLP	232	234
L.bergylta	1	744	GLP	243	245
L.bergylta	1	744	GLP	264	266
L.bergylta	1	744	GLP	319	321
L.bergylta	1	744	GLP	337	339
L.bergylta	1	744	GLP	343	345
L.bergylta	1	744	GLP	351	353
L.bergylta	1	744	GLP	366	368
L.bergylta	1	744	GLP	378	380
L.bergylta	1	744	GLP	450	452
L.bergylta	1	744	GLP	465	467
L.bergylta	1	744	GLP	474	476
L.bergylta	1	744	GLP	483	485
L.bergylta	1	744	GLP	510	512
L.bergylta	1	744	GLP	533	535
L.bergylta	1	744	GLP	557	559
L.bergylta	1	744	GPL	504	506
L.bergylta	1	744	PLG	505	507
L.bergylta	1	744	LPG	201	203
L.bergylta	1	744	LPG	212	214
L.bergylta	1	744	LPG	227	229
L.bergylta	1	744	LPG	230	232
L.bergylta	1	744	LPG	233	235
L.bergylta	1	744	LPG	244	246
L.bergylta	1	744	LPG	265	267
L.bergylta	1	744	LPG	320	322
L.bergylta	1	744	LPG	338	340
L.bergylta	1	744	LPG	344	346
L.bergylta	1	744	LPG	352	354
L.bergylta	1	744	LPG	367	369
L.bergylta	1	744	LPG	379	381
L.bergylta	1	744	LPG	451	453
L.bergylta	1	744	LPG	466	468
L.bergylta	1	744	LPG	475	477
L.bergylta	1	744	LPG	484	486
L.bergylta	1	744	LPG	511	513
L.bergylta	1	744	LPG	534	536
L.bergylta	1	744	LPG	558	560
A.polyacanthus	1	744	LGP	383	385
A.polyacanthus	1	744	GLP	158	160
A.polyacanthus	1	744	GLP	161	163
A.polyacanthus	1	744	GLP	200	202
A.polyacanthus	1	744	GLP	211	213
A.polyacanthus	1	744	GLP	226	228
A.polyacanthus	1	744	GLP	229	231
A.polyacanthus	1	744	GLP	252	254
A.polyacanthus	1	744	GLP	264	266
A.polyacanthus	1	744	GLP	319	321
A.polyacanthus	1	744	GLP	337	339
A.polyacanthus	1	744	GLP	343	345
A.polyacanthus	1	744	GLP	351	353
A.polyacanthus	1	744	GLP	378	380
A.polyacanthus	1	744	GLP	429	431
A.polyacanthus	1	744	GLP	438	440
A.polyacanthus	1	744	GLP	465	467
A.polyacanthus	1	744	GLP	474	476
A.polyacanthus	1	744	GLP	483	485
A.polyacanthus	1	744	GLP	510	512
A.polyacanthus	1	744	GLP	533	535
A.polyacanthus	1	744	GPL	566	568
A.polyacanthus	1	744	PLG	567	569
A.polyacanthus	1	744	LPG	159	161
A.polyacanthus	1	744	LPG	162	164
A.polyacanthus	1	744	LPG	201	203
A.polyacanthus	1	744	LPG	212	214
A.polyacanthus	1	744	LPG	227	229
A.polyacanthus	1	744	LPG	230	232
A.polyacanthus	1	744	LPG	253	255
A.polyacanthus	1	744	LPG	265	267
A.polyacanthus	1	744	LPG	320	322
A.polyacanthus	1	744	LPG	338	340
A.polyacanthus	1	744	LPG	344	346
A.polyacanthus	1	744	LPG	352	354
A.polyacanthus	1	744	LPG	379	381
A.polyacanthus	1	744	LPG	430	432
A.polyacanthus	1	744	LPG	439	441
A.polyacanthus	1	744	LPG	466	468
A.polyacanthus	1	744	LPG	475	477
A.polyacanthus	1	744	LPG	484	486
A.polyacanthus	1	744	LPG	511	513
A.polyacanthus	1	744	LPG	534	536
X.maculatus	1	744	LGP	143	145
X.maculatus	1	744	LGP	196	198
X.maculatus	1	744	LGP	383	385
X.maculatus	1	744	LGP	428	430
X.maculatus	1	744	GLP	135	137
X.maculatus	1	744	GLP	150	152
X.maculatus	1	744	GLP	158	160
X.maculatus	1	744	GLP	200	202
X.maculatus	1	744	GLP	211	213
X.maculatus	1	744	GLP	226	228
X.maculatus	1	744	GLP	229	231
X.maculatus	1	744	GLP	232	234
X.maculatus	1	744	GLP	243	245
X.maculatus	1	744	GLP	252	254
X.maculatus	1	744	GLP	264	266
X.maculatus	1	744	GLP	275	277
X.maculatus	1	744	GLP	308	310
X.maculatus	1	744	GLP	319	321
X.maculatus	1	744	GLP	337	339
X.maculatus	1	744	GLP	343	345
X.maculatus	1	744	GLP	378	380
X.maculatus	1	744	GLP	432	434
X.maculatus	1	744	GLP	465	467
X.maculatus	1	744	GLP	483	485
X.maculatus	1	744	GLP	519	521
X.maculatus	1	744	GLP	533	535
X.maculatus	1	744	GLP	548	550
X.maculatus	1	744	GPL	6	8
X.maculatus	1	744	GPL	194	196
X.maculatus	1	744	PLG	195	197
X.maculatus	1	744	LPG	136	138
X.maculatus	1	744	LPG	151	153
X.maculatus	1	744	LPG	159	161
X.maculatus	1	744	LPG	201	203
X.maculatus	1	744	LPG	212	214
X.maculatus	1	744	LPG	227	229
X.maculatus	1	744	LPG	230	232
X.maculatus	1	744	LPG	233	235
X.maculatus	1	744	LPG	244	246
X.maculatus	1	744	LPG	253	255
X.maculatus	1	744	LPG	265	267
X.maculatus	1	744	LPG	276	278
X.maculatus	1	744	LPG	309	311
X.maculatus	1	744	LPG	320	322
X.maculatus	1	744	LPG	338	340
X.maculatus	1	744	LPG	344	346
X.maculatus	1	744	LPG	379	381
X.maculatus	1	744	LPG	433	435
X.maculatus	1	744	LPG	466	468
X.maculatus	1	744	LPG	484	486
X.maculatus	1	744	LPG	520	522
X.maculatus	1	744	LPG	534	536
X.maculatus	1	744	LPG	549	551
F.heteroclitus	1	744	LGP	292	294
F.heteroclitus	1	744	LGP	383	385
F.heteroclitus	1	744	GLP	135	137
F.heteroclitus	1	744	GLP	150	152
F.heteroclitus	1	744	GLP	158	160
F.heteroclitus	1	744	GLP	161	163
F.heteroclitus	1	744	GLP	200	202
F.heteroclitus	1	744	GLP	211	213
F.heteroclitus	1	744	GLP	226	228
F.heteroclitus	1	744	GLP	229	231
F.heteroclitus	1	744	GLP	232	234
F.heteroclitus	1	744	GLP	243	245
F.heteroclitus	1	744	GLP	252	254
F.heteroclitus	1	744	GLP	264	266
F.heteroclitus	1	744	GLP	275	277
F.heteroclitus	1	744	GLP	308	310
F.heteroclitus	1	744	GLP	319	321
F.heteroclitus	1	744	GLP	331	333
F.heteroclitus	1	744	GLP	337	339
F.heteroclitus	1	744	GLP	343	345
F.heteroclitus	1	744	GLP	378	380
F.heteroclitus	1	744	GLP	432	434
F.heteroclitus	1	744	GLP	438	440
F.heteroclitus	1	744	GLP	450	452
F.heteroclitus	1	744	GLP	465	467
F.heteroclitus	1	744	GLP	483	485
F.heteroclitus	1	744	GLP	519	521
F.heteroclitus	1	744	LPG	136	138
F.heteroclitus	1	744	LPG	151	153
F.heteroclitus	1	744	LPG	159	161
F.heteroclitus	1	744	LPG	162	164
F.heteroclitus	1	744	LPG	201	203
F.heteroclitus	1	744	LPG	212	214
F.heteroclitus	1	744	LPG	227	229
F.heteroclitus	1	744	LPG	230	232
F.heteroclitus	1	744	LPG	233	235
F.heteroclitus	1	744	LPG	244	246
F.heteroclitus	1	744	LPG	253	255
F.heteroclitus	1	744	LPG	265	267
F.heteroclitus	1	744	LPG	276	278
F.heteroclitus	1	744	LPG	309	311
F.heteroclitus	1	744	LPG	320	322
F.heteroclitus	1	744	LPG	332	334
F.heteroclitus	1	744	LPG	338	340
F.heteroclitus	1	744	LPG	344	346
F.heteroclitus	1	744	LPG	379	381
F.heteroclitus	1	744	LPG	433	435
F.heteroclitus	1	744	LPG	439	441
F.heteroclitus	1	744	LPG	451	453
F.heteroclitus	1	744	LPG	466	468
F.heteroclitus	1	744	LPG	484	486
F.heteroclitus	1	744	LPG	520	522
P.magnuspinnatus	1	737	GLP	128	130
P.magnuspinnatus	1	737	GLP	143	145
P.magnuspinnatus	1	737	GLP	154	156
P.magnuspinnatus	1	737	GLP	193	195
P.magnuspinnatus	1	737	GLP	204	206
P.magnuspinnatus	1	737	GLP	219	221
P.magnuspinnatus	1	737	GLP	222	224
P.magnuspinnatus	1	737	GLP	225	227
P.magnuspinnatus	1	737	GLP	245	247
P.magnuspinnatus	1	737	GLP	257	259
P.magnuspinnatus	1	737	GLP	312	314
P.magnuspinnatus	1	737	GLP	330	332
P.magnuspinnatus	1	737	GLP	336	338
P.magnuspinnatus	1	737	GLP	344	346
P.magnuspinnatus	1	737	GLP	377	379
P.magnuspinnatus	1	737	GLP	431	433
P.magnuspinnatus	1	737	GLP	458	460
P.magnuspinnatus	1	737	GLP	467	469
P.magnuspinnatus	1	737	GLP	476	478
P.magnuspinnatus	1	737	GLP	547	549
P.magnuspinnatus	1	737	LPG	129	131
P.magnuspinnatus	1	737	LPG	144	146
P.magnuspinnatus	1	737	LPG	155	157
P.magnuspinnatus	1	737	LPG	194	196
P.magnuspinnatus	1	737	LPG	205	207
P.magnuspinnatus	1	737	LPG	220	222
P.magnuspinnatus	1	737	LPG	223	225
P.magnuspinnatus	1	737	LPG	226	228
P.magnuspinnatus	1	737	LPG	246	248
P.magnuspinnatus	1	737	LPG	258	260
P.magnuspinnatus	1	737	LPG	313	315
P.magnuspinnatus	1	737	LPG	331	333
P.magnuspinnatus	1	737	LPG	337	339
P.magnuspinnatus	1	737	LPG	345	347
P.magnuspinnatus	1	737	LPG	378	380
P.magnuspinnatus	1	737	LPG	432	434
P.magnuspinnatus	1	737	LPG	459	461
P.magnuspinnatus	1	737	LPG	468	470
P.magnuspinnatus	1	737	LPG	477	479
P.magnuspinnatus	1	737	LPG	548	550
P.magnuspinnatus	1	737	LPG	649	651
B.pectinirostris	1	735	GLP	130	132
B.pectinirostris	1	735	GLP	145	147
B.pectinirostris	1	735	GLP	156	158
B.pectinirostris	1	735	GLP	195	197
B.pectinirostris	1	735	GLP	206	208
B.pectinirostris	1	735	GLP	224	226
B.pectinirostris	1	735	GLP	227	229
B.pectinirostris	1	735	GLP	247	249
B.pectinirostris	1	735	GLP	259	261
B.pectinirostris	1	735	GLP	314	316
B.pectinirostris	1	735	GLP	332	334
B.pectinirostris	1	735	GLP	338	340
B.pectinirostris	1	735	GLP	346	348
B.pectinirostris	1	735	GLP	379	381
B.pectinirostris	1	735	GLP	433	435
B.pectinirostris	1	735	GLP	460	462
B.pectinirostris	1	735	GLP	469	471
B.pectinirostris	1	735	GLP	478	480
B.pectinirostris	1	735	GLP	549	551
B.pectinirostris	1	735	LPG	131	133
B.pectinirostris	1	735	LPG	146	148
B.pectinirostris	1	735	LPG	157	159
B.pectinirostris	1	735	LPG	196	198
B.pectinirostris	1	735	LPG	207	209
B.pectinirostris	1	735	LPG	225	227
B.pectinirostris	1	735	LPG	228	230
B.pectinirostris	1	735	LPG	248	250
B.pectinirostris	1	735	LPG	260	262
B.pectinirostris	1	735	LPG	315	317
B.pectinirostris	1	735	LPG	333	335
B.pectinirostris	1	735	LPG	339	341
B.pectinirostris	1	735	LPG	347	349
B.pectinirostris	1	735	LPG	380	382
B.pectinirostris	1	735	LPG	434	436
B.pectinirostris	1	735	LPG	461	463
B.pectinirostris	1	735	LPG	470	472
B.pectinirostris	1	735	LPG	479	481
B.pectinirostris	1	735	LPG	550	552
B.pectinirostris	1	735	LPG	648	650
